# Supplementary material for: Investigation into Molecular Brain Aging in Senescence-Accelerated Mouse (SAM) Model Employing Whole Transcriptomic Analysis in Search of Potential Molecular Targets for Therapeutic Interventions
Source: Int J Mol Sci. 2023 Sep 8;24(18):13867. doi: 10.3390/ijms241813867 (PMC10530366; doi:10.3390/ijms241813867)
Supplement: Supplementary file 1 [file ijms-24-13867-s001.zip › Supplementary File S1.xlsx]

## Sheet: Sheet2
Category	CategoryID	GO	Description	PARENT_GO	LogP	Enrichment	Z-score	#TotalGeneInLibrary	#GeneInGO	#GeneInHitList	#GeneInGOAndHitList	%InGO	STDV %InGO	GeneID	Hits	Log(q-value)	GeneList
Hallmark Gene Sets	23	M5942	HALLMARK UV RESPONSE DN		-8.9	4.8	8.3	30244	144	962	22	2.3	0.48	323|1027|1301|1739|1843|1859|2697|2908|3491|4131|4233|4325|5293|5581|5999|6334|8476|8503|8553|9975|10370|10486	APBB2|CDKN1B|COL11A1|DLG1|DUSP1|DYRK1A|GJA1|NR3C1|CCN1|MAP1B|MET|MMP16|PIK3CD|PRKCE|RGS4|SCN8A|CDC42BPA|PIK3R3|BHLHE40|NR1D2|CITED2|CAP2	-6.8	Condition 1
Hallmark Gene Sets	23	M5893	HALLMARK MITOTIC SPINDLE		-8.3	3.9	7.6	30244	199	962	25	2.6	0.51	324|667|1453|1739|3799|3831|4082|4627|4643|6249|6453|6654|6780|7531|8243|8409|8476|9874|11135|23332|50650|51199|58526|84376|201176	APC|DST|CSNK1D|DLG1|KIF5B|KLC1|MARCKS|MYH9|MYO1E|CLIP1|ITSN1|SOS1|STAU1|YWHAE|SMC1A|UXT|CDC42BPA|TLK1|CDC42EP1|CLASP1|ARHGEF3|NIN|MID1IP1|HOOK3|ARHGAP27	-6.2	Condition 1
Hallmark Gene Sets	23	M5891	HALLMARK HYPOXIA		-8.2	3.9	7.5	30244	200	962	25	2.6	0.51	1026|1027|1463|1837|1843|2131|2353|2355|2651|2908|3069|3309|3423|3491|3725|4627|5211|8553|8991|9957|10370|23036|23327|30001|54800	CDKN1A|CDKN1B|NCAN|DTNA|DUSP1|EXT1|FOS|FOSL2|GCNT2|NR3C1|HDLBP|HSPA5|IDS|CCN1|JUN|MYH9|PFKL|BHLHE40|SELENBP1|HS3ST1|CITED2|ZNF292|NEDD4L|ERO1A|KLHL24	-6.1	Condition 1
Hallmark Gene Sets	23	M5924	HALLMARK MTORC1 SIGNALING		-5.7	3.3	5.9	30244	200	962	21	2.2	0.47	821|1026|1717|2107|2181|3145|3156|3308|3309|5211|5723|6319|6745|7184|7494|8503|8553|9415|10197|30001|79071	CANX|CDKN1A|DHCR7|ETF1|ACSL3|HMBS|HMGCR|HSPA4|HSPA5|PFKL|PSPH|SCD|SSR1|HSP90B1|XBP1|PIK3R3|BHLHE40|FADS2|PSME3|ERO1A|ELOVL6	-4.2	Condition 1
Hallmark Gene Sets	23	M5908	HALLMARK ANDROGEN RESPONSE		-4.8	4.1	5.6	30244	100	962	13	1.4	0.37	658|2181|2982|3156|5036|5867|6319|6446|8031|9053|27347|65986|84159	BMPR1B|ACSL3|GUCY1A1|HMGCR|PA2G4|RAB4A|SCD|SGK1|NCOA4|MAP7|STK39|ZBTB10|ARID5B	-3.4	Condition 1
Hallmark Gene Sets	23	M5905	HALLMARK ADIPOGENESIS		-4.6	3	5.1	30244	200	962	19	2	0.45	204|217|334|977|1717|3033|3419|5211|6453|6623|7263|7316|7905|10124|10313|10580|23788|64225|79071	AK2|ALDH2|APLP2|CD151|DHCR7|HADH|IDH3A|PFKL|ITSN1|SNCG|TST|UBC|REEP5|ARL4A|RTN3|SORBS1|MTCH2|ATL2|ELOVL6	-3.3	Condition 1
Hallmark Gene Sets	23	M5906	HALLMARK ESTROGEN RESPONSE EARLY		-4.6	3	5.1	30244	200	962	19	2	0.45	794|1717|1952|1960|2353|2697|7357|7494|8553|9094|10125|11031|11098|23052|54898|57419|64919|89797|375449	CALB2|DHCR7|CELSR2|EGR3|FOS|GJA1|UGCG|XBP1|BHLHE40|UNC119|RASGRP1|RAB31|PRSS23|ENDOD1|ELOVL2|SLC24A3|BCL11B|NAV2|MAST4	-3.3	Condition 1
Hallmark Gene Sets	23	M5890	HALLMARK TNFA SIGNALING VIA NFKB		-4.6	3	5.1	30244	200	962	19	2	0.45	182|388|1026|1052|1843|1960|2353|2355|3164|3491|3725|3726|4082|6446|8553|9592|10365|24147|65986	JAG1|RHOB|CDKN1A|CEBPD|DUSP1|EGR3|FOS|FOSL2|NR4A1|CCN1|JUN|JUNB|MARCKS|SGK1|BHLHE40|IER2|KLF2|FJX1|ZBTB10	-3.3	Condition 1
Hallmark Gene Sets	23	M5941	HALLMARK UV RESPONSE UP		-4.3	3.2	5	30244	158	962	16	1.7	0.41	388|409|1212|1968|2353|2744|3164|3726|5566|5580|5789|6415|6870|7263|8817|10125	RHOB|ARRB2|CLTB|EIF2S3|FOS|GLS|NR4A1|JUNB|PRKACA|PRKCD|PTPRD|SELENOW|TACR3|TST|FGF18|RASGRP1	-3.1	Condition 1
Hallmark Gene Sets	23	M5930	HALLMARK EPITHELIAL MESENCHYMAL TRANSITION		-4.1	2.8	4.7	30244	200	962	18	1.9	0.44	388|667|1301|1307|1809|2697|3491|3725|4147|4256|5999|6678|7078|10085|10486|10631|11010|50863	RHOB|DST|COL11A1|COL16A1|DPYSL3|GJA1|CCN1|JUN|MATN2|MGP|RGS4|SPARC|TIMP3|EDIL3|CAP2|POSTN|GLIPR1|NTM	-2.9	Condition 1
Hallmark Gene Sets	23	M5915	HALLMARK APICAL JUNCTION		-3.2	2.5	3.9	30244	200	962	16	1.7	0.41	478|794|1307|1739|3033|3265|4192|4627|5216|7059|7106|7122|8503|9379|10487|253559	ATP1A3|CALB2|COL16A1|DLG1|HADH|HRAS|MDK|MYH9|PFN1|THBS3|TSPAN4|CLDN5|PIK3R3|NRXN2|CAP1|CADM2	-2.2	Condition 1
Hallmark Gene Sets	23	M5923	HALLMARK PI3K AKT MTOR SIGNALING		-2.7	3	3.7	30244	105	962	10	1	0.33	814|1026|1027|1072|3265|3709|5216|7184|7529|8503	CAMK4|CDKN1A|CDKN1B|CFL1|HRAS|ITPR2|PFN1|HSP90B1|YWHAB|PIK3R3	-1.9	Condition 1
Hallmark Gene Sets	23	M5956	HALLMARK KRAS SIGNALING DN		-2.7	2.4	3.5	30244	200	962	15	1.6	0.4	658|1952|2044|3785|5409|6446|7704|9992|10777|22849|56848|56997|64137|79085|80303	BMPR1B|CELSR2|EPHA5|KCNQ2|PNMT|SGK1|ZBTB16|KCNE2|ARPP21|CPEB3|SPHK2|COQ8A|ABCG4|SLC25A23|EFHD1	-1.9	Condition 1
Hallmark Gene Sets	23	M5939	HALLMARK P53 PATHWAY		-2.7	2.4	3.5	30244	200	962	15	1.6	0.4	581|1026|2353|3265|3725|4013|5372|7704|10057|23479|26207|27244|51065|51447|56997	BAX|CDKN1A|FOS|HRAS|JUN|VWA5A|PMM1|ZBTB16|ABCC5|ISCU|PITPNC1|SESN1|RPS27L|IP6K2|COQ8A	-1.9	Condition 1
Hallmark Gene Sets	23	M5947	HALLMARK IL2 STAT5 SIGNALING		-2.3	2.2	3.1	30244	199	962	14	1.5	0.39	214|388|4643|5269|6484|7494|8553|8835|10075|10124|27242|28996|64332|221143	ALCAM|RHOB|MYO1E|SERPINB6|ST3GAL4|XBP1|BHLHE40|SOCS2|HUWE1|ARL4A|TNFRSF21|HIPK2|NFKBIZ|EEF1AKMT1	-1.6	Condition 1
Hallmark Gene Sets	23	M5909	HALLMARK MYOGENESIS		-2.3	2.2	3.1	30244	200	962	14	1.5	0.39	43|1026|1837|2314|4205|4208|4627|6319|6678|7170|8553|10468|10580|89797	ACHE|CDKN1A|DTNA|FLII|MEF2A|MEF2C|MYH9|SCD|SPARC|TPM3|BHLHE40|FST|SORBS1|NAV2	-1.6	Condition 1
Hallmark Gene Sets	23	M5907	HALLMARK ESTROGEN RESPONSE LATE		-2.3	2.2	3.1	30244	200	962	14	1.5	0.39	1717|1952|1960|2013|2353|4192|6446|7054|7263|7494|9547|11031|11098|57419	DHCR7|CELSR2|EGR3|EMP2|FOS|MDK|SGK1|TH|TST|XBP1|CXCL14|RAB31|PRSS23|SLC24A3	-1.6	Condition 1
Hallmark Gene Sets	23	M5901	HALLMARK G2M CHECKPOINT		-2.3	2.2	3.1	30244	200	962	14	1.5	0.39	904|1027|1810|3091|3312|3799|3837|4082|5558|5887|6558|8065|8243|22823	CCNT1|CDKN1B|DR1|HIF1A|HSPA8|KIF5B|KPNB1|MARCKS|PRIM2|RAD23B|SLC12A2|CUL5|SMC1A|MTF2	-1.6	Condition 1
Hallmark Gene Sets	23	M5896	HALLMARK TGF BETA SIGNALING		-2.1	3.5	3.3	30244	54	962	6	0.62	0.25	324|3726|6574|11031|28996|51742	APC|JUNB|SLC20A1|RAB31|HIPK2|ARID4B	-1.5	Condition 1
Hallmark Gene Sets	23	M5942	HALLMARK UV RESPONSE DN		-11	5.3	9.3	30244	144	950	24	2.5	0.51	120|546|627|1027|1290|1843|1859|2869|3491|3638|4131|4233|4325|5293|5581|6334|8476|8503|8621|8829|8871|9975|10659|27032	ADD3|ATRX|BDNF|CDKN1B|COL5A2|DUSP1|DYRK1A|GRK5|CCN1|INSIG1|MAP1B|MET|MMP16|PIK3CD|PRKCE|SCN8A|CDC42BPA|PIK3R3|CDK13|NRP1|SYNJ2|NR1D2|CELF2|ATP2C1	-8.2	Condition 2
Hallmark Gene Sets	23	M5891	HALLMARK HYPOXIA		-6.4	3.5	6.4	30244	200	950	22	2.3	0.49	596|694|1027|1316|1463|1843|2131|2353|2355|3069|3309|3340|3423|3491|3798|5163|5209|7538|8870|23327|25819|54800	BCL2|BTG1|CDKN1B|KLF6|NCAN|DUSP1|EXT1|FOS|FOSL2|HDLBP|HSPA5|NDST1|IDS|CCN1|KIF5A|PDK1|PFKFB3|ZFP36|IER3|NEDD4L|NOCT|KLHL24	-4.7	Condition 2
Hallmark Gene Sets	23	M5924	HALLMARK MTORC1 SIGNALING		-5.8	3.3	6	30244	200	950	21	2.2	0.48	120|821|871|2058|3145|3308|3309|3336|3638|5163|5719|5723|6016|6319|7277|7832|8503|10197|10652|10682|11333	ADD3|CANX|SERPINH1|EPRS1|HMBS|HSPA4|HSPA5|HSPE1|INSIG1|PDK1|PSMD13|PSPH|RIT1|SCD|TUBA4A|BTG2|PIK3R3|PSME3|YKT6|EBP|PDAP1	-4.2	Condition 2
Hallmark Gene Sets	23	M5906	HALLMARK ESTROGEN RESPONSE EARLY		-5.2	3.2	5.6	30244	200	950	20	2.1	0.47	120|596|744|1952|2353|3717|4886|6658|7071|8165|9145|10125|11031|11145|23052|23286|23329|58495|89797|375449	ADD3|BCL2|MPPED2|CELSR2|FOS|JAK2|NPY1R|SOX3|KLF10|AKAP1|SYNGR1|RASGRP1|RAB31|PLAAT3|ENDOD1|WWC1|TBC1D30|OVOL2|NAV2|MAST4	-3.8	Condition 2
Hallmark Gene Sets	23	M5941	HALLMARK UV RESPONSE UP		-5	3.4	5.5	30244	158	950	17	1.8	0.43	409|694|997|1968|2353|3337|4885|5566|5789|7263|7277|7832|9355|10125|10652|11333|27161	ARRB2|BTG1|CDC34|EIF2S3|FOS|DNAJB1|NPTX2|PRKACA|PTPRD|TST|TUBA4A|BTG2|LHX2|RASGRP1|YKT6|PDAP1|AGO2	-3.6	Condition 2
Hallmark Gene Sets	23	M5890	HALLMARK TNFA SIGNALING VIA NFKB		-4.7	3	5.2	30244	200	950	19	2	0.45	694|1316|1647|1843|2353|2355|3491|3624|4082|5209|5271|5743|7071|7538|7832|8870|24147|51278|79693	BTG1|KLF6|GADD45A|DUSP1|FOS|FOSL2|CCN1|INHBA|MARCKS|PFKFB3|SERPINB8|PTGS2|KLF10|ZFP36|BTG2|IER3|FJX1|IER5|YRDC	-3.4	Condition 2
Hallmark Gene Sets	23	M5893	HALLMARK MITOTIC SPINDLE		-4.2	2.9	4.8	30244	199	950	18	1.9	0.44	324|667|1453|3799|4082|4690|5921|6624|6711|7277|8476|9874|10048|23012|23607|51735|84376|201176	APC|DST|CSNK1D|KIF5B|MARCKS|NCK1|RASA1|FSCN1|SPTBN1|TUBA4A|CDC42BPA|TLK1|RANBP9|STK38L|CD2AP|RAPGEF6|HOOK3|ARHGAP27	-3	Condition 2
Hallmark Gene Sets	23	M5939	HALLMARK P53 PATHWAY		-4.2	2.9	4.8	30244	200	950	18	1.9	0.44	581|694|1647|2258|2353|3265|4013|5372|6667|7832|8851|8870|10057|10668|22891|23479|51278|56997	BAX|BTG1|GADD45A|FGF13|FOS|HRAS|VWA5A|PMM1|SP1|BTG2|CDK5R1|IER3|ABCC5|CGRRF1|ZNF365|ISCU|IER5|COQ8A	-3	Condition 2
Hallmark Gene Sets	23	M5923	HALLMARK PI3K AKT MTOR SIGNALING		-3.9	3.6	4.9	30244	105	950	12	1.3	0.36	1027|1072|1460|3265|4690|5163|5216|6016|6197|8503|23236|57521	CDKN1B|CFL1|CSNK2B|HRAS|NCK1|PDK1|PFN1|RIT1|RPS6KA3|PIK3R3|PLCB1|RPTOR	-2.8	Condition 2
Hallmark Gene Sets	23	M5921	HALLMARK COMPLEMENT		-3.7	2.7	4.4	30244	200	950	17	1.8	0.43	868|1608|3303|3309|3660|3717|3796|3988|5216|5251|5877|8851|9958|10125|23414|27445|54331	CBLB|DGKG|HSPA1A|HSPA5|IRF2|JAK2|KIF2A|LIPA|PFN1|PHEX|RABIF|CDK5R1|USP15|RASGRP1|ZFPM2|PCLO|GNG2	-2.6	Condition 2
Hallmark Gene Sets	23	M5930	HALLMARK EPITHELIAL MESENCHYMAL TRANSITION		-3.7	2.7	4.4	30244	200	950	17	1.8	0.43	627|667|800|871|1290|1314|1647|2247|3491|3624|4147|4256|4907|5817|10085|50863|115908	BDNF|DST|CALD1|SERPINH1|COL5A2|COPA|GADD45A|FGF2|CCN1|INHBA|MATN2|MGP|NT5E|PVR|EDIL3|NTM|CTHRC1	-2.6	Condition 2
Hallmark Gene Sets	23	M5907	HALLMARK ESTROGEN RESPONSE LATE		-3.2	2.5	4	30244	200	950	16	1.7	0.42	120|445|596|1952|2353|3717|4665|4886|5618|6658|7134|7263|7538|11031|11145|58495	ADD3|ASS1|BCL2|CELSR2|FOS|JAK2|NAB2|NPY1R|PRLR|SOX3|TNNC1|TST|ZFP36|RAB31|PLAAT3|OVOL2	-2.2	Condition 2
Hallmark Gene Sets	23	M5922	HALLMARK UNFOLDED PROTEIN RESPONSE		-3.1	3.1	4	30244	113	950	11	1.2	0.35	468|3309|3434|3799|4800|4848|5611|5832|9709|22926|55153	ATF4|HSPA5|IFIT1|KIF5B|NFYA|CNOT2|DNAJC3|ALDH18A1|HERPUD1|ATF6|SDAD1	-2.1	Condition 2
Hallmark Gene Sets	23	M5896	HALLMARK TGF BETA SIGNALING		-2.8	4.1	4.1	30244	54	950	7	0.74	0.28	324|6574|6711|7071|8412|11031|25937	APC|SLC20A1|SPTBN1|KLF10|BCAR3|RAB31|WWTR1	-2	Condition 2
Hallmark Gene Sets	23	M5901	HALLMARK G2M CHECKPOINT		-2.8	2.4	3.5	30244	200	950	15	1.6	0.4	546|1027|3091|3161|3799|3837|4082|4172|5887|6558|6599|7468|8065|23047|30000	ATRX|CDKN1B|HIF1A|HMMR|KIF5B|KPNB1|MARCKS|MCM3|RAD23B|SLC12A2|SMARCC1|NSD2|CUL5|PDS5B|TNPO2	-1.9	Condition 2
Hallmark Gene Sets	23	M5915	HALLMARK APICAL JUNCTION		-2.8	2.4	3.5	30244	200	950	15	1.6	0.4	478|1500|2318|3033|3265|3638|4478|5216|5921|6624|8189|8503|8517|23114|253559	ATP1A3|CTNND1|FLNC|HADH|HRAS|INSIG1|MSN|PFN1|RASA1|FSCN1|SYMPK|PIK3R3|IKBKG|NFASC|CADM2	-1.9	Condition 2
Hallmark Gene Sets	23	M5926	HALLMARK MYC TARGETS V1		-2.8	2.4	3.5	30244	200	950	15	1.6	0.4	821|2058|2079|3336|3837|4999|5036|5887|6428|6599|6723|7555|10576|10856|11331	CANX|EPRS1|ERH|HSPE1|KPNB1|ORC2|PA2G4|RAD23B|SRSF3|SMARCC1|SRM|CNBP|CCT2|RUVBL2|PHB2	-1.9	Condition 2
Hallmark Gene Sets	23	M5953	HALLMARK KRAS SIGNALING UP		-2.8	2.4	3.5	30244	200	950	15	1.6	0.4	2982|3624|4013|5743|6616|8829|9053|9734|9910|22903|25907|27344|28951|64123|79693	GUCY1A1|INHBA|VWA5A|PTGS2|SNAP25|NRP1|MAP7|HDAC9|RABGAP1L|BTBD3|TMEM158|PCSK1N|TRIB2|ADGRL4|YRDC	-1.9	Condition 2
Hallmark Gene Sets	23	M5910	HALLMARK PROTEIN SECRETION		-2.5	3	3.5	30244	96	950	9	0.95	0.31	163|667|2778|5862|6197|9276|10652|10972|23673	AP2B1|DST|GNAS|RAB2A|RPS6KA3|COPB2|YKT6|TMED10|STX12	-1.7	Condition 2
Hallmark Gene Sets	23	M5891	HALLMARK HYPOXIA		-11	4.6	9.3	30244	200	948	29	3.1	0.56	133|226|538|771|1026|1289|1490|2113|2355|2651|3309|3491|4783|5033|5155|5214|5578|6095|7162|8497|8553|8819|10570|23210|23327|25819|26118|30001|58528	ADM|ALDOA|ATP7A|CA12|CDKN1A|COL5A1|CCN2|ETS1|FOSL2|GCNT2|HSPA5|CCN1|NFIL3|P4HA1|PDGFB|PFKP|PRKCA|RORA|TPBG|PPFIA4|BHLHE40|SAP30|DPYSL4|JMJD6|NEDD4L|NOCT|WSB1|ERO1A|RRAGD	-8.6	Condition 3
Hallmark Gene Sets	23	M5906	HALLMARK ESTROGEN RESPONSE EARLY		-7	3.7	6.8	30244	200	948	23	2.4	0.5	771|1717|1960|2288|2674|2697|5420|6509|6584|6990|7071|7162|7494|8204|8553|9145|11098|23286|23329|58495|64798|79754|89797	CA12|DHCR7|EGR3|FKBP4|GFRA1|GJA1|PODXL|SLC1A4|SLC22A5|DYNLT3|KLF10|TPBG|XBP1|NRIP1|BHLHE40|SYNGR1|PRSS23|WWC1|TBC1D30|OVOL2|DEPTOR|ASB13|NAV2	-5.2	Condition 3
Hallmark Gene Sets	23	M5947	HALLMARK IL2 STAT5 SIGNALING		-6.5	3.5	6.4	30244	199	948	22	2.3	0.49	760|2983|3655|4783|4860|5033|5243|5359|5745|6095|6335|7494|8553|9308|10410|58528|80760|81848|83699|92749|115361|200734	CA2|GUCY1B1|ITGA6|NFIL3|PNP|P4HA1|ABCB1|PLSCR1|PTH1R|RORA|SCN9A|XBP1|BHLHE40|CD83|IFITM3|RRAGD|ITIH5|SPRY4|SH3BGRL2|DRC1|GBP4|SPRED2	-4.7	Condition 3
Hallmark Gene Sets	23	M5924	HALLMARK MTORC1 SIGNALING		-6.4	3.5	6.4	30244	200	948	22	2.3	0.49	47|226|821|1026|1595|1717|3156|3309|4783|4860|5033|5684|6509|7037|7494|8553|8894|10682|23753|27071|30001|80777	ACLY|ALDOA|CANX|CDKN1A|CYP51A1|DHCR7|HMGCR|HSPA5|NFIL3|PNP|P4HA1|PSMA3|SLC1A4|TFRC|XBP1|BHLHE40|EIF2S2|EBP|SDF2L1|DAPP1|ERO1A|CYB5B	-4.7	Condition 3
Hallmark Gene Sets	23	M5942	HALLMARK UV RESPONSE DN		-6.2	4	6.5	30244	144	948	18	1.9	0.44	390|1301|2697|2869|3491|4233|4781|5159|5578|5607|5922|5999|6310|6541|8553|8871|8997|10486	RND3|COL11A1|GJA1|GRK5|CCN1|MET|NFIB|PDGFRB|PRKCA|MAP2K5|RASA2|RGS4|ATXN1|SLC7A1|BHLHE40|SYNJ2|KALRN|CAP2	-4.5	Condition 3
Hallmark Gene Sets	23	M5913	HALLMARK INTERFERON GAMMA RESPONSE		-5.3	3.2	5.6	30244	200	948	20	2.1	0.47	567|1026|3105|3437|3959|4860|5214|5359|5684|5743|8638|8673|10379|10410|11274|26053|51735|57162|115361|317649	B2M|CDKN1A|HLA-A|IFIT3|LGALS3BP|PNP|PFKP|PLSCR1|PSMA3|PTGS2|OASL|VAMP8|IRF9|IFITM3|USP18|AUTS2|RAPGEF6|PELI1|GBP4|EIF4E3	-3.8	Condition 3
Hallmark Gene Sets	23	M5937	HALLMARK GLYCOLYSIS		-5.3	3.2	5.6	30244	200	948	20	2.1	0.47	226|1289|2288|3309|4233|5033|5214|6120|6391|7162|8497|8819|9514|9653|10570|10776|30001|50808|51728|58528	ALDOA|COL5A1|FKBP4|HSPA5|MET|P4HA1|PFKP|RPE|SDHC|TPBG|PPFIA4|SAP30|GAL3ST1|HS2ST1|DPYSL4|ARPP19|ERO1A|AK3|POLR3K|RRAGD	-3.8	Condition 3
Hallmark Gene Sets	23	M5941	HALLMARK UV RESPONSE UP		-5	3.4	5.5	30244	158	948	17	1.8	0.43	226|637|760|1267|1968|2288|2354|2878|3301|3337|5243|5580|6474|7037|7263|9188|80777	ALDOA|BID|CA2|CNP|EIF2S3|FKBP4|FOSB|GPX3|DNAJA1|DNAJB1|ABCB1|PRKCD|SHOX2|TFRC|TST|DDX21|CYB5B	-3.6	Condition 3
Hallmark Gene Sets	23	M5902	HALLMARK APOPTOSIS		-4.9	3.4	5.4	30244	161	948	17	1.8	0.43	637|1026|1540|1960|2149|2878|2934|3301|3315|3489|4170|5159|5327|6304|7078|10410|10682	BID|CDKN1A|CYLD|EGR3|F2R|GPX3|GSN|DNAJA1|HSPB1|IGFBP6|MCL1|PDGFRB|PLAT|SATB1|TIMP3|IFITM3|EBP	-3.5	Condition 3
Hallmark Gene Sets	23	M5930	HALLMARK EPITHELIAL MESENCHYMAL TRANSITION		-4.7	3	5.2	30244	200	948	19	2	0.46	1289|1301|1490|2697|3491|3624|4147|5159|5999|6422|6424|6678|7058|7078|7168|10486|26577|56937|115908	COL5A1|COL11A1|CCN2|GJA1|CCN1|INHBA|MATN2|PDGFRB|RGS4|SFRP1|SFRP4|SPARC|THBS2|TIMP3|TPM1|CAP2|PCOLCE2|PMEPA1|CTHRC1	-3.4	Condition 3
Hallmark Gene Sets	23	M5935	HALLMARK FATTY ACID METABOLISM		-4.4	3.2	5.1	30244	158	948	16	1.7	0.42	216|226|549|658|760|762|1429|2182|5160|5162|6281|6391|6584|10965|57515|84693	ALDH1A1|ALDOA|AUH|BMPR1B|CA2|CA4|CRYZ|ACSL4|PDHA1|PDHB|S100A10|SDHC|SLC22A5|ACOT2|SERINC1|MCEE	-3.1	Condition 3
Hallmark Gene Sets	23	M5911	HALLMARK INTERFERON ALPHA RESPONSE		-4.3	3.9	5.2	30244	97	948	12	1.3	0.36	567|1267|3437|3959|5359|5684|8638|10379|10410|11274|85363|115361	B2M|CNP|IFIT3|LGALS3BP|PLSCR1|PSMA3|OASL|IRF9|IFITM3|USP18|TRIM5|GBP4	-3	Condition 3
Hallmark Gene Sets	23	M5890	HALLMARK TNFA SIGNALING VIA NFKB		-4.2	2.9	4.8	30244	200	948	18	1.9	0.44	1026|1958|1960|2354|2355|3491|3624|4170|4783|5271|5743|7071|8013|8553|9308|10938|51278|56937	CDKN1A|EGR1|EGR3|FOSB|FOSL2|CCN1|INHBA|MCL1|NFIL3|SERPINB8|PTGS2|KLF10|NR4A3|BHLHE40|CD83|EHD1|IER5|PMEPA1	-3	Condition 3
Hallmark Gene Sets	23	M5893	HALLMARK MITOTIC SPINDLE		-3.7	2.7	4.4	30244	199	948	17	1.8	0.43	675|1794|2934|3619|3799|3831|4690|5922|6711|9113|9771|10048|10276|11135|51203|51735|54443	BRCA2|DOCK2|GSN|INCENP|KIF5B|KLC1|NCK1|RASA2|SPTBN1|LATS1|RAPGEF5|RANBP9|NET1|CDC42EP1|NUSAP1|RAPGEF6|ANLN	-2.6	Condition 3
Hallmark Gene Sets	23	M5905	HALLMARK ADIPOGENESIS		-3.7	2.7	4.4	30244	200	948	17	1.8	0.43	47|217|226|334|1717|2878|5495|6391|7263|7532|23786|27069|29979|56922|80760|83871|84173	ACLY|ALDH2|ALDOA|APLP2|DHCR7|GPX3|PPM1B|SDHC|TST|YWHAG|BCL2L13|GHITM|UBQLN1|MCCC1|ITIH5|RAB34|ELMOD3	-2.6	Condition 3
Hallmark Gene Sets	23	M5907	HALLMARK ESTROGEN RESPONSE LATE		-3.7	2.7	4.4	30244	200	948	17	1.8	0.43	760|771|1717|1960|2261|2288|3547|6509|6584|6990|7134|7162|7263|7494|8204|11098|58495	CA2|CA12|DHCR7|EGR3|FGFR3|FKBP4|IGSF1|SLC1A4|SLC22A5|DYNLT3|TNNC1|TPBG|TST|XBP1|NRIP1|PRSS23|OVOL2	-2.6	Condition 3
Hallmark Gene Sets	23	M5953	HALLMARK KRAS SIGNALING UP		-3.7	2.7	4.4	30244	200	948	17	1.8	0.43	760|1438|1794|1848|2113|3624|4013|5178|5243|5327|5649|5743|6304|9892|30001|83483|90865	CA2|CSF2RA|DOCK2|DUSP6|ETS1|INHBA|VWA5A|PEG3|ABCB1|PLAT|RELN|PTGS2|SATB1|SNAP91|ERO1A|PLVAP|IL33	-2.6	Condition 3
Hallmark Gene Sets	23	M5946	HALLMARK COAGULATION		-3.4	3	4.2	30244	138	948	13	1.4	0.38	717|1508|1848|2934|5155|5327|5877|6678|7078|9948|11072|11098|55970	C2|CTSB|DUSP6|GSN|PDGFB|PLAT|RABIF|SPARC|TIMP3|WDR1|DUSP14|PRSS23|GNG12	-2.4	Condition 3
Hallmark Gene Sets	23	M5921	HALLMARK COMPLEMENT		-3.2	2.6	4	30244	200	948	16	1.7	0.42	88|717|760|1508|1848|3303|3309|5155|5327|5359|5580|5877|8851|9097|10938|54704	ACTN2|C2|CA2|CTSB|DUSP6|HSPA1A|HSPA5|PDGFB|PLAT|PLSCR1|PRKCD|RABIF|CDK5R1|USP14|EHD1|PDP1	-2.3	Condition 3
Hallmark Gene Sets	23	M5901	HALLMARK G2M CHECKPOINT		-2.8	2.4	3.6	30244	200	948	15	1.6	0.41	675|1112|1810|3619|3799|3837|5885|5887|6541|6760|8451|8819|8899|10492|51203	BRCA2|FOXN3|DR1|INCENP|KIF5B|KPNB1|RAD21|RAD23B|SLC7A1|SS18|CUL4A|SAP30|PRPF4B|SYNCRIP|NUSAP1	-1.9	Condition 3
Hallmark Gene Sets	23	M5909	HALLMARK MYOGENESIS		-2.8	2.4	3.6	30244	200	948	15	1.6	0.41	88|1026|2878|2934|3479|3756|4205|4635|6678|7134|7138|8497|8553|10468|89797	ACTN2|CDKN1A|GPX3|GSN|IGF1|KCNH1|MEF2A|MYL4|SPARC|TNNC1|TNNT1|PPFIA4|BHLHE40|FST|NAV2	-1.9	Condition 3
Hallmark Gene Sets	23	M5945	HALLMARK HEME METABOLISM		-2.8	2.4	3.6	30244	200	948	15	1.6	0.41	760|1039|1508|2235|4635|5498|5715|6536|7037|8031|10133|11163|50865|55589|80853	CA2|CDR2|CTSB|FECH|MYL4|PPOX|PSMD9|SLC6A9|TFRC|NCOA4|OPTN|NUDT4|HEBP1|BMP2K|KDM7A	-1.9	Condition 3
Hallmark Gene Sets	23	M5922	HALLMARK UNFOLDED PROTEIN RESPONSE		-2.5	2.8	3.5	30244	113	948	10	1.1	0.33	3309|3799|6509|6734|7494|8570|10130|22926|30001|55651	HSPA5|KIF5B|SLC1A4|SRPRA|XBP1|KHSRP|PDIA6|ATF6|ERO1A|NHP2	-1.8	Condition 3
Hallmark Gene Sets	23	M5892	HALLMARK CHOLESTEROL HOMEOSTASIS		-2.1	3	3.1	30244	74	948	7	0.74	0.28	1595|1717|3156|4783|5359|10682|114569	CYP51A1|DHCR7|HMGCR|NFIL3|PLSCR1|EBP|MAL2	-1.4	Condition 3
Hallmark Gene Sets	23	M5891	HALLMARK HYPOXIA		-13	5	10	30244	200	932	31	3.3	0.59	133|538|694|771|1028|1634|1843|2353|2632|2651|2908|3309|3340|3491|3725|4214|5214|6095|6513|6518|7162|8553|8660|9435|9590|10397|10994|23327|25976|54541|58528	ADM|ATP7A|BTG1|CA12|CDKN1C|DCN|DUSP1|FOS|GBE1|GCNT2|NR3C1|HSPA5|NDST1|CCN1|JUN|MAP3K1|PFKP|RORA|SLC2A1|SLC2A5|TPBG|BHLHE40|IRS2|CHST2|AKAP12|NDRG1|ILVBL|NEDD4L|TIPARP|DDIT4|RRAGD	-10	Condition 4
Hallmark Gene Sets	23	M5913	HALLMARK INTERFERON GAMMA RESPONSE		-11	4.7	9.4	30244	200	932	29	3.1	0.57	567|694|3075|3105|3429|3437|3455|3959|4860|5214|5743|7130|8673|8869|10379|10410|11274|25939|51015|54625|54739|64108|64761|84159|85441|87178|115361|129607|163351	B2M|BTG1|CFH|HLA-A|IFI27|IFIT3|IFNAR2|LGALS3BP|PNP|PFKP|PTGS2|TNFAIP6|VAMP8|ST3GAL5|IRF9|IFITM3|USP18|SAMHD1|ISOC1|PARP14|XAF1|RTP4|PARP12|ARID5B|HELZ2|PNPT1|GBP4|CMPK2|GBP6	-8.7	Condition 4
Hallmark Gene Sets	23	M5890	HALLMARK TNFA SIGNALING VIA NFKB		-11	4.5	9	30244	200	932	28	3	0.56	182|694|1843|1959|2353|3164|3491|3725|3726|3949|4088|4616|4929|5271|5341|5743|6446|7130|7832|8013|8553|8660|8837|9592|10365|25976|51278|56937	JAG1|BTG1|DUSP1|EGR2|FOS|NR4A1|CCN1|JUN|JUNB|LDLR|SMAD3|GADD45B|NR4A2|SERPINB8|PLEK|PTGS2|SGK1|TNFAIP6|BTG2|NR4A3|BHLHE40|IRS2|CFLAR|IER2|KLF2|TIPARP|IER5|PMEPA1	-8.2	Condition 4
Hallmark Gene Sets	23	M5911	HALLMARK INTERFERON ALPHA RESPONSE		-6.5	5	7.1	30244	97	932	15	1.6	0.41	567|3429|3437|3959|10379|10410|11274|54625|64108|64761|85363|85441|87178|115361|129607	B2M|IFI27|IFIT3|LGALS3BP|IRF9|IFITM3|USP18|PARP14|RTP4|PARP12|TRIM5|HELZ2|PNPT1|GBP4|CMPK2	-4.8	Condition 4
Hallmark Gene Sets	23	M5908	HALLMARK ANDROGEN RESPONSE		-6.4	4.9	6.9	30244	100	932	15	1.6	0.41	567|658|896|1836|2982|4094|6446|8821|9590|10397|10461|10788|56937|57178|84159	B2M|BMPR1B|CCND3|SLC26A2|GUCY1A1|MAF|SGK1|INPP4B|AKAP12|NDRG1|MERTK|IQGAP2|PMEPA1|ZMIZ1|ARID5B	-4.7	Condition 4
Hallmark Gene Sets	23	M5942	HALLMARK UV RESPONSE DN		-5.6	3.8	6.1	30244	144	932	17	1.8	0.44	390|594|627|1843|2908|3491|3949|4088|4325|5607|8503|8553|8821|23266|23345|23469|57178	RND3|BCKDHB|BDNF|DUSP1|NR3C1|CCN1|LDLR|SMAD3|MMP16|MAP2K5|PIK3R3|BHLHE40|INPP4B|ADGRL2|SYNE1|PHF3|ZMIZ1	-4.1	Condition 4
Hallmark Gene Sets	23	M5924	HALLMARK MTORC1 SIGNALING		-5.4	3.2	5.7	30244	200	932	20	2.1	0.47	47|1491|2058|2632|3308|3309|3949|4199|4860|5352|6513|7494|7832|8503|8553|10212|10989|29110|54541|79602	ACLY|CTH|EPRS1|GBE1|HSPA4|HSPA5|LDLR|ME1|PNP|PLOD2|SLC2A1|XBP1|BTG2|PIK3R3|BHLHE40|DDX39A|IMMT|TBK1|DDIT4|ADIPOR2	-3.9	Condition 4
Hallmark Gene Sets	23	M5930	HALLMARK EPITHELIAL MESENCHYMAL TRANSITION		-4.8	3.1	5.3	30244	200	932	19	2	0.46	627|1004|1296|1634|3491|3725|4147|4256|4616|5352|6586|7058|7078|11010|11167|25890|26577|56937|115908	BDNF|CDH6|COL8A2|DCN|CCN1|JUN|MATN2|MGP|GADD45B|PLOD2|SLIT3|THBS2|TIMP3|GLIPR1|FSTL1|ABI3BP|PCOLCE2|PMEPA1|CTHRC1	-3.4	Condition 4
Hallmark Gene Sets	23	M5893	HALLMARK MITOTIC SPINDLE		-4.3	2.9	4.9	30244	199	932	18	1.9	0.45	274|394|2037|2934|3799|3831|4281|5921|6249|6453|6654|7430|9411|9771|10048|10051|22974|54443	BIN1|ARHGAP5|EPB41L2|GSN|KIF5B|KLC1|MID1|RASA1|CLIP1|ITSN1|SOS1|EZR|ARHGAP29|RAPGEF5|RANBP9|SMC4|TPX2|ANLN	-3.1	Condition 4
Hallmark Gene Sets	23	M5947	HALLMARK IL2 STAT5 SIGNALING		-4.3	2.9	4.9	30244	199	932	18	1.9	0.45	760|896|1028|4616|4860|5243|6095|7494|8553|9144|10397|10410|11230|58528|83699|92749|115361|200734	CA2|CCND3|CDKN1C|GADD45B|PNP|ABCB1|RORA|XBP1|BHLHE40|SYNGR2|NDRG1|IFITM3|PRAF2|RRAGD|SH3BGRL2|DRC1|GBP4|SPRED2	-3.1	Condition 4
Hallmark Gene Sets	23	M5906	HALLMARK ESTROGEN RESPONSE EARLY		-4.3	2.9	4.9	30244	200	932	18	1.9	0.45	744|771|863|1836|2353|6505|6513|7162|7494|8204|8553|9467|10140|23052|25976|58495|64798|79754	MPPED2|CA12|CBFA2T3|SLC26A2|FOS|SLC1A1|SLC2A1|TPBG|XBP1|NRIP1|BHLHE40|SH3BP5|TOB1|ENDOD1|TIPARP|OVOL2|DEPTOR|ASB13	-3	Condition 4
Hallmark Gene Sets	23	M5921	HALLMARK COMPLEMENT		-3.8	2.8	4.4	30244	200	932	17	1.8	0.44	88|760|868|1368|2153|3075|3309|3920|4199|4504|5327|5341|5547|7077|9097|27445|54704	ACTN2|CA2|CBLB|CPM|F5|CFH|HSPA5|LAMP2|ME1|MT3|PLAT|PLEK|PRCP|TIMP2|USP14|PCLO|PDP1	-2.7	Condition 4
Hallmark Gene Sets	23	M5956	HALLMARK KRAS SIGNALING DN		-3.8	2.8	4.4	30244	200	932	17	1.8	0.44	658|2649|3785|4210|4929|6446|7704|7832|9194|9435|9992|10777|55277|56997|57016|57451|83714	BMPR1B|NR6A1|KCNQ2|MEFV|NR4A2|SGK1|ZBTB16|BTG2|SLC16A7|CHST2|KCNE2|ARPP21|FGGY|COQ8A|AKR1B10|TENM2|NRIP2	-2.7	Condition 4
Hallmark Gene Sets	23	M5935	HALLMARK FATTY ACID METABOLISM		-3.4	2.9	4.2	30244	158	932	14	1.5	0.4	549|594|658|760|762|1429|2752|3158|4199|5162|8801|10965|51478|79602	AUH|BCKDHB|BMPR1B|CA2|CA4|CRYZ|GLUL|HMGCS2|ME1|PDHB|SUCLG2|ACOT2|HSD17B7|ADIPOR2	-2.4	Condition 4
Hallmark Gene Sets	23	M5941	HALLMARK UV RESPONSE UP		-3.4	2.9	4.2	30244	158	932	14	1.5	0.4	637|694|760|896|1028|2353|3164|3726|4885|5243|5789|6817|7832|10494	BID|BTG1|CA2|CCND3|CDKN1C|FOS|NR4A1|JUNB|NPTX2|ABCB1|PTPRD|SULT1A1|BTG2|STK25	-2.4	Condition 4
Hallmark Gene Sets	23	M5953	HALLMARK KRAS SIGNALING UP		-3.3	2.6	4	30244	200	932	16	1.7	0.43	760|2119|2982|3075|4214|5178|5243|5327|5593|5743|9590|9892|10253|27344|28951|54677	CA2|ETV5|GUCY1A1|CFH|MAP3K1|PEG3|ABCB1|PLAT|PRKG2|PTGS2|AKAP12|SNAP91|SPRY2|PCSK1N|TRIB2|CROT	-2.3	Condition 4
Hallmark Gene Sets	23	M5939	HALLMARK P53 PATHWAY		-2.8	2.4	3.6	30244	200	932	15	1.6	0.41	694|896|2353|3725|3732|5564|6667|7704|7832|8673|10140|10397|51278|54541|56997	BTG1|CCND3|FOS|JUN|CD82|PRKAB1|SP1|ZBTB16|BTG2|VAMP8|TOB1|NDRG1|IER5|DDIT4|COQ8A	-2	Condition 4
Hallmark Gene Sets	23	M5902	HALLMARK APOPTOSIS		-2.8	2.6	3.7	30244	161	932	13	1.4	0.38	637|1491|1634|2934|3725|4616|5327|5611|7077|7078|7832|8837|10410	BID|CTH|DCN|GSN|JUN|GADD45B|PLAT|DNAJC3|TIMP2|TIMP3|BTG2|CFLAR|IFITM3	-2	Condition 4
Hallmark Gene Sets	23	M5937	HALLMARK GLYCOLYSIS		-2.4	2.3	3.2	30244	200	932	14	1.5	0.4	1491|1634|2585|3309|4199|5214|5352|7162|8660|9435|10461|10776|54541|58528	CTH|DCN|GALK2|HSPA5|ME1|PFKP|PLOD2|TPBG|IRS2|CHST2|MERTK|ARPP19|DDIT4|RRAGD	-1.7	Condition 4
Hallmark Gene Sets	23	M5938	HALLMARK REACTIVE OXYGEN SPECIES PATHWAY		-2.4	4	3.7	30244	49	932	6	0.64	0.26	3726|4155|4720|5214|10494|26034	JUNB|MBP|NDUFS2|PFKP|STK25|IPCEF1	-1.7	Condition 4
Hallmark Gene Sets	23	M5948	HALLMARK BILE ACID METABOLISM		-2.1	2.6	3	30244	112	932	9	0.97	0.32	24|1734|5191|6579|7276|9420|9962|51015|54677	ABCA4|DIO2|PEX7|SLCO1A2|TTR|CYP7B1|SLC23A2|ISOC1|CROT	-1.5	Condition 4
Hallmark Gene Sets	23	M5901	HALLMARK G2M CHECKPOINT		-2	2.1	2.8	30244	200	932	13	1.4	0.38	1019|1112|3312|3799|4085|4088|4212|6421|6558|8451|10051|10212|22974	CDK4|FOXN3|HSPA8|KIF5B|MAD2L1|SMAD3|MEIS2|SFPQ|SLC12A2|CUL4A|SMC4|DDX39A|TPX2	-1.4	Condition 4
Hallmark Gene Sets	23	M5934	HALLMARK XENOBIOTIC METABOLISM		-2	2.1	2.8	30244	200	932	13	1.4	0.38	128|217|760|1573|2571|2651|3479|5166|7448|8644|10776|54677|64087	ADH5|ALDH2|CA2|CYP2J2|GAD1|GCNT2|IGF1|PDK4|VTN|AKR1C3|ARPP19|CROT|MCCC2	-1.4	Condition 4
Hallmark Gene Sets	23	M5945	HALLMARK HEME METABOLISM		-2	2.1	2.8	30244	200	932	13	1.4	0.38	760|896|2235|2908|3321|3920|5498|6513|7832|10181|23002|23052|80853	CA2|CCND3|FECH|NR3C1|IGSF3|LAMP2|PPOX|SLC2A1|BTG2|RBM5|DAAM1|ENDOD1|KDM7A	-1.4	Condition 4
Hallmark Gene Sets	23	M5907	HALLMARK ESTROGEN RESPONSE LATE		-2	2.1	2.8	30244	200	932	13	1.4	0.38	760|771|1836|2353|3158|4338|6446|7162|7494|8204|10140|58495|64215	CA2|CA12|SLC26A2|FOS|HMGCS2|MOCS2|SGK1|TPBG|XBP1|NRIP1|TOB1|OVOL2|DNAJC1	-1.4	Condition 4
Hallmark Gene Sets	23	M5905	HALLMARK ADIPOGENESIS		-2	2.1	2.8	30244	200	932	13	1.4	0.38	47|217|1147|2632|4199|6453|6817|8491|10140|10989|64225|79602|84173	ACLY|ALDH2|CHUK|GBE1|ME1|ITSN1|SULT1A1|MAP4K3|TOB1|IMMT|ATL2|ADIPOR2|ELMOD3	-1.4	Condition 4
