# Supplementary material for: Investigation into Molecular Brain Aging in Senescence-Accelerated Mouse (SAM) Model Employing Whole Transcriptomic Analysis in Search of Potential Molecular Targets for Therapeutic Interventions
Source: Int J Mol Sci. 2023 Sep 8;24(18):13867. doi: 10.3390/ijms241813867 (PMC10530366; doi:10.3390/ijms241813867)
Supplement: Supplementary file 1 [file ijms-24-13867-s001.zip › Supplementary File S2.xlsx]

## Sheet: Physiological
Category	CategoryID	GO	Description	PARENT_GO	LogP	Enrichment	Z-score	#TotalGeneInLibrary	#GeneInGO	#GeneInHitList	#GeneInGOAndHitList	%InGO	STDV %InGO	GeneID	Hits	Log(q-value)	GeneList
GO Biological Processes	19	GO:0006886	intracellular protein transport	19_GO:0051179 localization	-13	2.5	8.8	20999	676	965	78	8.1	0.88	11771|11841|11852|11861|12028|12575|12631|14580|14828|15114|15481|15525|16211|16536|16573|16593|16646|16648|16649|16792|16905|17118|17957|17999|18708|18747|19058|19386|20338|20912|22284|22627|23859|27057|54401|56428|56430|56433|59021|59079|65098|65114|66525|66676|66753|66887|67095|68708|68729|70297|70686|71770|72183|72993|74053|74325|75695|75914|75965|77573|80718|81905|83946|106572|108705|192950|…	Ap2a1|Arf2|Rhob|Arl4a|Bax|Cdkn1a|Cfl1|Gfap|Hspa5|Hap1|Hspa8|Hspa4|Kpnb1|Kcnq2|Kif5b|Klc1|Kpna1|Kpna3|Kpna4|Laptm5|Lmna|Marcks|Napb|Nedd4|Pik3r1|Prkaca|Ppp3r1|Ranbp2|Sel1l|Stxbp3|Usp9x|Ywhae|Dlg2|Ncoa4|Ywhab|Mtch2|Clip1|Vps29|Rab2a|Erbin|Zfand6|Vps35|Timm50|Tmed7|Erlec1|Lonp2|Trak1|Rabl2|Trim37|Gcc2|Dusp16|Ap2b1|Snx6|Appl1|Grip1|Cltb|Rilpl1|Exoc6b|Zdhhc20|Vps33a|Rab27b|Cacng8|Phip|Rab31|Pttg1ip|Na…	-9	MyList
GO Biological Processes	19	GO:0099536	synaptic signaling	19_GO:0050789 regulation of biological process	-13	2.9	8.8	20999	436	965	58	6	0.77	11423|12288|12298|12326|12725|12794|12801|12918|13383|13447|13527|13655|14042|14394|14660|14802|14811|14815|15370|16438|16536|16646|17260|17295|17957|18168|18190|18212|18747|18754|19266|19276|20411|20614|20618|20912|20979|21823|22433|23859|23934|60596|67474|69017|71709|72585|75409|104156|107723|109880|110312|110886|140919|216869|225872|242443|243725|381979	Ache|Cacna1c|Cacnb4|Camk4|Clcn3|Cnih2|Cnr1|Crh|Dlg1|Doc2b|Dtna|Egr3|Ext1|Gabra1|Gls|Gria4|Grin2a|Nr3c1|Nr4a1|Itpr1|Kcnq2|Kpna1|Mef2c|Met|Napb|Npy5r|Nrxn2|Ntrk2|Prkaca|Prkce|Ptprd|Ptprn2|Sorbs1|Snap25|Sncg|Stxbp3|Syt1|Th|Xbp1|Dlg2|Ly6h|Gucy1a1|Snap29|Prrt2|Syde1|Lypd1|Slitrk5|Etv5|Slc12a6|Braf|Pmch|Gabra5|Slc17a6|Arrb2|Npas4|Grin3a|Ppp1r9a|Brsk1	-8.5	MyList
GO Biological Processes	19	GO:0099537	trans-synaptic signaling	19_GO:0050789 regulation of biological process	-11	2.9	8.2	20999	383	965	51	5.3	0.72	12288|12298|12326|12725|12794|12801|12918|13383|13447|13655|14042|14394|14660|14802|14811|14815|15370|16536|17260|17295|17957|18168|18190|18212|18747|18754|19266|19276|20614|20618|20912|20979|21823|22433|23859|60596|67474|69017|71709|72585|75409|104156|107723|109880|110312|110886|140919|225872|242443|243725|381979	Cacna1c|Cacnb4|Camk4|Clcn3|Cnih2|Cnr1|Crh|Dlg1|Doc2b|Egr3|Ext1|Gabra1|Gls|Gria4|Grin2a|Nr3c1|Nr4a1|Kcnq2|Mef2c|Met|Napb|Npy5r|Nrxn2|Ntrk2|Prkaca|Prkce|Ptprd|Ptprn2|Snap25|Sncg|Stxbp3|Syt1|Th|Xbp1|Dlg2|Gucy1a1|Snap29|Prrt2|Syde1|Lypd1|Slitrk5|Etv5|Slc12a6|Braf|Pmch|Gabra5|Slc17a6|Npas4|Grin3a|Ppp1r9a|Brsk1	-7.3	MyList
GO Biological Processes	19	GO:0031175	neuron projection development	19_GO:0032502 developmental process	-11	2.2	7.6	20999	772	965	79	8.2	0.88	11658|11787|11789|11804|11941|12167|12305|12322|12704|12801|13131|13175|13518|13839|14042|14182|14365|14580|14609|14763|15114|16476|16573|16885|17181|17258|17260|17755|17756|17999|18007|18080|18717|18844|18845|19277|19878|20354|20393|20562|22284|23969|26562|50706|53883|54712|58208|67095|67263|69807|69952|70083|73340|74053|75409|76965|77480|93686|94185|98363|99683|105689|108655|108699|109181|11760…	Alcam|Apbb2|Apc|Aplp2|Atp2b2|Bmpr1b|Ddr1|Camk2a|Cit|Cnr1|Dab1|Dclk1|Dst|Epha5|Ext1|Fgfr1|Fzd3|Gfap|Gja1|Gpr37|Hap1|Jun|Kif5b|Limk1|Matn2|Mef2a|Mef2c|Map1b|Map2|Nedd4|Neo1|Nin|Pip5k1c|Plxna1|Plxna2|Ptpro|Rock2|Sema4d|Sgk1|Slit1|Usp9x|Pacsin1|Ncdn|Postn|Celsr2|Plxnc1|Bcl11b|Trak1|Zswim6|Trim32|Tunar|Metrn|Nptxr|Grip1|Slitrk5|Slitrk1|Kidins220|Rbfox2|Tnfrsf21|Efhd1|Sec24b|Mycbp2|Foxp1|Chn1|Trip11|Bo…	-7	MyList
GO Biological Processes	19	GO:0007610	behavior	19_GO:0032501 multicellular organismal process	-10	2.2	7.3	20999	754	965	76	7.9	0.87	11669|11804|11838|11932|11941|11980|11998|12288|12298|12326|12725|12801|12918|13123|13131|14042|14266|14660|14763|14811|14815|15251|15258|15357|16476|16536|17242|17260|17295|18167|18168|18190|18212|18516|18754|20273|20393|20512|20614|20618|21823|22215|22764|26556|27386|50518|57754|60344|72585|75409|76965|78286|94109|104156|108655|109205|109880|110312|110876|110886|208922|213827|216869|218461|2249…	Aldh2|Aplp2|Arc|Atp1b2|Atp2b2|Atp8a1|Avp|Cacna1c|Cacnb4|Camk4|Clcn3|Cnr1|Crh|Cyp7b1|Dab1|Ext1|Aff2|Gls|Gpr37|Grin2a|Nr3c1|Hif1a|Hipk2|Hmgcr|Jun|Kcnq2|Mdk|Mef2c|Met|Npy2r|Npy5r|Nrxn2|Ntrk2|Pbx3|Prkce|Scn8a|Sgk1|Slc1a3|Snap25|Sncg|Th|Ube3a|Zfx|Homer1|Npas3|a|Cend1|Fign|Lypd1|Slitrk5|Slitrk1|Nav2|Csmd1|Etv5|Foxp1|Sobp|Braf|Pmch|Scn2a|Gabra5|Cpeb3|Arcn1|Arrb2|Pde8b|Pja2|Npas4|Uba6|Atp1a3|Shank1|Olfm2…	-6.4	MyList
GO Biological Processes	19	GO:0032990	cell part morphogenesis	19_GO:0032502 developmental process	-9.9	2.4	7.4	20999	573	965	63	6.5	0.8	11658|11787|11789|11804|12028|12167|12305|12322|13131|13175|13518|13839|14042|14365|14609|16573|16885|17181|17242|17258|17260|17755|17756|18007|18080|18717|18844|18845|19277|19878|20354|20393|20562|22284|23969|50706|53883|54712|58208|67095|67263|67811|69952|70083|74053|74143|75409|76965|77480|93686|105689|108655|108699|117606|214968|228662|243300|243961|320150|330177|380684|381979|403187	Alcam|Apbb2|Apc|Aplp2|Bax|Bmpr1b|Ddr1|Camk2a|Dab1|Dclk1|Dst|Epha5|Ext1|Fzd3|Gja1|Kif5b|Limk1|Matn2|Mdk|Mef2a|Mef2c|Map1b|Map2|Neo1|Nin|Pip5k1c|Plxna1|Plxna2|Ptpro|Rock2|Sema4d|Sgk1|Slit1|Usp9x|Pacsin1|Postn|Celsr2|Plxnc1|Bcl11b|Trak1|Zswim6|Poldip2|Tunar|Metrn|Grip1|Opa1|Slitrk5|Slitrk1|Kidins220|Rbfox2|Mycbp2|Foxp1|Chn1|Boc|Sema6d|Btbd3|Nyap1|Shank1|Zdhhc17|Taok3|Nefh|Brsk1|Opa3	-6.4	MyList
GO Biological Processes	19	GO:0098916	anterograde trans-synaptic signaling	19_GO:0050789 regulation of biological process	-9.8	2.8	7.6	20999	364	965	47	4.9	0.69	12288|12298|12326|12725|12794|12918|13383|13447|13655|14042|14394|14660|14802|14811|14815|15370|16536|17260|17295|17957|18168|18190|18747|18754|19276|20614|20618|20912|20979|21823|22433|23859|67474|69017|71709|72585|75409|104156|107723|109880|110312|110886|140919|225872|242443|243725|381979	Cacna1c|Cacnb4|Camk4|Clcn3|Cnih2|Crh|Dlg1|Doc2b|Egr3|Ext1|Gabra1|Gls|Gria4|Grin2a|Nr3c1|Nr4a1|Kcnq2|Mef2c|Met|Napb|Npy5r|Nrxn2|Prkaca|Prkce|Ptprn2|Snap25|Sncg|Stxbp3|Syt1|Th|Xbp1|Dlg2|Snap29|Prrt2|Syde1|Lypd1|Slitrk5|Etv5|Slc12a6|Braf|Pmch|Gabra5|Slc17a6|Npas4|Grin3a|Ppp1r9a|Brsk1	-6.4	MyList
GO Biological Processes	19	GO:0007268	chemical synaptic transmission	19_GO:0050789 regulation of biological process	-9.8	2.8	7.6	20999	364	965	47	4.9	0.69	12288|12298|12326|12725|12794|12918|13383|13447|13655|14042|14394|14660|14802|14811|14815|15370|16536|17260|17295|17957|18168|18190|18747|18754|19276|20614|20618|20912|20979|21823|22433|23859|67474|69017|71709|72585|75409|104156|107723|109880|110312|110886|140919|225872|242443|243725|381979	Cacna1c|Cacnb4|Camk4|Clcn3|Cnih2|Crh|Dlg1|Doc2b|Egr3|Ext1|Gabra1|Gls|Gria4|Grin2a|Nr3c1|Nr4a1|Kcnq2|Mef2c|Met|Napb|Npy5r|Nrxn2|Prkaca|Prkce|Ptprn2|Snap25|Sncg|Stxbp3|Syt1|Th|Xbp1|Dlg2|Snap29|Prrt2|Syde1|Lypd1|Slitrk5|Etv5|Slc12a6|Braf|Pmch|Gabra5|Slc17a6|Npas4|Grin3a|Ppp1r9a|Brsk1	-6.4	MyList
GO Biological Processes	19	GO:0050804	modulation of chemical synaptic transmission	19_GO:0050789 regulation of biological process	-9.6	2.2	7.1	20999	740	965	74	7.7	0.86	11838|11941|12298|12308|12322|12326|12631|12794|12801|12918|13004|14580|14680|14802|14811|14815|15114|15357|15461|16504|16536|16573|17260|17295|17999|18167|18168|18190|18212|18643|18747|18754|19058|19266|19418|19736|20496|20512|20614|20618|20853|20979|22215|26556|26562|56695|60596|65114|67474|68943|69017|71709|73340|74053|81905|100986|107065|109880|110312|192198|208922|211134|213760|216869|217480…	Arc|Atp2b2|Cacnb4|Calb2|Camk2a|Camk4|Cfl1|Cnih2|Cnr1|Crh|Ncan|Gfap|Gnal|Gria4|Grin2a|Nr3c1|Hap1|Hmgcr|Hras|Kcnc3|Kcnq2|Kif5b|Mef2c|Met|Nedd4|Npy2r|Npy5r|Nrxn2|Ntrk2|Pfn1|Prkaca|Prkce|Ppp3r1|Ptprd|Rasgrf2|Rgs4|Slc12a2|Slc1a3|Snap25|Sncg|Stau1|Syt1|Ube3a|Homer1|Ncdn|Pnkd|Gucy1a1|Vps35|Snap29|Pink1|Prrt2|Syde1|Nptxr|Grip1|Cacng8|Akap9|Lrrtm2|Braf|Pmch|Lrrc4|Cpeb3|Lzts1|Prepl|Arrb2|Dgkb|Npas4|Grin3a|…	-6.3	MyList
GO Biological Processes	19	GO:0099177	regulation of trans-synaptic signaling	19_GO:0050789 regulation of biological process	-9.6	2.2	7.1	20999	741	965	74	7.7	0.86	11838|11941|12298|12308|12322|12326|12631|12794|12801|12918|13004|14580|14680|14802|14811|14815|15114|15357|15461|16504|16536|16573|17260|17295|17999|18167|18168|18190|18212|18643|18747|18754|19058|19266|19418|19736|20496|20512|20614|20618|20853|20979|22215|26556|26562|56695|60596|65114|67474|68943|69017|71709|73340|74053|81905|100986|107065|109880|110312|192198|208922|211134|213760|216869|217480…	Arc|Atp2b2|Cacnb4|Calb2|Camk2a|Camk4|Cfl1|Cnih2|Cnr1|Crh|Ncan|Gfap|Gnal|Gria4|Grin2a|Nr3c1|Hap1|Hmgcr|Hras|Kcnc3|Kcnq2|Kif5b|Mef2c|Met|Nedd4|Npy2r|Npy5r|Nrxn2|Ntrk2|Pfn1|Prkaca|Prkce|Ppp3r1|Ptprd|Rasgrf2|Rgs4|Slc12a2|Slc1a3|Snap25|Sncg|Stau1|Syt1|Ube3a|Homer1|Ncdn|Pnkd|Gucy1a1|Vps35|Snap29|Pink1|Prrt2|Syde1|Nptxr|Grip1|Cacng8|Akap9|Lrrtm2|Braf|Pmch|Lrrc4|Cpeb3|Lzts1|Prepl|Arrb2|Dgkb|Npas4|Grin3a|…	-6.3	MyList
GO Biological Processes	19	GO:0010975	regulation of neuron projection development	19_GO:0032502 developmental process	-9.2	2.3	7.1	20999	581	965	62	6.4	0.79	11423|11487|11771|11838|11881|11932|12305|12631|12704|12801|13131|14182|14580|14828|15114|16438|16885|17118|17242|17295|17751|17755|17756|17999|18007|18080|18212|18844|18845|19266|19762|20354|20393|20562|20614|22215|22240|23969|52822|54712|56430|67095|70083|74053|74143|75769|76965|77480|83814|103967|105689|108699|109880|110197|211134|214968|235106|243725|320563|329152|330938|381979	Ache|Adam10|Ap2a1|Arc|Arsb|Atp1b2|Ddr1|Cfl1|Cit|Cnr1|Dab1|Fgfr1|Gfap|Hspa5|Hap1|Itpr1|Limk1|Marcks|Mdk|Met|Mt3|Map1b|Map2|Nedd4|Neo1|Nin|Ntrk2|Plxna1|Plxna2|Ptprd|Rit2|Sema4d|Sgk1|Slit1|Snap25|Ube3a|Dpysl3|Pacsin1|Rufy3|Plxnc1|Clip1|Trak1|Metrn|Grip1|Opa1|Plppr5|Slitrk1|Kidins220|Nedd4l|Dnm3|Mycbp2|Chn1|Braf|Dgkg|Lzts1|Sema6d|Ntm|Ppp1r9a|Islr2|Hecw2|Dixdc1|Brsk1	-6	MyList
GO Biological Processes	19	GO:0048812	neuron projection morphogenesis	19_GO:0032502 developmental process	-9	2.4	7.1	20999	531	965	58	6	0.77	11658|11787|11789|11804|12167|12305|12322|13131|13175|13518|13839|14042|14365|14609|16573|16885|17181|17258|17260|17755|17756|18007|18080|18717|18844|18845|19277|19878|20354|20393|20562|22284|23969|50706|53883|54712|58208|67095|67263|69952|70083|74053|75409|76965|77480|93686|105689|108655|108699|117606|214968|228662|243300|243961|320150|330177|380684|381979	Alcam|Apbb2|Apc|Aplp2|Bmpr1b|Ddr1|Camk2a|Dab1|Dclk1|Dst|Epha5|Ext1|Fzd3|Gja1|Kif5b|Limk1|Matn2|Mef2a|Mef2c|Map1b|Map2|Neo1|Nin|Pip5k1c|Plxna1|Plxna2|Ptpro|Rock2|Sema4d|Sgk1|Slit1|Usp9x|Pacsin1|Postn|Celsr2|Plxnc1|Bcl11b|Trak1|Zswim6|Tunar|Metrn|Grip1|Slitrk5|Slitrk1|Kidins220|Rbfox2|Mycbp2|Foxp1|Chn1|Boc|Sema6d|Btbd3|Nyap1|Shank1|Zdhhc17|Taok3|Nefh|Brsk1	-5.9	MyList
GO Biological Processes	19	GO:0048858	cell projection morphogenesis	19_GO:0032502 developmental process	-9	2.4	7	20999	545	965	59	6.1	0.77	11658|11787|11789|11804|12167|12305|12322|13131|13175|13518|13839|14042|14365|14609|16573|16885|17181|17242|17258|17260|17755|17756|18007|18080|18717|18844|18845|19277|19878|20354|20393|20562|22284|23969|50706|53883|54712|58208|67095|67263|69952|70083|74053|75409|76965|77480|93686|105689|108655|108699|117606|214968|228662|243300|243961|320150|330177|380684|381979	Alcam|Apbb2|Apc|Aplp2|Bmpr1b|Ddr1|Camk2a|Dab1|Dclk1|Dst|Epha5|Ext1|Fzd3|Gja1|Kif5b|Limk1|Matn2|Mdk|Mef2a|Mef2c|Map1b|Map2|Neo1|Nin|Pip5k1c|Plxna1|Plxna2|Ptpro|Rock2|Sema4d|Sgk1|Slit1|Usp9x|Pacsin1|Postn|Celsr2|Plxnc1|Bcl11b|Trak1|Zswim6|Tunar|Metrn|Grip1|Slitrk5|Slitrk1|Kidins220|Rbfox2|Mycbp2|Foxp1|Chn1|Boc|Sema6d|Btbd3|Nyap1|Shank1|Zdhhc17|Taok3|Nefh|Brsk1	-5.9	MyList
GO Biological Processes	19	GO:0000902	cell morphogenesis	19_GO:0032502 developmental process	-9	2.1	6.9	20999	762	965	74	7.7	0.86	11658|11787|11789|11804|11941|12167|12305|12322|12331|12557|13131|13175|13518|13839|14042|14365|14609|16438|16573|16598|16885|16889|17181|17242|17258|17260|17295|17755|17756|17761|17886|18007|18080|18717|18844|18845|19277|19878|20354|20393|20512|20562|22284|23969|50706|53883|54712|58208|67095|67252|67263|68708|69952|70083|74053|75409|75695|76965|77480|77573|93686|99683|105689|108655|108699|117606…	Alcam|Apbb2|Apc|Aplp2|Atp2b2|Bmpr1b|Ddr1|Camk2a|Cap1|Cdh17|Dab1|Dclk1|Dst|Epha5|Ext1|Fzd3|Gja1|Itpr1|Kif5b|Klf2|Limk1|Lipa|Matn2|Mdk|Mef2a|Mef2c|Met|Map1b|Map2|Map7|Myh9|Neo1|Nin|Pip5k1c|Plxna1|Plxna2|Ptpro|Rock2|Sema4d|Sgk1|Slc1a3|Slit1|Usp9x|Pacsin1|Postn|Celsr2|Plxnc1|Bcl11b|Trak1|Cap2|Zswim6|Rabl2|Tunar|Metrn|Grip1|Slitrk5|Rilpl1|Slitrk1|Kidins220|Vps33a|Rbfox2|Sec24b|Mycbp2|Foxp1|Chn1|Boc|Se…	-5.9	MyList
GO Biological Processes	19	GO:0120039	plasma membrane bounded cell projection morphogenesis	19_GO:0032502 developmental process	-8.8	2.4	7	20999	537	965	58	6	0.77	11658|11787|11789|11804|12167|12305|12322|13131|13175|13518|13839|14042|14365|14609|16573|16885|17181|17258|17260|17755|17756|18007|18080|18717|18844|18845|19277|19878|20354|20393|20562|22284|23969|50706|53883|54712|58208|67095|67263|69952|70083|74053|75409|76965|77480|93686|105689|108655|108699|117606|214968|228662|243300|243961|320150|330177|380684|381979	Alcam|Apbb2|Apc|Aplp2|Bmpr1b|Ddr1|Camk2a|Dab1|Dclk1|Dst|Epha5|Ext1|Fzd3|Gja1|Kif5b|Limk1|Matn2|Mef2a|Mef2c|Map1b|Map2|Neo1|Nin|Pip5k1c|Plxna1|Plxna2|Ptpro|Rock2|Sema4d|Sgk1|Slit1|Usp9x|Pacsin1|Postn|Celsr2|Plxnc1|Bcl11b|Trak1|Zswim6|Tunar|Metrn|Grip1|Slitrk5|Slitrk1|Kidins220|Rbfox2|Mycbp2|Foxp1|Chn1|Boc|Sema6d|Btbd3|Nyap1|Shank1|Zdhhc17|Taok3|Nefh|Brsk1	-5.8	MyList
GO Biological Processes	19	GO:0099601	regulation of neurotransmitter receptor activity	19_GO:0050896 response to stimulus	-8.5	5.4	8.3	20999	72	965	18	1.9	0.44	11838|12631|12794|12918|14811|17260|18190|19418|26556|68943|73340|74053|75785|81905|100986|243961|244310|260297	Arc|Cfl1|Cnih2|Crh|Grin2a|Mef2c|Nrxn2|Rasgrf2|Homer1|Pink1|Nptxr|Grip1|Klhl24|Cacng8|Akap9|Shank1|Dlgap2|Prrt1	-5.5	MyList
GO Biological Processes	19	GO:0050803	regulation of synapse structure or activity	19_GO:0065007 biological regulation	-8.3	2.8	7	20999	313	965	40	4.1	0.64	11487|11838|11852|12631|13004|13196|15481|16443|17118|17260|17999|18212|18708|19266|19277|19878|20354|20692|22215|26556|54712|65114|72289|74143|75409|76965|103967|104156|105689|107065|107932|108155|140919|211134|216169|217480|225875|243725|272381|319387	Adam10|Arc|Rhob|Cfl1|Ncan|Asap1|Hspa8|Itsn1|Marcks|Mef2c|Nedd4|Ntrk2|Pik3r1|Ptprd|Ptpro|Rock2|Sema4d|Sparc|Ube3a|Homer1|Plxnc1|Vps35|Malat1|Opa1|Slitrk5|Slitrk1|Dnm3|Etv5|Mycbp2|Lrrtm2|Chd4|Ogt|Slc17a6|Lzts1|Abhd17a|Dgkb|Lrfn4|Ppp1r9a|Lrrc4b|Adgrl3	-5.3	MyList
GO Biological Processes	19	GO:0032989	cellular component morphogenesis	19_GO:0032502 developmental process	-8.2	2.1	6.5	20999	675	965	66	6.8	0.81	11658|11787|11789|11804|12028|12167|12305|12322|13131|13175|13518|13839|14042|14248|14365|14609|16573|16885|17181|17242|17258|17260|17755|17756|18007|18080|18717|18844|18845|19277|19878|20354|20393|20562|22284|23969|50706|53883|54712|58208|67095|67263|67811|69952|70083|74053|74103|74143|75409|76965|77480|93686|105689|108655|108699|117606|214968|228662|243300|243961|320150|330177|380684|381979|403…	Alcam|Apbb2|Apc|Aplp2|Bax|Bmpr1b|Ddr1|Camk2a|Dab1|Dclk1|Dst|Epha5|Ext1|Flii|Fzd3|Gja1|Kif5b|Limk1|Matn2|Mdk|Mef2a|Mef2c|Map1b|Map2|Neo1|Nin|Pip5k1c|Plxna1|Plxna2|Ptpro|Rock2|Sema4d|Sgk1|Slit1|Usp9x|Pacsin1|Postn|Celsr2|Plxnc1|Bcl11b|Trak1|Zswim6|Poldip2|Tunar|Metrn|Grip1|Nebl|Opa1|Slitrk5|Slitrk1|Kidins220|Rbfox2|Mycbp2|Foxp1|Chn1|Boc|Sema6d|Btbd3|Nyap1|Shank1|Zdhhc17|Taok3|Nefh|Brsk1|Opa3|Vps13b	-5.2	MyList
GO Biological Processes	19	GO:0048667	cell morphogenesis involved in neuron differentiation	19_GO:0032502 developmental process	-8.2	2.4	6.7	20999	490	965	53	5.5	0.73	11658|11787|11789|11804|11941|12167|12322|13131|13175|13518|13839|14042|14365|16573|16885|17181|17258|17260|17755|17756|18007|18080|18717|18844|18845|19277|19878|20354|20512|20562|22284|53883|54712|58208|67095|68708|70083|74053|75409|76965|77480|93686|99683|105689|108655|108699|117606|214968|228662|243961|320150|380684|381979	Alcam|Apbb2|Apc|Aplp2|Atp2b2|Bmpr1b|Camk2a|Dab1|Dclk1|Dst|Epha5|Ext1|Fzd3|Kif5b|Limk1|Matn2|Mef2a|Mef2c|Map1b|Map2|Neo1|Nin|Pip5k1c|Plxna1|Plxna2|Ptpro|Rock2|Sema4d|Slc1a3|Slit1|Usp9x|Celsr2|Plxnc1|Bcl11b|Trak1|Rabl2|Metrn|Grip1|Slitrk5|Slitrk1|Kidins220|Rbfox2|Sec24b|Mycbp2|Foxp1|Chn1|Boc|Sema6d|Btbd3|Shank1|Zdhhc17|Nefh|Brsk1	-5.2	MyList
GO Biological Processes	19	GO:0050807	regulation of synapse organization	19_GO:0050789 regulation of biological process	-8.1	2.8	6.9	20999	305	965	39	4	0.63	11487|11838|11852|12631|13004|13196|15481|16443|17118|17260|17999|18212|18708|19266|19277|19878|20354|20692|22215|26556|54712|65114|72289|74143|75409|76965|103967|104156|105689|107065|107932|108155|211134|216169|217480|225875|243725|272381|319387	Adam10|Arc|Rhob|Cfl1|Ncan|Asap1|Hspa8|Itsn1|Marcks|Mef2c|Nedd4|Ntrk2|Pik3r1|Ptprd|Ptpro|Rock2|Sema4d|Sparc|Ube3a|Homer1|Plxnc1|Vps35|Malat1|Opa1|Slitrk5|Slitrk1|Dnm3|Etv5|Mycbp2|Lrrtm2|Chd4|Ogt|Lzts1|Abhd17a|Dgkb|Lrfn4|Ppp1r9a|Lrrc4b|Adgrl3	-5.1	MyList
GO Biological Processes	19	GO:0120035	regulation of plasma membrane bounded cell projection organization	19_GO:0050789 regulation of biological process	-7.9	2	6.3	20999	776	965	72	7.5	0.85	11423|11487|11771|11789|11838|11881|11932|12305|12631|12704|12801|13131|14182|14580|14828|15114|15461|16438|16885|17118|17242|17295|17751|17755|17756|17999|18007|18080|18212|18483|18643|18708|18753|18844|18845|19266|19762|20354|20393|20562|20614|22215|22240|23969|26556|52822|54712|56430|65114|67095|70083|74053|74143|75769|76965|77480|83814|103967|104445|105689|108699|109880|110197|211134|214968|2…	Ache|Adam10|Ap2a1|Apc|Arc|Arsb|Atp1b2|Ddr1|Cfl1|Cit|Cnr1|Dab1|Fgfr1|Gfap|Hspa5|Hap1|Hras|Itpr1|Limk1|Marcks|Mdk|Met|Mt3|Map1b|Map2|Nedd4|Neo1|Nin|Ntrk2|Palm|Pfn1|Pik3r1|Prkcd|Plxna1|Plxna2|Ptprd|Rit2|Sema4d|Sgk1|Slit1|Snap25|Ube3a|Dpysl3|Pacsin1|Homer1|Rufy3|Plxnc1|Clip1|Vps35|Trak1|Metrn|Grip1|Opa1|Plppr5|Slitrk1|Kidins220|Nedd4l|Dnm3|Cdc42ep1|Mycbp2|Chn1|Braf|Dgkg|Lzts1|Sema6d|Carmil2|Ntm|Ppp1r…	-5	MyList
GO Biological Processes	19	GO:0018209	peptidyl-serine modification	19_GO:0008152 metabolic process	-7.9	3.2	7	20999	202	965	30	3.1	0.56	12028|12322|12326|12995|13000|13175|13548|15258|18099|18212|18747|18753|18754|19878|20393|20817|26404|53416|68943|83946|93843|94214|104318|108058|110524|228012|268510|271786|328329|381979	Bax|Camk2a|Camk4|Csnk2a1|Csnk2a2|Dclk1|Dyrk1a|Hipk2|Nlk|Ntrk2|Prkaca|Prkcd|Prkce|Rock2|Sgk1|Srpk2|Map3k12|Stk39|Pink1|Phip|Pnck|Spock2|Csnk1d|Camk2d|Dgkq|Tlk1|Mgat5b|Galnt13|Mast4|Brsk1	-4.9	MyList
GO Biological Processes	19	GO:0060322	head development	19_GO:0032502 developmental process	-7.8	2	6.3	20999	768	965	71	7.4	0.84	11804|11881|11932|11941|12028|12140|13046|13131|13175|13839|14042|14182|14365|14828|15114|15251|16536|17242|17295|18080|18111|18212|18516|18844|18845|18991|18994|20168|20318|20397|20562|20662|20912|22284|22627|51938|53883|56632|57754|58208|65973|66146|67263|71371|71492|72475|73242|75409|75717|77053|77087|78286|93686|93760|94187|99683|109880|110876|213827|214968|228662|231380|239857|319387|320165|…	Aplp2|Arsb|Atp1b2|Atp2b2|Bax|Fabp7|Celf1|Dab1|Dclk1|Epha5|Ext1|Fgfr1|Fzd3|Hspa5|Hap1|Hif1a|Kcnq2|Mdk|Met|Nin|Nnat|Ntrk2|Pbx3|Plxna1|Plxna2|Pou3f1|Pou3f4|Rtn3|Sdf4|Sgpl1|Slit1|Sos1|Stxbp3|Usp9x|Ywhae|Ccdc39|Celsr2|Sphk2|Cend1|Bcl11b|Asph|Maco1|Zswim6|Arid5b|Bbs7|Ssbp3|Atat1|Slitrk5|Cul5|Sun1|Ankrd11|Nav2|Rbfox2|Arid1a|Zfp423|Sec24b|Braf|Scn2a|Arcn1|Sema6d|Btbd3|Uba6|Cadm2|Adgrl3|Tacc1|Hook3|Chd7|F…	-4.9	MyList
GO Biological Processes	19	GO:0034762	regulation of transmembrane transport	19_GO:0051179 localization	-7.7	2.1	6.3	20999	636	965	62	6.4	0.79	11838|11932|12028|12288|12293|12298|12631|12794|12918|13383|14609|14811|15114|16504|16512|16536|16573|17258|17260|17295|17846|17999|18627|18753|18754|19058|19418|19736|20273|20411|20912|22627|26556|50721|53416|56632|57816|65973|66383|67498|68943|72993|74011|74053|75785|80334|81905|83814|100986|108058|109676|109880|110876|209195|229709|235281|238271|243961|246133|260297|320790|329152	Arc|Atp1b2|Bax|Cacna1c|Cacna2d1|Cacnb4|Cfl1|Cnih2|Crh|Dlg1|Gja1|Grin2a|Hap1|Kcnc3|Kcnh3|Kcnq2|Kif5b|Mef2a|Mef2c|Met|Commd1|Nedd4|Per2|Prkcd|Prkce|Ppp3r1|Rasgrf2|Rgs4|Scn8a|Sorbs1|Stxbp3|Ywhae|Homer1|Sirt6|Stk39|Sphk2|Tesc|Asph|Iscu|Kcnv1|Pink1|Appl1|Slc25a27|Grip1|Klhl24|Kcnip4|Cacng8|Nedd4l|Akap9|Camk2d|Ank2|Braf|Scn2a|Clic6|Ahcyl1|Scn3b|Kcnh5|Shank1|Kcne2|Prrt1|Chd7|Hecw2	-4.8	MyList
GO Biological Processes	19	GO:0031344	regulation of cell projection organization	19_GO:0050789 regulation of biological process	-7.6	2	6.2	20999	790	965	72	7.5	0.85	11423|11487|11771|11789|11838|11881|11932|12305|12631|12704|12801|13131|14182|14580|14828|15114|15461|16438|16885|17118|17242|17295|17751|17755|17756|17999|18007|18080|18212|18483|18643|18708|18753|18844|18845|19266|19762|20354|20393|20562|20614|22215|22240|23969|26556|52822|54712|56430|65114|67095|70083|74053|74143|75769|76965|77480|83814|103967|104445|105689|108699|109880|110197|211134|214968|2…	Ache|Adam10|Ap2a1|Apc|Arc|Arsb|Atp1b2|Ddr1|Cfl1|Cit|Cnr1|Dab1|Fgfr1|Gfap|Hspa5|Hap1|Hras|Itpr1|Limk1|Marcks|Mdk|Met|Mt3|Map1b|Map2|Nedd4|Neo1|Nin|Ntrk2|Palm|Pfn1|Pik3r1|Prkcd|Plxna1|Plxna2|Ptprd|Rit2|Sema4d|Sgk1|Slit1|Snap25|Ube3a|Dpysl3|Pacsin1|Homer1|Rufy3|Plxnc1|Clip1|Vps35|Trak1|Metrn|Grip1|Opa1|Plppr5|Slitrk1|Kidins220|Nedd4l|Dnm3|Cdc42ep1|Mycbp2|Chn1|Braf|Dgkg|Lzts1|Sema6d|Carmil2|Ntm|Ppp1r…	-4.8	MyList
GO Biological Processes	19	GO:0018193	peptidyl-amino acid modification	19_GO:0008152 metabolic process	-7.5	2.1	6.2	20999	687	965	65	6.7	0.81	12028|12305|12322|12326|12995|13000|13175|13486|13548|14048|14055|14182|15258|15288|15353|17311|18044|18087|18099|18212|18747|18753|18754|19386|19878|20174|20393|20817|21761|24075|26404|50527|53416|56790|65973|66180|67099|68023|68043|68943|73242|75965|76719|83946|93843|94214|104318|105638|108058|108155|108946|110524|192195|216825|223527|226751|228012|232187|246103|268510|271786|320150|328329|3819…	Bax|Ddr1|Camk2a|Camk4|Csnk2a1|Csnk2a2|Dclk1|Dr1|Dyrk1a|Eya1|Ezh1|Fgfr1|Hipk2|Hmbs|Hmg20b|Kitl|Nfya|Nktr|Nlk|Ntrk2|Prkaca|Prkcd|Prkce|Ranbp2|Rock2|Ruvbl2|Sgk1|Srpk2|Morf4l1|Taf10|Map3k12|Ero1a|Stk39|Supt20|Asph|P3h4|Mettl21a|Pdf|Eef1akmt1|Pink1|Atat1|Zdhhc20|Kansl1|Phip|Pnck|Spock2|Csnk1d|Dph3|Camk2d|Ogt|Zzz3|Dgkq|Ash1l|Usp22|Eny2|Cdc42bpa|Tlk1|Smyd5|Atxn7|Mgat5b|Galnt13|Zdhhc17|Mast4|Brsk1|Zdhhc18	-4.7	MyList
Reactome Gene Sets	6	R-MMU-194315	Signaling by Rho GTPases		-7.5	2.2	6.2	20999	572	965	57	5.9	0.76	11852|12704|12874|13518|14609|16443|16449|16573|16885|17886|17931|18643|18708|18710|18753|18844|19046|19386|19418|19878|20401|20662|20874|22146|22153|22284|22627|51792|53382|54216|54401|56430|56784|59069|59079|66146|68458|68917|71704|75409|75415|76499|76626|76707|77480|104445|108699|109331|170791|207212|226747|226751|234865|245880|328232|330177|544817	Rhob|Cit|Cpd|Dst|Gja1|Itsn1|Jag1|Kif5b|Limk1|Myh9|Ppp1r12a|Pfn1|Pik3r1|Pik3r3|Prkcd|Plxna1|Ppp1cb|Ranbp2|Rasgrf2|Rock2|Sh3bp1|Sos1|Slk|Tuba1c|Tubb4a|Usp9x|Ywhae|Ppp2r1a|Txnl1|Pcdh7|Ywhab|Clip1|Ralgapa1|Tpm3|Erbin|Maco1|Ppp1r14a|Hint2|Arhgef3|Slitrk5|Arhgap12|Clasp2|Msi2|Clasp1|Kidins220|Cdc42ep1|Chn1|Rnf20|Rbm39|Arhgef17|Ahctf1|Cdc42bpa|Nup133|Wasf3|Gfod1|Taok3|Arhgap27	-4.6	MyList
Reactome Gene Sets	6	R-MMU-9716542	Signaling by Rho GTPases, Miro GTPases and RHOBTB3		-7.4	2.2	6.2	20999	587	965	58	6	0.77	11852|12704|12874|13518|14609|16443|16449|16573|16885|17886|17931|18643|18708|18710|18753|18844|19046|19386|19418|19878|20401|20662|20874|22146|22153|22284|22627|51792|53382|54216|54401|56430|56784|59069|59079|66146|67095|68458|68917|71704|75409|75415|76499|76626|76707|77480|104445|108699|109331|170791|207212|226747|226751|234865|245880|328232|330177|544817	Rhob|Cit|Cpd|Dst|Gja1|Itsn1|Jag1|Kif5b|Limk1|Myh9|Ppp1r12a|Pfn1|Pik3r1|Pik3r3|Prkcd|Plxna1|Ppp1cb|Ranbp2|Rasgrf2|Rock2|Sh3bp1|Sos1|Slk|Tuba1c|Tubb4a|Usp9x|Ywhae|Ppp2r1a|Txnl1|Pcdh7|Ywhab|Clip1|Ralgapa1|Tpm3|Erbin|Maco1|Trak1|Ppp1r14a|Hint2|Arhgef3|Slitrk5|Arhgap12|Clasp2|Msi2|Clasp1|Kidins220|Cdc42ep1|Chn1|Rnf20|Rbm39|Arhgef17|Ahctf1|Cdc42bpa|Nup133|Wasf3|Gfod1|Taok3|Arhgap27	-4.6	MyList
GO Biological Processes	19	GO:1902903	regulation of supramolecular fiber organization	19_GO:0050789 regulation of biological process	-7.3	2.4	6.3	20999	392	965	44	4.6	0.67	11789|12576|12631|12704|13144|13383|13548|14248|14489|14609|15481|16885|17260|17295|17755|17756|18643|18708|18753|18754|19240|19736|19878|20393|20401|22153|23805|56430|57028|68041|72205|76499|76707|76820|100986|104445|109880|234695|243725|243961|245857|245880|246103|268747	Apc|Cdkn1b|Cfl1|Cit|Dapk3|Dlg1|Dyrk1a|Flii|Mtpn|Gja1|Hspa8|Limk1|Mef2c|Met|Map1b|Map2|Pfn1|Pik3r1|Prkcd|Prkce|Tmsb10|Rgs4|Rock2|Sgk1|Sh3bp1|Tubb4a|Apc2|Clip1|Pdxp|Mid1ip1|Eml2|Clasp2|Clasp1|Cyria|Akap9|Cdc42ep1|Braf|Carmil2|Ppp1r9a|Shank1|Ssh3|Wasf3|Atxn7|Carmil3	-4.5	MyList
GO Biological Processes	19	GO:0051493	regulation of cytoskeleton organization	19_GO:0050789 regulation of biological process	-7.3	2.2	6.2	20999	533	965	54	5.6	0.74	11789|12576|12631|12704|13144|13383|13548|13839|14248|14489|14609|15461|15511|16885|17242|17260|17295|17755|17756|18643|18708|18753|18754|19240|19736|19878|20393|20401|22153|23805|51810|56430|57028|68041|68121|68729|71709|72205|76499|76707|76820|100986|104445|105689|109880|212307|234695|243725|243961|245857|245880|246103|268747|330938	Apc|Cdkn1b|Cfl1|Cit|Dapk3|Dlg1|Dyrk1a|Epha5|Flii|Mtpn|Gja1|Hras|Hspa1b|Limk1|Mdk|Mef2c|Met|Map1b|Map2|Pfn1|Pik3r1|Prkcd|Prkce|Tmsb10|Rgs4|Rock2|Sgk1|Sh3bp1|Tubb4a|Apc2|Hnrnpu|Clip1|Pdxp|Mid1ip1|Cep70|Trim37|Syde1|Eml2|Clasp2|Clasp1|Cyria|Akap9|Cdc42ep1|Mycbp2|Braf|Mapre2|Carmil2|Ppp1r9a|Shank1|Ssh3|Wasf3|Atxn7|Carmil3|Dixdc1	-4.5	MyList
GO Biological Processes	19	GO:0000904	cell morphogenesis involved in differentiation	19_GO:0032502 developmental process	-7.3	2.1	6.1	20999	578	965	57	5.9	0.76	11658|11787|11789|11804|11941|12167|12322|13131|13175|13518|13839|14042|14365|16573|16885|17181|17258|17260|17295|17755|17756|17886|18007|18080|18717|18844|18845|19277|19878|20354|20512|20562|22284|53883|54712|58208|67095|68708|70083|74053|75409|75695|76965|77480|77573|93686|99683|105689|108655|108699|117606|214968|228662|243961|320150|380684|381979	Alcam|Apbb2|Apc|Aplp2|Atp2b2|Bmpr1b|Camk2a|Dab1|Dclk1|Dst|Epha5|Ext1|Fzd3|Kif5b|Limk1|Matn2|Mef2a|Mef2c|Met|Map1b|Map2|Myh9|Neo1|Nin|Pip5k1c|Plxna1|Plxna2|Ptpro|Rock2|Sema4d|Slc1a3|Slit1|Usp9x|Celsr2|Plxnc1|Bcl11b|Trak1|Rabl2|Metrn|Grip1|Slitrk5|Rilpl1|Slitrk1|Kidins220|Vps33a|Rbfox2|Sec24b|Mycbp2|Foxp1|Chn1|Boc|Sema6d|Btbd3|Shank1|Zdhhc17|Nefh|Brsk1	-4.5	MyList
GO Biological Processes	19	GO:0032409	regulation of transporter activity	19_GO:0065007 biological regulation	-7.2	2.6	6.3	20999	317	965	38	3.9	0.63	11838|11932|12293|12298|12631|12794|12918|13383|14609|14811|15114|16573|17260|17999|18753|19058|19418|20974|22627|26556|53416|56632|57816|65973|68943|74053|75785|81905|83814|100986|108058|109676|229709|235281|243961|246133|260297|329152	Arc|Atp1b2|Cacna2d1|Cacnb4|Cfl1|Cnih2|Crh|Dlg1|Gja1|Grin2a|Hap1|Kif5b|Mef2c|Nedd4|Prkcd|Ppp3r1|Rasgrf2|Syngr3|Ywhae|Homer1|Stk39|Sphk2|Tesc|Asph|Pink1|Grip1|Klhl24|Cacng8|Nedd4l|Akap9|Camk2d|Ank2|Ahcyl1|Scn3b|Shank1|Kcne2|Prrt1|Hecw2	-4.4	MyList
GO Biological Processes	19	GO:0018105	peptidyl-serine phosphorylation	19_GO:0008152 metabolic process	-7.1	3.2	6.6	20999	183	965	27	2.8	0.53	12028|12322|12326|12995|13000|13175|13548|15258|18099|18212|18747|18753|18754|19878|20393|20817|26404|53416|68943|83946|93843|104318|108058|110524|228012|328329|381979	Bax|Camk2a|Camk4|Csnk2a1|Csnk2a2|Dclk1|Dyrk1a|Hipk2|Nlk|Ntrk2|Prkaca|Prkcd|Prkce|Rock2|Sgk1|Srpk2|Map3k12|Stk39|Pink1|Phip|Pnck|Csnk1d|Camk2d|Dgkq|Tlk1|Mast4|Brsk1	-4.3	MyList
GO Biological Processes	19	GO:0007420	brain development	19_GO:0032502 developmental process	-7.1	2	5.9	20999	707	965	65	6.7	0.81	11804|11932|11941|12028|12140|13046|13131|13175|13839|14042|14182|14365|14828|15114|15251|16536|17242|17295|18080|18111|18212|18516|18844|18845|18991|18994|20168|20318|20562|20662|20912|22284|22627|51938|53883|56632|57754|58208|66146|67263|71492|72475|73242|75409|75717|77053|78286|93686|93760|94187|99683|110876|213827|214968|228662|231380|239857|319387|320165|320191|320790|329628|330938|380684|40…	Aplp2|Atp1b2|Atp2b2|Bax|Fabp7|Celf1|Dab1|Dclk1|Epha5|Ext1|Fgfr1|Fzd3|Hspa5|Hap1|Hif1a|Kcnq2|Mdk|Met|Nin|Nnat|Ntrk2|Pbx3|Plxna1|Plxna2|Pou3f1|Pou3f4|Rtn3|Sdf4|Slit1|Sos1|Stxbp3|Usp9x|Ywhae|Ccdc39|Celsr2|Sphk2|Cend1|Bcl11b|Maco1|Zswim6|Bbs7|Ssbp3|Atat1|Slitrk5|Cul5|Sun1|Nav2|Rbfox2|Arid1a|Zfp423|Sec24b|Scn2a|Arcn1|Sema6d|Btbd3|Uba6|Cadm2|Adgrl3|Tacc1|Hook3|Chd7|Fat4|Dixdc1|Nefh|Macroh2a2	-4.3	MyList
GO Biological Processes	19	GO:0140352	export from cell	19_GO:0051179 localization	-7.1	2.2	6.1	20999	499	965	51	5.3	0.72	11481|11932|12288|13371|13447|14609|15114|15251|15370|16443|16573|16649|17886|18007|18111|18190|18212|18717|18747|18754|19276|19419|20318|20338|20614|20618|20912|20974|20979|22433|27416|53945|54403|64540|66074|67474|68943|69017|71709|75914|105504|106572|109880|218035|232975|244723|246133|269275|320707|381979|545192	Acvr2b|Atp1b2|Cacna1c|Dio2|Doc2b|Gja1|Hap1|Hif1a|Nr4a1|Itsn1|Kif5b|Kpna4|Myh9|Neo1|Nnat|Nrxn2|Ntrk2|Pip5k1c|Prkaca|Prkce|Ptprn2|Rasgrp1|Sdf4|Sel1l|Snap25|Sncg|Stxbp3|Syngr3|Syt1|Xbp1|Abcc5|Slc40a1|Slc4a4|Tspan4|Tmem167|Snap29|Pink1|Prrt2|Syde1|Exoc6b|Exoc5|Rab31|Braf|Vps41|Atp1a3|Olfm2|Kcne2|Acvr1c|Atp2b3|Brsk1|Baiap3	-4.3	MyList
GO Biological Processes	19	GO:0099003	vesicle-mediated transport in synapse	19_GO:0051179 localization	-7	3.3	6.5	20999	174	965	26	2.7	0.52	11771|11975|12330|12725|13447|13858|16443|17957|18747|20614|20618|20979|21823|23969|65114|67474|69017|71709|71770|72685|74053|80718|103967|109880|140919|381979	Ap2a1|Atp6v0a1|Canx|Clcn3|Doc2b|Eps15|Itsn1|Napb|Prkaca|Snap25|Sncg|Syt1|Th|Pacsin1|Vps35|Snap29|Prrt2|Syde1|Ap2b1|Dnajc6|Grip1|Rab27b|Dnm3|Braf|Slc17a6|Brsk1	-4.3	MyList
Reactome Gene Sets	6	R-MMU-112316	Neuronal System		-6.9	2.6	6.2	20999	323	965	38	3.9	0.63	11669|11771|12298|12322|13383|14394|14660|14680|14702|14706|14802|14811|15481|16504|16512|18747|19266|20168|20512|20614|20979|23859|26556|67498|71770|74053|75409|76965|107065|108058|110886|225875|238271|242443|243616|243961|244310|272381	Aldh2|Ap2a1|Cacnb4|Camk2a|Dlg1|Gabra1|Gls|Gnal|Gng2|Gng4|Gria4|Grin2a|Hspa8|Kcnc3|Kcnh3|Prkaca|Ptprd|Rtn3|Slc1a3|Snap25|Syt1|Dlg2|Homer1|Kcnv1|Ap2b1|Grip1|Slitrk5|Slitrk1|Lrrtm2|Camk2d|Gabra5|Lrfn4|Kcnh5|Grin3a|Slc6a11|Shank1|Dlgap2|Lrrc4b	-4.3	MyList
GO Biological Processes	19	GO:0055082	intracellular chemical homeostasis	19_GO:0042592 homeostatic process	-6.9	2.1	5.9	20999	577	965	56	5.8	0.75	11306|11749|11804|11829|11932|11941|11975|11998|12028|12288|12298|12308|12801|14660|15251|16438|17357|17751|17846|18007|18708|18747|18754|19276|20393|20496|20512|20677|20912|22215|22433|22627|27057|53416|53945|54403|56490|56491|57816|65973|66383|66592|66972|69952|74011|75717|77573|94249|107723|108058|108155|109676|227059|232975|268878|320707	Abcb7|Anxa6|Aplp2|Aqp4|Atp1b2|Atp2b2|Atp6v0a1|Avp|Bax|Cacna1c|Cacnb4|Calb2|Cnr1|Gls|Hif1a|Itpr1|Marcksl1|Mt3|Commd1|Neo1|Pik3r1|Prkaca|Prkce|Ptprn2|Sgk1|Slc12a2|Slc1a3|Sox4|Stxbp3|Ube3a|Xbp1|Ywhae|Ncoa4|Stk39|Slc40a1|Slc4a4|Zbtb20|Vapb|Tesc|Asph|Iscu|Stoml2|Slc25a23|Tunar|Slc25a27|Cul5|Vps33a|Slc24a3|Slc12a6|Camk2d|Ogt|Ank2|Slc39a10|Atp1a3|Atp13a5|Atp2b3	-4.3	MyList
GO Biological Processes	19	GO:0031346	positive regulation of cell projection organization	19_GO:0048518 positive regulation of biological process	-6.9	2.3	6	20999	462	965	48	5	0.7	11423|11771|11789|11881|11932|12305|12631|12801|14182|14828|15114|15461|16438|16885|17118|17242|17295|17755|18080|18212|18483|18643|18708|18844|18845|19266|19762|20354|20393|22240|23969|52822|54712|56430|67095|70083|74053|74143|75769|76965|77480|103967|104445|109880|234695|243725|320563|330938	Ache|Ap2a1|Apc|Arsb|Atp1b2|Ddr1|Cfl1|Cnr1|Fgfr1|Hspa5|Hap1|Hras|Itpr1|Limk1|Marcks|Mdk|Met|Map1b|Nin|Ntrk2|Palm|Pfn1|Pik3r1|Plxna1|Plxna2|Ptprd|Rit2|Sema4d|Sgk1|Dpysl3|Pacsin1|Rufy3|Plxnc1|Clip1|Trak1|Metrn|Grip1|Opa1|Plppr5|Slitrk1|Kidins220|Dnm3|Cdc42ep1|Braf|Carmil2|Ppp1r9a|Islr2|Dixdc1	-4.2	MyList
GO Biological Processes	19	GO:0001505	regulation of neurotransmitter levels	19_GO:0065007 biological regulation	-6.8	2.8	6.2	20999	238	965	31	3.2	0.57	11423|12298|12322|13447|14580|15370|16504|17260|18190|18212|18627|18747|19276|20614|20618|20912|20974|20979|21823|22433|56695|67474|69017|71709|109880|140919|213760|243616|243725|381979|545192	Ache|Cacnb4|Camk2a|Doc2b|Gfap|Nr4a1|Kcnc3|Mef2c|Nrxn2|Ntrk2|Per2|Prkaca|Ptprn2|Snap25|Sncg|Stxbp3|Syngr3|Syt1|Th|Xbp1|Pnkd|Snap29|Prrt2|Syde1|Braf|Slc17a6|Prepl|Slc6a11|Ppp1r9a|Brsk1|Baiap3	-4.1	MyList
GO Biological Processes	19	GO:0022898	regulation of transmembrane transporter activity	19_GO:0051179 localization	-6.7	2.6	6.1	20999	303	965	36	3.7	0.61	11838|11932|12293|12298|12631|12794|12918|13383|14609|14811|15114|16573|17260|17999|19058|19418|22627|26556|53416|56632|57816|65973|68943|74053|75785|81905|83814|100986|108058|109676|229709|235281|243961|246133|260297|329152	Arc|Atp1b2|Cacna2d1|Cacnb4|Cfl1|Cnih2|Crh|Dlg1|Gja1|Grin2a|Hap1|Kif5b|Mef2c|Nedd4|Ppp3r1|Rasgrf2|Ywhae|Homer1|Stk39|Sphk2|Tesc|Asph|Pink1|Grip1|Klhl24|Cacng8|Nedd4l|Akap9|Camk2d|Ank2|Ahcyl1|Scn3b|Shank1|Kcne2|Prrt1|Hecw2	-4.1	MyList
GO Biological Processes	19	GO:0032412	regulation of monoatomic ion transmembrane transporter activity	19_GO:0051179 localization	-6.7	2.6	6.1	20999	290	965	35	3.6	0.6	11838|11932|12293|12298|12631|12794|12918|13383|14811|15114|16573|17260|17999|19058|19418|22627|26556|53416|56632|57816|65973|68943|74053|75785|81905|83814|100986|108058|109676|229709|235281|243961|246133|260297|329152	Arc|Atp1b2|Cacna2d1|Cacnb4|Cfl1|Cnih2|Crh|Dlg1|Grin2a|Hap1|Kif5b|Mef2c|Nedd4|Ppp3r1|Rasgrf2|Ywhae|Homer1|Stk39|Sphk2|Tesc|Asph|Pink1|Grip1|Klhl24|Cacng8|Nedd4l|Akap9|Camk2d|Ank2|Ahcyl1|Scn3b|Shank1|Kcne2|Prrt1|Hecw2	-4.1	MyList
GO Biological Processes	19	GO:0072594	establishment of protein localization to organelle	19_GO:0051179 localization	-6.7	2.5	6	20999	345	965	39	4	0.63	12028|12575|12631|14828|15481|15525|16211|16536|16646|16648|16649|16792|16905|17999|18708|19058|19386|20174|22284|27057|56428|65098|66525|66887|68729|68943|69917|70297|72993|81905|83946|108705|194309|218035|230895|234865|271564|330192|404634	Bax|Cdkn1a|Cfl1|Hspa5|Hspa8|Hspa4|Kpnb1|Kcnq2|Kpna1|Kpna3|Kpna4|Laptm5|Lmna|Nedd4|Pik3r1|Ppp3r1|Ranbp2|Ruvbl2|Usp9x|Ncoa4|Mtch2|Zfand6|Timm50|Lonp2|Trim37|Pink1|Nabp2|Gcc2|Appl1|Cacng8|Phip|Pttg1ip|Vps37d|Vps41|Vps13d|Nup133|Vps13a|Vps37b|Macroh2a2	-4	MyList
GO Biological Processes	19	GO:0019725	cellular homeostasis	19_GO:0042592 homeostatic process	-6.5	2	5.6	20999	686	965	62	6.4	0.79	11306|11749|11789|11804|11829|11932|11941|11975|11998|12028|12288|12298|12308|12725|12801|14660|15251|16438|17357|17751|17846|18007|18708|18747|18754|19276|20393|20496|20512|20677|20912|22215|22433|22627|27057|50527|53416|53945|54003|54403|56490|56491|57816|65973|66383|66592|66972|69807|69952|74011|75717|77573|79264|94249|107723|108058|108155|109676|227059|232975|268878|320707	Abcb7|Anxa6|Apc|Aplp2|Aqp4|Atp1b2|Atp2b2|Atp6v0a1|Avp|Bax|Cacna1c|Cacnb4|Calb2|Clcn3|Cnr1|Gls|Hif1a|Itpr1|Marcksl1|Mt3|Commd1|Neo1|Pik3r1|Prkaca|Prkce|Ptprn2|Sgk1|Slc12a2|Slc1a3|Sox4|Stxbp3|Ube3a|Xbp1|Ywhae|Ncoa4|Ero1a|Stk39|Slc40a1|Nell2|Slc4a4|Zbtb20|Vapb|Tesc|Asph|Iscu|Stoml2|Slc25a23|Trim32|Tunar|Slc25a27|Cul5|Vps33a|Krit1|Slc24a3|Slc12a6|Camk2d|Ogt|Ank2|Slc39a10|Atp1a3|Atp13a5|Atp2b3	-3.9	MyList
GO Biological Processes	19	GO:0033365	protein localization to organelle	19_GO:0051179 localization	-6.5	1.9	5.6	20999	749	965	66	6.8	0.81	12028|12575|12631|13175|13383|14609|14828|15481|15525|16211|16348|16536|16646|16648|16649|16792|16905|17309|17999|18708|18747|19058|19386|20174|22284|22627|23859|27057|50721|51810|51938|56428|65098|65114|66525|66887|66910|67181|67239|68729|68943|69917|70297|72993|73340|77053|81905|83946|94187|104318|105377|108705|109676|194309|212307|216440|218035|230895|234865|235320|236792|245860|271564|320191|…	Bax|Cdkn1a|Cfl1|Dclk1|Dlg1|Gja1|Hspa5|Hspa8|Hspa4|Kpnb1|Invs|Kcnq2|Kpna1|Kpna3|Kpna4|Laptm5|Lmna|Mgat3|Nedd4|Pik3r1|Prkaca|Ppp3r1|Ranbp2|Ruvbl2|Usp9x|Ywhae|Dlg2|Ncoa4|Sirt6|Hnrnpu|Ccdc39|Mtch2|Zfand6|Vps35|Timm50|Lonp2|Tmem107|Ctdnep1|Rpf2|Trim37|Pink1|Nabp2|Gcc2|Appl1|Nptxr|Sun1|Cacng8|Phip|Zfp423|Csnk1d|Slf1|Pttg1ip|Ank2|Vps37d|Mapre2|Os9|Vps41|Vps13d|Nup133|Zbtb16|Mmgt1|Atg9a|Vps13a|Hook3|Vps3…	-3.9	MyList
KEGG Pathway	24	mmu05031	Amphetamine addiction - Mus musculus (house mouse)		-6.4	4.7	6.8	20999	69	965	15	1.6	0.4	11838|12288|12322|12326|12915|14281|14802|14811|16476|18747|19046|19058|21823|108058|242443	Arc|Cacna1c|Camk2a|Camk4|Atf6b|Fos|Gria4|Grin2a|Jun|Prkaca|Ppp1cb|Ppp3r1|Th|Camk2d|Grin3a	-3.8	MyList
GO Biological Processes	19	GO:0048511	rhythmic process	19_GO:0048511 rhythmic process	-6.3	2.6	5.9	20999	276	965	33	3.4	0.59	12167|12952|12995|13123|13548|14811|17242|17886|18044|18168|18212|18627|18628|19046|19878|20397|20893|22215|22284|50721|50789|51810|59026|75605|104318|105689|108155|214899|216869|217732|225998|242443|353187	Bmpr1b|Cry1|Csnk2a1|Cyp7b1|Dyrk1a|Grin2a|Mdk|Myh9|Nfya|Npy5r|Ntrk2|Per2|Per3|Ppp1cb|Rock2|Sgpl1|Bhlhe40|Ube3a|Usp9x|Sirt6|Fbxl3|Hnrnpu|Huwe1|Kdm5b|Csnk1d|Mycbp2|Ogt|Kdm5a|Arrb2|Cipc|Rorb|Grin3a|Nr1d2	-3.7	MyList
GO Biological Processes	19	GO:0007626	locomotory behavior	19_GO:0032501 multicellular organismal process	-6.2	2.6	5.9	20999	264	965	32	3.3	0.58	11804|11941|11998|12288|12298|12725|12918|13131|14763|14811|15258|18516|18754|20273|20614|20618|21823|22215|27386|57754|60344|78286|104156|109205|213827|216869|231380|232975|244723|271564|319387|320790	Aplp2|Atp2b2|Avp|Cacna1c|Cacnb4|Clcn3|Crh|Dab1|Gpr37|Grin2a|Hipk2|Pbx3|Prkce|Scn8a|Snap25|Sncg|Th|Ube3a|Npas3|Cend1|Fign|Nav2|Etv5|Sobp|Arcn1|Arrb2|Uba6|Atp1a3|Olfm2|Vps13a|Adgrl3|Chd7	-3.7	MyList
GO Biological Processes	19	GO:1901888	regulation of cell junction assembly	19_GO:0050789 regulation of biological process	-6.1	2.7	5.8	20999	242	965	30	3.1	0.56	12631|12741|13144|14609|17260|17886|18212|18708|18747|19266|19878|20354|20874|65114|67811|75409|76499|76707|76965|83814|105689|107065|107581|107932|108155|211134|225875|243725|272381|319387	Cfl1|Cldn5|Dapk3|Gja1|Mef2c|Myh9|Ntrk2|Pik3r1|Prkaca|Ptprd|Rock2|Sema4d|Slk|Vps35|Poldip2|Slitrk5|Clasp2|Clasp1|Slitrk1|Nedd4l|Mycbp2|Lrrtm2|Col16a1|Chd4|Ogt|Lzts1|Lrfn4|Ppp1r9a|Lrrc4b|Adgrl3	-3.5	MyList
GO Biological Processes	19	GO:0006873	intracellular monoatomic ion homeostasis	19_GO:0042592 homeostatic process	-6.1	2.2	5.6	20999	449	965	45	4.7	0.68	11306|11749|11804|11932|11941|11975|11998|12028|12288|12298|12308|12801|15251|16438|17357|17751|17846|18007|18754|20393|20496|20512|22215|22627|27057|53416|53945|54403|56491|57816|65973|66383|66592|66972|69952|74011|75717|77573|94249|108058|109676|227059|232975|268878|320707	Abcb7|Anxa6|Aplp2|Atp1b2|Atp2b2|Atp6v0a1|Avp|Bax|Cacna1c|Cacnb4|Calb2|Cnr1|Hif1a|Itpr1|Marcksl1|Mt3|Commd1|Neo1|Prkce|Sgk1|Slc12a2|Slc1a3|Ube3a|Ywhae|Ncoa4|Stk39|Slc40a1|Slc4a4|Vapb|Tesc|Asph|Iscu|Stoml2|Slc25a23|Tunar|Slc25a27|Cul5|Vps33a|Slc24a3|Camk2d|Ank2|Slc39a10|Atp1a3|Atp13a5|Atp2b3	-3.5	MyList
GO Biological Processes	19	GO:0031110	regulation of microtubule polymerization or depolymerization	19_GO:0050789 regulation of biological process	-6.1	4	6.4	20999	92	965	17	1.8	0.42	11789|12576|13548|17295|17755|17756|20393|22153|23805|56430|68041|72205|76499|76707|100986|212307|246103	Apc|Cdkn1b|Dyrk1a|Met|Map1b|Map2|Sgk1|Tubb4a|Apc2|Clip1|Mid1ip1|Eml2|Clasp2|Clasp1|Akap9|Mapre2|Atxn7	-3.5	MyList
GO Biological Processes	19	GO:0030003	intracellular monoatomic cation homeostasis	19_GO:0042592 homeostatic process	-6	2.2	5.5	20999	438	965	44	4.6	0.67	11306|11749|11804|11932|11941|11975|11998|12028|12288|12298|12308|12801|15251|16438|17357|17751|17846|18007|18754|20393|20496|20512|22215|22627|27057|53945|54403|56491|57816|65973|66383|66592|66972|69952|74011|75717|77573|94249|108058|109676|227059|232975|268878|320707	Abcb7|Anxa6|Aplp2|Atp1b2|Atp2b2|Atp6v0a1|Avp|Bax|Cacna1c|Cacnb4|Calb2|Cnr1|Hif1a|Itpr1|Marcksl1|Mt3|Commd1|Neo1|Prkce|Sgk1|Slc12a2|Slc1a3|Ube3a|Ywhae|Ncoa4|Slc40a1|Slc4a4|Vapb|Tesc|Asph|Iscu|Stoml2|Slc25a23|Tunar|Slc25a27|Cul5|Vps33a|Slc24a3|Camk2d|Ank2|Slc39a10|Atp1a3|Atp13a5|Atp2b3	-3.4	MyList
GO Biological Processes	19	GO:0098771	inorganic ion homeostasis	19_GO:0042592 homeostatic process	-5.9	2.2	5.5	20999	454	965	45	4.7	0.68	11306|11749|11804|11932|11941|12028|12288|12298|12308|12801|14042|14182|15251|16438|17357|17751|17846|18007|18754|20393|20496|20512|22627|27057|53416|53945|56491|56506|57816|65973|66383|66592|66972|69952|74011|75717|94249|107723|108058|109676|140919|227059|232975|268878|320707	Abcb7|Anxa6|Aplp2|Atp1b2|Atp2b2|Bax|Cacna1c|Cacnb4|Calb2|Cnr1|Ext1|Fgfr1|Hif1a|Itpr1|Marcksl1|Mt3|Commd1|Neo1|Prkce|Sgk1|Slc12a2|Slc1a3|Ywhae|Ncoa4|Stk39|Slc40a1|Vapb|Cib2|Tesc|Asph|Iscu|Stoml2|Slc25a23|Tunar|Slc25a27|Cul5|Slc24a3|Slc12a6|Camk2d|Ank2|Slc17a6|Slc39a10|Atp1a3|Atp13a5|Atp2b3	-3.4	MyList
GO Biological Processes	19	GO:0061564	axon development	19_GO:0032502 developmental process	-5.9	2.2	5.4	20999	442	965	44	4.6	0.67	11658|11787|11789|11804|12167|12305|12801|13131|13175|13518|13839|14042|14365|16476|16573|16885|17181|17260|17755|17756|18007|18080|18717|18844|18845|19277|20354|20562|22284|54712|58208|69807|70083|75409|76965|94185|105689|108655|108699|117606|214968|320150|380684|381979	Alcam|Apbb2|Apc|Aplp2|Bmpr1b|Ddr1|Cnr1|Dab1|Dclk1|Dst|Epha5|Ext1|Fzd3|Jun|Kif5b|Limk1|Matn2|Mef2c|Map1b|Map2|Neo1|Nin|Pip5k1c|Plxna1|Plxna2|Ptpro|Sema4d|Slit1|Usp9x|Plxnc1|Bcl11b|Trim32|Metrn|Slitrk5|Slitrk1|Tnfrsf21|Mycbp2|Foxp1|Chn1|Boc|Sema6d|Zdhhc17|Nefh|Brsk1	-3.3	MyList
GO Biological Processes	19	GO:1903530	regulation of secretion by cell	19_GO:0051179 localization	-5.8	1.9	5.3	20999	702	965	61	6.3	0.78	11998|12288|12298|12322|12801|12918|12952|13447|13839|14182|14609|14815|15107|15114|15251|15357|16438|16443|16504|16573|17260|17886|18007|18111|18167|18168|18212|18627|18640|18641|18747|18754|20496|20614|20618|20666|20677|20912|20979|50721|54003|56632|56695|65114|66925|67474|68943|69952|75605|76499|76707|80718|109880|213760|218461|223527|243725|269275|320790|545192|667118	Avp|Cacna1c|Cacnb4|Camk2a|Cnr1|Crh|Cry1|Doc2b|Epha5|Fgfr1|Gja1|Nr3c1|Hadh|Hap1|Hif1a|Hmgcr|Itpr1|Itsn1|Kcnc3|Kif5b|Mef2c|Myh9|Neo1|Nnat|Npy2r|Npy5r|Ntrk2|Per2|Pfkfb2|Pfkl|Prkaca|Prkce|Slc12a2|Snap25|Sncg|Sox11|Sox4|Stxbp3|Syt1|Sirt6|Nell2|Sphk2|Pnkd|Vps35|Sdhd|Snap29|Pink1|Tunar|Kdm5b|Clasp2|Clasp1|Rab27b|Braf|Prepl|Pde8b|Eny2|Ppp1r9a|Acvr1c|Chd7|Baiap3|Zbed6	-3.3	MyList
Reactome Gene Sets	6	R-MMU-6794362	Protein-protein interactions at synapses		-5.8	4.6	6.5	20999	66	965	14	1.5	0.38	13383|14802|14811|19266|20168|23859|26556|75409|76965|107065|225875|243961|244310|272381	Dlg1|Gria4|Grin2a|Ptprd|Rtn3|Dlg2|Homer1|Slitrk5|Slitrk1|Lrrtm2|Lrfn4|Shank1|Dlgap2|Lrrc4b	-3.3	MyList
GO Biological Processes	19	GO:0051960	regulation of nervous system development	19_GO:0032502 developmental process	-5.8	2	5.3	20999	593	965	54	5.6	0.74	11423|12704|13004|13131|13383|14365|14580|15114|15251|16885|17118|17190|17242|17295|17751|17755|17756|18080|18088|18212|18627|18708|18844|18845|19266|20354|20393|20562|20666|20893|28000|52822|54712|67095|67374|69807|70083|71918|74053|74143|75409|76965|94185|104156|107065|109880|214968|245880|272381|319387|320191|320563|320790|330938	Ache|Cit|Ncan|Dab1|Dlg1|Fzd3|Gfap|Hap1|Hif1a|Limk1|Marcks|Mbd1|Mdk|Met|Mt3|Map1b|Map2|Nin|Nkx2-2|Ntrk2|Per2|Pik3r1|Plxna1|Plxna2|Ptprd|Sema4d|Sgk1|Slit1|Sox11|Bhlhe40|Prpf19|Rufy3|Plxnc1|Trak1|Jam2|Trim32|Metrn|Zcchc24|Grip1|Opa1|Slitrk5|Slitrk1|Tnfrsf21|Etv5|Lrrtm2|Braf|Sema6d|Wasf3|Lrrc4b|Adgrl3|Hook3|Islr2|Chd7|Dixdc1	-3.3	MyList
GO Biological Processes	19	GO:0099175	regulation of postsynapse organization	19_GO:0050789 regulation of biological process	-5.8	3.3	5.9	20999	139	965	21	2.2	0.47	11487|11838|12631|13004|13196|15481|16443|17118|19266|22215|26556|65114|74143|103967|107065|211134|216169|217480|225875|243725|272381	Adam10|Arc|Cfl1|Ncan|Asap1|Hspa8|Itsn1|Marcks|Ptprd|Ube3a|Homer1|Vps35|Opa1|Dnm3|Lrrtm2|Lzts1|Abhd17a|Dgkb|Lrfn4|Ppp1r9a|Lrrc4b	-3.3	MyList
GO Biological Processes	19	GO:0031111	negative regulation of microtubule polymerization or depolymerization	19_GO:0048519 negative regulation of biological process	-5.8	5.3	6.7	20999	49	965	12	1.2	0.36	11789|13548|17755|17756|20393|22153|23805|68041|72205|76499|76707|246103	Apc|Dyrk1a|Map1b|Map2|Sgk1|Tubb4a|Apc2|Mid1ip1|Eml2|Clasp2|Clasp1|Atxn7	-3.3	MyList
GO Biological Processes	19	GO:0050801	monoatomic ion homeostasis	19_GO:0042592 homeostatic process	-5.8	2	5.3	20999	536	965	50	5.2	0.71	11306|11749|11804|11932|11941|11975|11998|12028|12288|12298|12308|12801|14042|14182|15251|16438|17357|17751|17846|18007|18754|20393|20496|20512|22215|22627|27057|27273|53416|53945|54403|56491|56506|57816|65973|66383|66592|66972|69952|74011|75717|77573|94249|107723|108058|109676|227059|232975|268878|320707	Abcb7|Anxa6|Aplp2|Atp1b2|Atp2b2|Atp6v0a1|Avp|Bax|Cacna1c|Cacnb4|Calb2|Cnr1|Ext1|Fgfr1|Hif1a|Itpr1|Marcksl1|Mt3|Commd1|Neo1|Prkce|Sgk1|Slc12a2|Slc1a3|Ube3a|Ywhae|Ncoa4|Pdk4|Stk39|Slc40a1|Slc4a4|Vapb|Cib2|Tesc|Asph|Iscu|Stoml2|Slc25a23|Tunar|Slc25a27|Cul5|Vps33a|Slc24a3|Slc12a6|Camk2d|Ank2|Slc39a10|Atp1a3|Atp13a5|Atp2b3	-3.3	MyList
GO Biological Processes	19	GO:0042391	regulation of membrane potential	19_GO:0065007 biological regulation	-5.8	2.1	5.3	20999	491	965	47	4.9	0.69	11932|12028|12288|12293|12298|12794|12801|13383|14394|14609|14802|14811|16476|16512|16536|16573|16889|17260|17295|17999|18167|18212|18754|19736|20273|22627|52882|54403|56428|64540|68943|74011|83814|100986|108058|108655|109676|110876|110886|225872|232975|235281|238271|242443|243725|243961|246133	Atp1b2|Bax|Cacna1c|Cacna2d1|Cacnb4|Cnih2|Cnr1|Dlg1|Gabra1|Gja1|Gria4|Grin2a|Jun|Kcnh3|Kcnq2|Kif5b|Lipa|Mef2c|Met|Nedd4|Npy2r|Ntrk2|Prkce|Rgs4|Scn8a|Ywhae|Rgs7bp|Slc4a4|Mtch2|Tspan4|Pink1|Slc25a27|Nedd4l|Akap9|Camk2d|Foxp1|Ank2|Scn2a|Gabra5|Npas4|Atp1a3|Scn3b|Kcnh5|Grin3a|Ppp1r9a|Shank1|Kcne2	-3.3	MyList
GO Biological Processes	19	GO:1902075	cellular response to salt	19_GO:0050896 response to stimulus	-5.7	2.8	5.6	20999	202	965	26	2.7	0.52	11423|12576|12918|14281|16438|16476|16477|16536|17258|17260|19878|20411|20496|20512|20979|22027|23859|23934|53416|56506|57028|65973|66972|72585|102278|109880	Ache|Cdkn1b|Crh|Fos|Itpr1|Jun|Junb|Kcnq2|Mef2a|Mef2c|Rock2|Sorbs1|Slc12a2|Slc1a3|Syt1|Hsp90b1|Dlg2|Ly6h|Stk39|Cib2|Pdxp|Asph|Slc25a23|Lypd1|Cpne7|Braf	-3.2	MyList
GO Biological Processes	19	GO:0030163	protein catabolic process	19_GO:0008152 metabolic process	-5.7	1.8	5.1	20999	775	965	65	6.7	0.81	11487|11789|12330|14042|14811|14828|14897|15481|15931|16889|17309|17999|19177|19359|20338|21372|22027|22190|22215|22222|22284|22433|23805|23806|28000|50758|50789|50868|57751|66156|66753|66799|66887|67245|68497|68817|69077|69459|69807|75717|76302|76497|80890|83768|83814|105193|109331|170707|194309|211255|216080|216169|216440|216825|216869|224938|227334|231380|240263|268291|269514|271564|319817|330…	Adam10|Apc|Canx|Ext1|Grin2a|Hspa5|Trip12|Hspa8|Ids|Lipa|Mgat3|Nedd4|Psmb7|Rad23b|Sel1l|Tbl1x|Hsp90b1|Ubc|Ube3a|Ubr1|Usp9x|Xbp1|Apc2|Arih1|Prpf19|Fbxl17|Fbxl3|Keap1|Rnf25|Anapc11|Erlec1|Ube2w|Lonp2|Peli1|Arel1|Ddi2|Psmd11|Ubl7|Trim32|Cul5|Pcnp|Ppp1r11|Trim2|Dpp7|Nedd4l|Nhlrc1|Rnf20|Usp48|Vps37d|Kbtbd7|Ube2d1|Abhd17a|Os9|Usp22|Arrb2|Pja2|Usp40|Uba6|Fem1c|Rnf217|Fbxl4|Vps13a|Rc3h2|Vps37b|Zranb1	-3.2	MyList
GO Biological Processes	19	GO:0055080	monoatomic cation homeostasis	19_GO:0042592 homeostatic process	-5.7	2	5.3	20999	525	965	49	5.1	0.71	11306|11749|11804|11932|11941|11975|11998|12028|12288|12298|12308|12801|14042|14182|15251|16438|17357|17751|17846|18007|18754|20393|20496|20512|22215|22627|27057|27273|53945|54403|56491|56506|57816|65973|66383|66592|66972|69952|74011|75717|77573|94249|107723|108058|109676|227059|232975|268878|320707	Abcb7|Anxa6|Aplp2|Atp1b2|Atp2b2|Atp6v0a1|Avp|Bax|Cacna1c|Cacnb4|Calb2|Cnr1|Ext1|Fgfr1|Hif1a|Itpr1|Marcksl1|Mt3|Commd1|Neo1|Prkce|Sgk1|Slc12a2|Slc1a3|Ube3a|Ywhae|Ncoa4|Pdk4|Slc40a1|Slc4a4|Vapb|Cib2|Tesc|Asph|Iscu|Stoml2|Slc25a23|Tunar|Slc25a27|Cul5|Vps33a|Slc24a3|Slc12a6|Camk2d|Ank2|Slc39a10|Atp1a3|Atp13a5|Atp2b3	-3.2	MyList
GO Biological Processes	19	GO:0099504	synaptic vesicle cycle	19_GO:0051179 localization	-5.6	3.1	5.7	20999	155	965	22	2.3	0.48	11975|12330|12725|13447|16443|17957|18747|20614|20618|20979|21823|23969|67474|69017|71709|71770|72685|80718|103967|109880|140919|381979	Atp6v0a1|Canx|Clcn3|Doc2b|Itsn1|Napb|Prkaca|Snap25|Sncg|Syt1|Th|Pacsin1|Snap29|Prrt2|Syde1|Ap2b1|Dnajc6|Rab27b|Dnm3|Braf|Slc17a6|Brsk1	-3.1	MyList
WikiPathways	27	WP553	Calcium regulation in cardiac cells		-5.6	3.2	5.7	20999	144	965	21	2.2	0.47	11749|11932|11941|12288|12322|12326|14609|14702|14706|16438|16439|18753|18754|19736|19737|22627|54401|58175|108058|216869|320707	Anxa6|Atp1b2|Atp2b2|Cacna1c|Camk2a|Camk4|Gja1|Gng2|Gng4|Itpr1|Itpr2|Prkcd|Prkce|Rgs4|Rgs5|Ywhae|Ywhab|Rgs20|Camk2d|Arrb2|Atp2b3	-3.1	MyList
GO Biological Processes	19	GO:0050890	cognition	19_GO:0032501 multicellular organismal process	-5.5	2.2	5.3	20999	368	965	38	3.9	0.63	11838|11980|12288|12326|12801|12918|13123|14266|14811|15251|15357|16476|16536|17242|17260|17309|18190|18212|20393|20443|20614|21823|22215|94109|109205|109880|110876|110886|208922|218461|224938|225872|231380|232975|243961|260297|320790|381979	Arc|Atp8a1|Cacna1c|Camk4|Cnr1|Crh|Cyp7b1|Aff2|Grin2a|Hif1a|Hmgcr|Jun|Kcnq2|Mdk|Mef2c|Mgat3|Nrxn2|Ntrk2|Sgk1|St3gal4|Snap25|Th|Ube3a|Csmd1|Sobp|Braf|Scn2a|Gabra5|Cpeb3|Pde8b|Pja2|Npas4|Uba6|Atp1a3|Shank1|Prrt1|Chd7|Brsk1	-3.1	MyList
KEGG Pathway	24	mmu04360	Axon guidance - Mus musculus (house mouse)		-5.5	2.9	5.6	20999	181	965	24	2.5	0.5	12167|12322|12631|13839|14365|15461|16885|17295|18007|18707|18708|18710|18844|18845|19058|19878|20354|20562|54712|108058|117606|192198|214968|245857	Bmpr1b|Camk2a|Cfl1|Epha5|Fzd3|Hras|Limk1|Met|Neo1|Pik3cd|Pik3r1|Pik3r3|Plxna1|Plxna2|Ppp3r1|Rock2|Sema4d|Slit1|Plxnc1|Camk2d|Boc|Lrrc4|Sema6d|Ssh3	-3.1	MyList
GO Biological Processes	19	GO:0051494	negative regulation of cytoskeleton organization	19_GO:0048519 negative regulation of biological process	-5.4	2.9	5.6	20999	171	965	23	2.4	0.49	11789|12631|13548|14248|17295|17755|17756|18643|18708|18753|19240|20393|22153|23805|68041|68729|72205|76499|76707|243725|243961|245857|246103	Apc|Cfl1|Dyrk1a|Flii|Met|Map1b|Map2|Pfn1|Pik3r1|Prkcd|Tmsb10|Sgk1|Tubb4a|Apc2|Mid1ip1|Trim37|Eml2|Clasp2|Clasp1|Ppp1r9a|Shank1|Ssh3|Atxn7	-3	MyList
GO Biological Processes	19	GO:1902074	response to salt	19_GO:0050896 response to stimulus	-5.4	2.3	5.2	20999	344	965	36	3.7	0.61	11423|12576|12801|12918|14182|14281|16438|16476|16477|16536|17258|17260|18754|19878|20411|20496|20512|20979|21338|22027|23859|23934|26556|53416|56506|56737|57028|65973|66972|72585|102278|109880|110524|229709|319387|380684	Ache|Cdkn1b|Cnr1|Crh|Fgfr1|Fos|Itpr1|Jun|Junb|Kcnq2|Mef2a|Mef2c|Prkce|Rock2|Sorbs1|Slc12a2|Slc1a3|Syt1|Tacr3|Hsp90b1|Dlg2|Ly6h|Homer1|Stk39|Cib2|Alg2|Pdxp|Asph|Slc25a23|Lypd1|Cpne7|Braf|Dgkq|Ahcyl1|Adgrl3|Nefh	-3	MyList
Reactome Gene Sets	6	R-MMU-422475	Axon guidance		-5.4	2.5	5.3	20999	249	965	29	3	0.55	11771|11852|12841|12995|13000|13131|14182|15461|16443|16885|18643|18707|18708|18710|18717|18747|18844|18845|19878|20354|20662|22146|22153|22190|22240|54712|71770|103967|214968	Ap2a1|Rhob|Col9a3|Csnk2a1|Csnk2a2|Dab1|Fgfr1|Hras|Itsn1|Limk1|Pfn1|Pik3cd|Pik3r1|Pik3r3|Pip5k1c|Prkaca|Plxna1|Plxna2|Rock2|Sema4d|Sos1|Tuba1c|Tubb4a|Ubc|Dpysl3|Plxnc1|Ap2b1|Dnm3|Sema6d	-3	MyList
Reactome Gene Sets	6	R-MMU-9675108	Nervous system development		-5.3	2.5	5.3	20999	250	965	29	3	0.55	11771|11852|12841|12995|13000|13131|14182|15461|16443|16885|18643|18707|18708|18710|18717|18747|18844|18845|19878|20354|20662|22146|22153|22190|22240|54712|71770|103967|214968	Ap2a1|Rhob|Col9a3|Csnk2a1|Csnk2a2|Dab1|Fgfr1|Hras|Itsn1|Limk1|Pfn1|Pik3cd|Pik3r1|Pik3r3|Pip5k1c|Prkaca|Plxna1|Plxna2|Rock2|Sema4d|Sos1|Tuba1c|Tubb4a|Ubc|Dpysl3|Plxnc1|Ap2b1|Dnm3|Sema6d	-2.9	MyList
GO Biological Processes	19	GO:1902904	negative regulation of supramolecular fiber organization	19_GO:0048519 negative regulation of biological process	-5.3	2.9	5.5	20999	173	965	23	2.4	0.49	11789|12631|13548|14248|15481|17295|17755|17756|18643|18708|18753|19240|20393|22153|23805|68041|72205|76499|76707|243725|243961|245857|246103	Apc|Cfl1|Dyrk1a|Flii|Hspa8|Met|Map1b|Map2|Pfn1|Pik3r1|Prkcd|Tmsb10|Sgk1|Tubb4a|Apc2|Mid1ip1|Eml2|Clasp2|Clasp1|Ppp1r9a|Shank1|Ssh3|Atxn7	-2.9	MyList
GO Biological Processes	19	GO:0016358	dendrite development	19_GO:0032502 developmental process	-5.3	3.1	5.6	20999	149	965	21	2.2	0.47	12322|12704|13131|13175|13839|14763|17181|17258|17755|17756|19878|53883|67095|74053|75409|77480|93686|228662|231380|242443|243961	Camk2a|Cit|Dab1|Dclk1|Epha5|Gpr37|Matn2|Mef2a|Map1b|Map2|Rock2|Celsr2|Trak1|Grip1|Slitrk5|Kidins220|Rbfox2|Btbd3|Uba6|Grin3a|Shank1	-2.9	MyList
WikiPathways	27	WP385	Myometrial relaxation and contraction pathways		-5.3	3.1	5.6	20999	149	965	21	2.2	0.47	12322|12915|12918|14281|14391|14609|14702|14706|16438|16439|16476|18753|18754|19736|19737|22627|54401|58175|60596|108058|216869	Camk2a|Atf6b|Crh|Fos|Gabpb1|Gja1|Gng2|Gng4|Itpr1|Itpr2|Jun|Prkcd|Prkce|Rgs4|Rgs5|Ywhae|Ywhab|Rgs20|Gucy1a1|Camk2d|Arrb2	-2.9	MyList
GO Biological Processes	19	GO:0007409	axonogenesis	19_GO:0032502 developmental process	-5.3	2.2	5.1	20999	391	965	39	4	0.63	11658|11787|11789|11804|12167|13131|13175|13518|13839|14042|14365|16573|16885|17181|17260|17755|17756|18007|18080|18717|18844|18845|19277|20354|20562|22284|54712|58208|70083|75409|76965|105689|108655|108699|117606|214968|320150|380684|381979	Alcam|Apbb2|Apc|Aplp2|Bmpr1b|Dab1|Dclk1|Dst|Epha5|Ext1|Fzd3|Kif5b|Limk1|Matn2|Mef2c|Map1b|Map2|Neo1|Nin|Pip5k1c|Plxna1|Plxna2|Ptpro|Sema4d|Slit1|Usp9x|Plxnc1|Bcl11b|Metrn|Slitrk5|Slitrk1|Mycbp2|Foxp1|Chn1|Boc|Sema6d|Zdhhc17|Nefh|Brsk1	-2.9	MyList
GO Biological Processes	19	GO:0032940	secretion by cell	19_GO:0051179 localization	-5.3	2.1	5.1	20999	436	965	42	4.4	0.66	11481|12288|13371|13447|14609|15114|15251|15370|16443|16649|17886|18007|18111|18190|18212|18717|18747|18754|19276|19419|20318|20338|20614|20618|20912|20974|20979|22433|66074|67474|68943|69017|71709|75914|105504|106572|109880|218035|244723|269275|381979|545192	Acvr2b|Cacna1c|Dio2|Doc2b|Gja1|Hap1|Hif1a|Nr4a1|Itsn1|Kpna4|Myh9|Neo1|Nnat|Nrxn2|Ntrk2|Pip5k1c|Prkaca|Prkce|Ptprn2|Rasgrp1|Sdf4|Sel1l|Snap25|Sncg|Stxbp3|Syngr3|Syt1|Xbp1|Tmem167|Snap29|Pink1|Prrt2|Syde1|Exoc6b|Exoc5|Rab31|Braf|Vps41|Olfm2|Acvr1c|Brsk1|Baiap3	-2.9	MyList
GO Biological Processes	19	GO:0019941	modification-dependent protein catabolic process	19_GO:0008152 metabolic process	-5.3	1.9	5	20999	558	965	50	5.2	0.71	11789|12330|14828|14897|17999|19359|21372|22027|22190|22215|22222|22284|22433|23805|23806|50758|50789|50868|57751|66156|66753|66799|67245|68497|69077|69459|69807|75717|76302|76497|80890|83814|105193|109331|170707|194309|211255|216080|216440|216825|216869|224938|227334|231380|240263|268291|269514|319817|330192|360216	Apc|Canx|Hspa5|Trip12|Nedd4|Rad23b|Tbl1x|Hsp90b1|Ubc|Ube3a|Ubr1|Usp9x|Xbp1|Apc2|Arih1|Fbxl17|Fbxl3|Keap1|Rnf25|Anapc11|Erlec1|Ube2w|Peli1|Arel1|Psmd11|Ubl7|Trim32|Cul5|Pcnp|Ppp1r11|Trim2|Nedd4l|Nhlrc1|Rnf20|Usp48|Vps37d|Kbtbd7|Ube2d1|Os9|Usp22|Arrb2|Pja2|Usp40|Uba6|Fem1c|Rnf217|Fbxl4|Rc3h2|Vps37b|Zranb1	-2.9	MyList
GO Biological Processes	19	GO:0051046	regulation of secretion	19_GO:0051179 localization	-5.2	1.8	4.9	20999	798	965	65	6.7	0.81	11998|12288|12298|12322|12801|12918|12952|13447|13839|14182|14609|14815|15107|15114|15251|15357|16438|16443|16504|16573|17260|17886|18007|18111|18167|18168|18212|18627|18640|18641|18747|18754|19276|20496|20614|20618|20666|20677|20912|20979|22433|50721|53416|54003|56632|56695|65114|66925|67474|68943|69952|74205|75605|76499|76707|80718|109880|213760|218461|223527|243725|269275|320790|545192|667118	Avp|Cacna1c|Cacnb4|Camk2a|Cnr1|Crh|Cry1|Doc2b|Epha5|Fgfr1|Gja1|Nr3c1|Hadh|Hap1|Hif1a|Hmgcr|Itpr1|Itsn1|Kcnc3|Kif5b|Mef2c|Myh9|Neo1|Nnat|Npy2r|Npy5r|Ntrk2|Per2|Pfkfb2|Pfkl|Prkaca|Prkce|Ptprn2|Slc12a2|Snap25|Sncg|Sox11|Sox4|Stxbp3|Syt1|Xbp1|Sirt6|Stk39|Nell2|Sphk2|Pnkd|Vps35|Sdhd|Snap29|Pink1|Tunar|Acsl3|Kdm5b|Clasp2|Clasp1|Rab27b|Braf|Prepl|Pde8b|Eny2|Ppp1r9a|Acvr1c|Chd7|Baiap3|Zbed6	-2.9	MyList
GO Biological Processes	19	GO:0032886	regulation of microtubule-based process	19_GO:0050789 regulation of biological process	-5.2	2.5	5.2	20999	266	965	30	3.1	0.56	11789|12576|12794|13548|15114|15511|17295|17755|17756|19878|20393|21338|22153|23805|51810|51938|56036|56430|68041|68121|68729|72205|76499|76707|100986|212307|246103|320165|330938|380684	Apc|Cdkn1b|Cnih2|Dyrk1a|Hap1|Hspa1b|Met|Map1b|Map2|Rock2|Sgk1|Tacr3|Tubb4a|Apc2|Hnrnpu|Ccdc39|Ccnl2|Clip1|Mid1ip1|Cep70|Trim37|Eml2|Clasp2|Clasp1|Akap9|Mapre2|Atxn7|Tacc1|Dixdc1|Nefh	-2.9	MyList
GO Biological Processes	19	GO:0031113	regulation of microtubule polymerization	19_GO:0050789 regulation of biological process	-5.2	4.7	6.1	20999	55	965	12	1.2	0.36	11789|12576|13548|17295|17755|17756|20393|22153|56430|72205|76499|100986	Apc|Cdkn1b|Dyrk1a|Met|Map1b|Map2|Sgk1|Tubb4a|Clip1|Eml2|Clasp2|Akap9	-2.9	MyList
GO Biological Processes	19	GO:0051603	proteolysis involved in protein catabolic process	19_GO:0008152 metabolic process	-5.2	1.9	4.9	20999	638	965	55	5.7	0.75	11789|12330|14828|14897|17999|19177|19359|20338|21372|22027|22190|22215|22222|22284|22433|23805|23806|28000|50758|50789|50868|57751|66156|66753|66799|66887|67245|68497|68817|69077|69459|69807|75717|76302|76497|80890|83814|105193|109331|170707|194309|211255|216080|216440|216825|216869|224938|227334|231380|240263|268291|269514|319817|330192|360216	Apc|Canx|Hspa5|Trip12|Nedd4|Psmb7|Rad23b|Sel1l|Tbl1x|Hsp90b1|Ubc|Ube3a|Ubr1|Usp9x|Xbp1|Apc2|Arih1|Prpf19|Fbxl17|Fbxl3|Keap1|Rnf25|Anapc11|Erlec1|Ube2w|Lonp2|Peli1|Arel1|Ddi2|Psmd11|Ubl7|Trim32|Cul5|Pcnp|Ppp1r11|Trim2|Nedd4l|Nhlrc1|Rnf20|Usp48|Vps37d|Kbtbd7|Ube2d1|Os9|Usp22|Arrb2|Pja2|Usp40|Uba6|Fem1c|Rnf217|Fbxl4|Rc3h2|Vps37b|Zranb1	-2.9	MyList
GO Biological Processes	19	GO:0022604	regulation of cell morphogenesis	19_GO:0032502 developmental process	-5.2	2.4	5.2	20999	281	965	31	3.2	0.57	11423|11838|12631|13144|13383|17118|17295|17886|18483|18844|18845|19266|20354|20393|20692|20979|27418|54338|54712|56364|70834|74053|74143|83814|83946|93871|104445|207214|245880|360216|677884	Ache|Arc|Cfl1|Dapk3|Dlg1|Marcks|Met|Myh9|Palm|Plxna1|Plxna2|Ptprd|Sema4d|Sgk1|Sparc|Syt1|Mkln1|Slc23a2|Plxnc1|Zmym3|Spag9|Grip1|Opa1|Nedd4l|Phip|Brwd1|Cdc42ep1|Larp4|Wasf3|Zranb1|Pakap	-2.9	MyList
GO Biological Processes	19	GO:0006511	ubiquitin-dependent protein catabolic process	19_GO:0008152 metabolic process	-5.2	2	5	20999	546	965	49	5.1	0.71	11789|12330|14828|14897|17999|19359|21372|22027|22215|22222|22284|22433|23805|23806|50758|50789|50868|57751|66156|66753|66799|67245|68497|69077|69459|69807|75717|76302|76497|80890|83814|105193|109331|170707|194309|211255|216080|216440|216825|216869|224938|227334|231380|240263|268291|269514|319817|330192|360216	Apc|Canx|Hspa5|Trip12|Nedd4|Rad23b|Tbl1x|Hsp90b1|Ube3a|Ubr1|Usp9x|Xbp1|Apc2|Arih1|Fbxl17|Fbxl3|Keap1|Rnf25|Anapc11|Erlec1|Ube2w|Peli1|Arel1|Psmd11|Ubl7|Trim32|Cul5|Pcnp|Ppp1r11|Trim2|Nedd4l|Nhlrc1|Rnf20|Usp48|Vps37d|Kbtbd7|Ube2d1|Os9|Usp22|Arrb2|Pja2|Usp40|Uba6|Fem1c|Rnf217|Fbxl4|Rc3h2|Vps37b|Zranb1	-2.8	MyList
GO Biological Processes	19	GO:0034220	monoatomic ion transmembrane transport	19_GO:0051179 localization	-5.1	1.9	4.9	20999	595	965	52	5.4	0.73	11306|11749|11932|11941|11975|12028|12288|12293|12298|12725|14394|14802|14811|16438|16439|16504|16512|16536|20273|20496|20512|22229|27416|50527|53416|53945|54338|54403|65973|66972|67498|69806|70358|74143|80334|81905|94249|107723|110876|110886|114143|227059|228432|232975|235281|236792|238271|242443|243616|246133|320091|320707	Abcb7|Anxa6|Atp1b2|Atp2b2|Atp6v0a1|Bax|Cacna1c|Cacna2d1|Cacnb4|Clcn3|Gabra1|Gria4|Grin2a|Itpr1|Itpr2|Kcnc3|Kcnh3|Kcnq2|Scn8a|Slc12a2|Slc1a3|Ucp3|Abcc5|Ero1a|Stk39|Slc40a1|Slc23a2|Slc4a4|Asph|Slc25a23|Kcnv1|Slc39a11|Steap1|Opa1|Kcnip4|Cacng8|Slc24a3|Slc12a6|Scn2a|Gabra5|Atp6v0b|Slc39a10|Ano3|Atp1a3|Scn3b|Mmgt1|Kcnh5|Grin3a|Slc6a11|Kcne2|Ano4|Atp2b3	-2.8	MyList
GO Biological Processes	19	GO:0032271	regulation of protein polymerization	19_GO:0050789 regulation of biological process	-5.1	2.7	5.2	20999	205	965	25	2.6	0.51	11789|12576|12631|13383|13548|14248|14489|17295|17755|17756|18643|18753|18754|19240|20393|22153|56430|72205|76499|76820|100986|104445|234695|243725|245857	Apc|Cdkn1b|Cfl1|Dlg1|Dyrk1a|Flii|Mtpn|Met|Map1b|Map2|Pfn1|Prkcd|Prkce|Tmsb10|Sgk1|Tubb4a|Clip1|Eml2|Clasp2|Cyria|Akap9|Cdc42ep1|Carmil2|Ppp1r9a|Ssh3	-2.7	MyList
GO Biological Processes	19	GO:0098660	inorganic ion transmembrane transport	19_GO:0051179 localization	-5.1	1.9	4.9	20999	568	965	50	5.2	0.71	11306|11932|11941|11975|12028|12288|12293|12298|12725|14394|14811|16438|16439|16504|16512|16536|20273|20496|20512|20515|22229|27416|50527|53416|53945|54338|54403|65973|66972|67498|69806|70358|74143|80334|81905|94249|107723|110876|110886|114143|227059|228432|232975|235281|236792|238271|243616|246133|320091|320707	Abcb7|Atp1b2|Atp2b2|Atp6v0a1|Bax|Cacna1c|Cacna2d1|Cacnb4|Clcn3|Gabra1|Grin2a|Itpr1|Itpr2|Kcnc3|Kcnh3|Kcnq2|Scn8a|Slc12a2|Slc1a3|Slc20a1|Ucp3|Abcc5|Ero1a|Stk39|Slc40a1|Slc23a2|Slc4a4|Asph|Slc25a23|Kcnv1|Slc39a11|Steap1|Opa1|Kcnip4|Cacng8|Slc24a3|Slc12a6|Scn2a|Gabra5|Atp6v0b|Slc39a10|Ano3|Atp1a3|Scn3b|Mmgt1|Kcnh5|Slc6a11|Kcne2|Ano4|Atp2b3	-2.7	MyList
GO Biological Processes	19	GO:0043632	modification-dependent macromolecule catabolic process	19_GO:0008152 metabolic process	-5	1.9	4.8	20999	569	965	50	5.2	0.71	11789|12330|14828|14897|17999|19359|21372|22027|22190|22215|22222|22284|22433|23805|23806|50758|50789|50868|57751|66156|66753|66799|67245|68497|69077|69459|69807|75717|76302|76497|80890|83814|105193|109331|170707|194309|211255|216080|216440|216825|216869|224938|227334|231380|240263|268291|269514|319817|330192|360216	Apc|Canx|Hspa5|Trip12|Nedd4|Rad23b|Tbl1x|Hsp90b1|Ubc|Ube3a|Ubr1|Usp9x|Xbp1|Apc2|Arih1|Fbxl17|Fbxl3|Keap1|Rnf25|Anapc11|Erlec1|Ube2w|Peli1|Arel1|Psmd11|Ubl7|Trim32|Cul5|Pcnp|Ppp1r11|Trim2|Nedd4l|Nhlrc1|Rnf20|Usp48|Vps37d|Kbtbd7|Ube2d1|Os9|Usp22|Arrb2|Pja2|Usp40|Uba6|Fem1c|Rnf217|Fbxl4|Rc3h2|Vps37b|Zranb1	-2.7	MyList
GO Biological Processes	19	GO:0050767	regulation of neurogenesis	19_GO:0032502 developmental process	-5	2	4.9	20999	492	965	45	4.7	0.68	11423|12704|13004|13131|14365|14580|15114|15251|16885|17118|17190|17242|17295|17751|17755|17756|18080|18088|18212|18627|18844|18845|19266|20354|20393|20562|20666|20893|28000|52822|54712|67095|69807|70083|71918|74053|74143|76965|104156|109880|214968|320191|320563|320790|330938	Ache|Cit|Ncan|Dab1|Fzd3|Gfap|Hap1|Hif1a|Limk1|Marcks|Mbd1|Mdk|Met|Mt3|Map1b|Map2|Nin|Nkx2-2|Ntrk2|Per2|Plxna1|Plxna2|Ptprd|Sema4d|Sgk1|Slit1|Sox11|Bhlhe40|Prpf19|Rufy3|Plxnc1|Trak1|Trim32|Metrn|Zcchc24|Grip1|Opa1|Slitrk1|Etv5|Braf|Sema6d|Hook3|Islr2|Chd7|Dixdc1	-2.7	MyList
GO Biological Processes	19	GO:0035418	protein localization to synapse	19_GO:0051179 localization	-5	4	5.7	20999	77	965	14	1.5	0.38	13383|14811|16573|16593|18190|20614|20853|23859|26556|65114|73340|74053|80718|243961	Dlg1|Grin2a|Kif5b|Klc1|Nrxn2|Snap25|Stau1|Dlg2|Homer1|Vps35|Nptxr|Grip1|Rab27b|Shank1	-2.7	MyList
GO Biological Processes	19	GO:0007611	learning or memory	19_GO:0032501 multicellular organismal process	-5	2.2	5	20999	330	965	34	3.5	0.59	11838|11980|12288|12326|12801|12918|13123|14266|14811|15251|15357|16476|16536|17242|17260|18190|18212|20393|20614|21823|22215|94109|109880|110876|110886|208922|218461|224938|225872|231380|232975|243961|260297|381979	Arc|Atp8a1|Cacna1c|Camk4|Cnr1|Crh|Cyp7b1|Aff2|Grin2a|Hif1a|Hmgcr|Jun|Kcnq2|Mdk|Mef2c|Nrxn2|Ntrk2|Sgk1|Snap25|Th|Ube3a|Csmd1|Braf|Scn2a|Gabra5|Cpeb3|Pde8b|Pja2|Npas4|Uba6|Atp1a3|Shank1|Prrt1|Brsk1	-2.7	MyList
GO Biological Processes	19	GO:0051962	positive regulation of nervous system development	19_GO:0032502 developmental process	-5	2.1	4.9	20999	389	965	38	3.9	0.63	11423|13004|14365|14580|15114|15251|16885|17118|17242|17295|17755|18080|18088|18212|18708|18844|18845|19266|20354|20393|20666|28000|52822|54712|67095|69807|70083|74053|74143|75409|76965|104156|107065|109880|272381|319387|320563|330938	Ache|Ncan|Fzd3|Gfap|Hap1|Hif1a|Limk1|Marcks|Mdk|Met|Map1b|Nin|Nkx2-2|Ntrk2|Pik3r1|Plxna1|Plxna2|Ptprd|Sema4d|Sgk1|Sox11|Prpf19|Rufy3|Plxnc1|Trak1|Trim32|Metrn|Grip1|Opa1|Slitrk5|Slitrk1|Etv5|Lrrtm2|Braf|Lrrc4b|Adgrl3|Islr2|Dixdc1	-2.7	MyList
GO Biological Processes	19	GO:0043270	positive regulation of monoatomic ion transport	19_GO:0051179 localization	-5	2.4	5	20999	275	965	30	3.1	0.56	11838|11932|11941|12028|12288|12293|12298|12322|12631|12918|13383|15114|16438|16573|19058|20393|26556|53416|56632|57816|65973|68943|81905|83814|100986|109676|216869|229709|235281|246133	Arc|Atp1b2|Atp2b2|Bax|Cacna1c|Cacna2d1|Cacnb4|Camk2a|Cfl1|Crh|Dlg1|Hap1|Itpr1|Kif5b|Ppp3r1|Sgk1|Homer1|Stk39|Sphk2|Tesc|Asph|Pink1|Cacng8|Nedd4l|Akap9|Ank2|Arrb2|Ahcyl1|Scn3b|Kcne2	-2.7	MyList
GO Biological Processes	19	GO:0060348	bone development	19_GO:0032502 developmental process	-5	2.6	5.1	20999	221	965	26	2.7	0.52	11749|12167|14042|14172|14609|16889|17260|17389|17684|20354|20692|21827|21859|66910|69480|72043|72055|75302|77087|80752|108655|109181|235320|245860|329628|403187	Anxa6|Bmpr1b|Ext1|Fgf18|Gja1|Lipa|Mef2c|Mmp16|Cited2|Sema4d|Sparc|Thbs3|Timp3|Tmem107|Ttc9|Sulf2|Slc38a10|Asxl2|Ankrd11|Fam20c|Foxp1|Trip11|Zbtb16|Atg9a|Fat4|Opa3	-2.7	MyList
GO Biological Processes	19	GO:0050796	regulation of insulin secretion	19_GO:0051179 localization	-5	2.6	5.1	20999	221	965	26	2.7	0.52	12288|12801|12918|13447|13839|14609|15107|15251|15357|16438|16573|17886|18111|18627|18640|18641|18747|18754|20677|50721|69952|218461|223527|269275|545192|667118	Cacna1c|Cnr1|Crh|Doc2b|Epha5|Gja1|Hadh|Hif1a|Hmgcr|Itpr1|Kif5b|Myh9|Nnat|Per2|Pfkfb2|Pfkl|Prkaca|Prkce|Sox4|Sirt6|Tunar|Pde8b|Eny2|Acvr1c|Baiap3|Zbed6	-2.7	MyList
GO Biological Processes	19	GO:0046903	secretion	19_GO:0051179 localization	-5	1.9	4.8	20999	557	965	49	5.1	0.71	11481|11829|11941|12288|12298|12305|13371|13447|14609|15114|15251|15370|16443|16649|17886|18007|18111|18167|18190|18212|18717|18747|18754|19276|19419|20318|20338|20614|20618|20912|20974|20979|22433|53883|66074|67474|68943|69017|71709|75914|105504|106572|109880|216233|218035|244723|269275|381979|545192	Acvr2b|Aqp4|Atp2b2|Cacna1c|Cacnb4|Ddr1|Dio2|Doc2b|Gja1|Hap1|Hif1a|Nr4a1|Itsn1|Kpna4|Myh9|Neo1|Nnat|Npy2r|Nrxn2|Ntrk2|Pip5k1c|Prkaca|Prkce|Ptprn2|Rasgrp1|Sdf4|Sel1l|Snap25|Sncg|Stxbp3|Syngr3|Syt1|Xbp1|Celsr2|Tmem167|Snap29|Pink1|Prrt2|Syde1|Exoc6b|Exoc5|Rab31|Braf|Socs2|Vps41|Olfm2|Acvr1c|Brsk1|Baiap3	-2.7	MyList
GO Biological Processes	19	GO:0010720	positive regulation of cell development	19_GO:0032502 developmental process	-5	1.9	4.8	20999	557	965	49	5.1	0.71	11423|12741|13004|13386|13655|14281|14365|14580|14609|15114|15251|16476|16885|17118|17242|17295|17311|17755|18080|18088|18212|18844|18845|19266|19419|20354|20393|20666|20677|22433|28000|52822|54712|57816|67095|69807|70083|74053|74143|75302|76965|80859|93760|104156|109880|234695|235320|320563|330938	Ache|Cldn5|Ncan|Dlk1|Egr3|Fos|Fzd3|Gfap|Gja1|Hap1|Hif1a|Jun|Limk1|Marcks|Mdk|Met|Kitl|Map1b|Nin|Nkx2-2|Ntrk2|Plxna1|Plxna2|Ptprd|Rasgrp1|Sema4d|Sgk1|Sox11|Sox4|Xbp1|Prpf19|Rufy3|Plxnc1|Tesc|Trak1|Trim32|Metrn|Grip1|Opa1|Asxl2|Slitrk1|Nfkbiz|Arid1a|Etv5|Braf|Carmil2|Zbtb16|Islr2|Dixdc1	-2.7	MyList
GO Biological Processes	19	GO:0018210	peptidyl-threonine modification	19_GO:0008152 metabolic process	-5	3.9	5.6	20999	78	965	14	1.5	0.38	12322|12995|13000|13548|15258|18099|18747|18753|19878|26404|53416|108058|226751|271786	Camk2a|Csnk2a1|Csnk2a2|Dyrk1a|Hipk2|Nlk|Prkaca|Prkcd|Rock2|Map3k12|Stk39|Camk2d|Cdc42bpa|Galnt13	-2.7	MyList
GO Biological Processes	19	GO:0099072	regulation of postsynaptic membrane neurotransmitter receptor levels	19_GO:0065007 biological regulation	-4.9	3.7	5.5	20999	89	965	15	1.6	0.4	11771|12322|13383|13858|20614|22627|23859|59079|65114|71770|72183|73340|74053|81905|103967	Ap2a1|Camk2a|Dlg1|Eps15|Snap25|Ywhae|Dlg2|Erbin|Vps35|Ap2b1|Snx6|Nptxr|Grip1|Cacng8|Dnm3	-2.6	MyList
GO Biological Processes	19	GO:0018107	peptidyl-threonine phosphorylation	19_GO:0008152 metabolic process	-4.9	4.1	5.7	20999	69	965	13	1.3	0.37	12322|12995|13000|13548|15258|18099|18747|18753|19878|26404|53416|108058|226751	Camk2a|Csnk2a1|Csnk2a2|Dyrk1a|Hipk2|Nlk|Prkaca|Prkcd|Rock2|Map3k12|Stk39|Camk2d|Cdc42bpa	-2.6	MyList
GO Biological Processes	19	GO:0070507	regulation of microtubule cytoskeleton organization	19_GO:0050789 regulation of biological process	-4.8	2.9	5.2	20999	160	965	21	2.2	0.47	11789|12576|13548|15511|17295|17755|17756|20393|22153|23805|51810|56430|68041|68121|72205|76499|76707|100986|212307|246103|330938	Apc|Cdkn1b|Dyrk1a|Hspa1b|Met|Map1b|Map2|Sgk1|Tubb4a|Apc2|Hnrnpu|Clip1|Mid1ip1|Cep70|Eml2|Clasp2|Clasp1|Akap9|Mapre2|Atxn7|Dixdc1	-2.6	MyList
GO Biological Processes	19	GO:0006468	protein phosphorylation	19_GO:0008152 metabolic process	-4.8	1.8	4.6	20999	740	965	60	6.2	0.78	11481|11487|12028|12167|12305|12322|12326|12455|12631|12704|12995|13000|13144|13175|13548|13839|14182|15258|16348|16885|17295|17311|18099|18212|18647|18708|18747|18753|18754|19878|20393|20817|20874|24075|26398|26404|26405|27273|51789|53416|68943|72446|80752|83946|93843|103806|104318|108058|109880|110524|226751|228012|230809|235344|260297|269275|320129|328329|330177|381979	Acvr2b|Adam10|Bax|Bmpr1b|Ddr1|Camk2a|Camk4|Ccnt1|Cfl1|Cit|Csnk2a1|Csnk2a2|Dapk3|Dclk1|Dyrk1a|Epha5|Fgfr1|Hipk2|Invs|Limk1|Met|Kitl|Nlk|Ntrk2|Cdk14|Pik3r1|Prkaca|Prkcd|Prkce|Rock2|Sgk1|Srpk2|Slk|Taf10|Map2k4|Map3k12|Map3k2|Pdk4|Tnk2|Stk39|Pink1|Prr5l|Fam20c|Phip|Pnck|Maml1|Csnk1d|Camk2d|Braf|Dgkq|Cdc42bpa|Tlk1|Pdik1l|Sik2|Prrt1|Acvr1c|Grk3|Mast4|Taok3|Brsk1	-2.6	MyList
Reactome Gene Sets	6	R-MMU-9012999	RHO GTPase cycle		-4.8	2.1	4.8	20999	395	965	38	3.9	0.63	11852|12704|12874|13518|14609|16443|16449|18708|18710|18844|19418|19878|20401|20662|20874|22284|53382|54216|56784|59069|59079|66146|68917|71704|75409|75415|76626|77480|104445|108699|109331|170791|207212|226751|245880|328232|330177|544817	Rhob|Cit|Cpd|Dst|Gja1|Itsn1|Jag1|Pik3r1|Pik3r3|Plxna1|Rasgrf2|Rock2|Sh3bp1|Sos1|Slk|Usp9x|Txnl1|Pcdh7|Ralgapa1|Tpm3|Erbin|Maco1|Hint2|Arhgef3|Slitrk5|Arhgap12|Msi2|Kidins220|Cdc42ep1|Chn1|Rnf20|Rbm39|Arhgef17|Cdc42bpa|Wasf3|Gfod1|Taok3|Arhgap27	-2.6	MyList
GO Biological Processes	19	GO:0046883	regulation of hormone secretion	19_GO:0051179 localization	-4.8	2.2	4.9	20999	337	965	34	3.5	0.59	12288|12801|12918|12952|13447|13839|14182|14609|15107|15251|15357|16438|16443|16573|17886|18111|18627|18640|18641|18747|18754|20614|20666|20677|50721|54003|69952|75605|218461|223527|269275|320790|545192|667118	Cacna1c|Cnr1|Crh|Cry1|Doc2b|Epha5|Fgfr1|Gja1|Hadh|Hif1a|Hmgcr|Itpr1|Itsn1|Kif5b|Myh9|Nnat|Per2|Pfkfb2|Pfkl|Prkaca|Prkce|Snap25|Sox11|Sox4|Sirt6|Nell2|Tunar|Kdm5b|Pde8b|Eny2|Acvr1c|Chd7|Baiap3|Zbed6	-2.6	MyList
GO Biological Processes	19	GO:0050772	positive regulation of axonogenesis	19_GO:0032502 developmental process	-4.8	3.4	5.4	20999	102	965	16	1.7	0.41	11423|16885|17755|18080|18212|18844|18845|20354|52822|54712|67095|70083|76965|109880|320563|330938	Ache|Limk1|Map1b|Nin|Ntrk2|Plxna1|Plxna2|Sema4d|Rufy3|Plxnc1|Trak1|Metrn|Slitrk1|Braf|Islr2|Dixdc1	-2.5	MyList
GO Biological Processes	19	GO:0010469	regulation of signaling receptor activity	19_GO:0050896 response to stimulus	-4.8	2.9	5.2	20999	149	965	20	2.1	0.46	11804|11838|12631|12794|12918|14811|15251|17260|18190|19418|26556|68943|73340|74053|75785|81905|100986|243961|244310|260297	Aplp2|Arc|Cfl1|Cnih2|Crh|Grin2a|Hif1a|Mef2c|Nrxn2|Rasgrf2|Homer1|Pink1|Nptxr|Grip1|Klhl24|Cacng8|Akap9|Shank1|Dlgap2|Prrt1	-2.5	MyList
GO Biological Processes	19	GO:0051668	localization within membrane	19_GO:0051179 localization	-4.8	1.9	4.7	20999	566	965	49	5.1	0.71	12028|12322|12794|13383|13731|13858|14811|14828|15525|16905|17761|17846|18190|18483|18720|19878|20614|23859|23969|56428|56430|56433|57816|65114|72585|73340|74053|75695|75914|75965|76499|80334|81905|104156|105504|106572|109676|109880|192198|192950|194309|213760|216169|235281|236792|241263|330192|503610|666173	Bax|Camk2a|Cnih2|Dlg1|Emp2|Eps15|Grin2a|Hspa5|Hspa4|Lmna|Map7|Commd1|Nrxn2|Palm|Pip5k1a|Rock2|Snap25|Dlg2|Pacsin1|Mtch2|Clip1|Vps29|Tesc|Vps35|Lypd1|Nptxr|Grip1|Rilpl1|Exoc6b|Zdhhc20|Clasp2|Kcnip4|Cacng8|Etv5|Exoc5|Rab31|Ank2|Braf|Lrrc4|Nacad|Vps37d|Prepl|Abhd17a|Scn3b|Mmgt1|Gpr158|Vps37b|Zdhhc18|Vps13b	-2.5	MyList
GO Biological Processes	19	GO:0043484	regulation of RNA splicing	19_GO:0008152 metabolic process	-4.8	2.7	5.1	20999	187	965	23	2.4	0.49	13046|13548|14266|15481|18708|24075|28000|51810|56036|56758|56790|59092|67039|67040|72289|72397|78784|83486|93686|170791|216825|223527|246103	Celf1|Dyrk1a|Aff2|Hspa8|Pik3r1|Taf10|Prpf19|Hnrnpu|Ccnl2|Mbnl1|Supt20|Pcbp4|Rbm25|Ddx17|Malat1|Rbm12b1|Celf3|Rbm5|Rbfox2|Rbm39|Usp22|Eny2|Atxn7	-2.5	MyList
GO Biological Processes	19	GO:0050770	regulation of axonogenesis	19_GO:0032502 developmental process	-4.8	2.7	5.1	20999	187	965	23	2.4	0.49	11423|13131|16885|17751|17755|17756|18080|18212|18844|18845|20354|20562|52822|54712|67095|70083|76965|108699|109880|214968|320563|330938|381979	Ache|Dab1|Limk1|Mt3|Map1b|Map2|Nin|Ntrk2|Plxna1|Plxna2|Sema4d|Slit1|Rufy3|Plxnc1|Trak1|Metrn|Slitrk1|Chn1|Braf|Sema6d|Islr2|Dixdc1|Brsk1	-2.5	MyList
Reactome Gene Sets	6	R-MMU-112315	Transmission across Chemical Synapses		-4.7	2.6	5	20999	201	965	24	2.5	0.5	11669|11771|12298|12322|13383|14394|14660|14680|14702|14706|14802|14811|15481|18747|20512|20614|20979|23859|71770|74053|108058|110886|242443|243616	Aldh2|Ap2a1|Cacnb4|Camk2a|Dlg1|Gabra1|Gls|Gnal|Gng2|Gng4|Gria4|Grin2a|Hspa8|Prkaca|Slc1a3|Snap25|Syt1|Dlg2|Ap2b1|Grip1|Camk2d|Gabra5|Grin3a|Slc6a11	-2.5	MyList
GO Biological Processes	19	GO:0002791	regulation of peptide secretion	19_GO:0051179 localization	-4.7	2.3	4.9	20999	269	965	29	3	0.55	12288|12801|12918|13447|13839|14609|15107|15251|15357|16438|16443|16573|17886|18111|18167|18627|18640|18641|18747|18754|20677|50721|69952|218461|223527|269275|320790|545192|667118	Cacna1c|Cnr1|Crh|Doc2b|Epha5|Gja1|Hadh|Hif1a|Hmgcr|Itpr1|Itsn1|Kif5b|Myh9|Nnat|Npy2r|Per2|Pfkfb2|Pfkl|Prkaca|Prkce|Sox4|Sirt6|Tunar|Pde8b|Eny2|Acvr1c|Chd7|Baiap3|Zbed6	-2.5	MyList
Reactome Gene Sets	6	R-MMU-5578775	Ion homeostasis		-4.7	4.6	5.7	20999	52	965	11	1.1	0.34	11932|11941|12322|16438|16439|18747|65973|108058|229709|232975|320707	Atp1b2|Atp2b2|Camk2a|Itpr1|Itpr2|Prkaca|Asph|Camk2d|Ahcyl1|Atp1a3|Atp2b3	-2.5	MyList
KEGG Pathway	24	mmu04666	Fc gamma R-mediated phagocytosis - Mus musculus (house mouse)		-4.7	3.5	5.3	20999	93	965	15	1.6	0.4	12631|13196|16885|17118|17357|18707|18708|18710|18717|18720|18753|18754|56632|242894|245880	Cfl1|Asap1|Limk1|Marcks|Marcksl1|Pik3cd|Pik3r1|Pik3r3|Pip5k1c|Pip5k1a|Prkcd|Prkce|Sphk2|Actr3b|Wasf3	-2.5	MyList
GO Biological Processes	19	GO:0034765	regulation of monoatomic ion transmembrane transport	19_GO:0051179 localization	-4.7	1.9	4.6	20999	493	965	44	4.6	0.67	11838|11932|12028|12288|12293|12298|12631|13383|14811|15114|16504|16512|16536|16573|17846|17999|18754|19058|19736|20273|22627|26556|53416|56632|57816|65973|66383|67498|68943|74053|75785|80334|81905|83814|100986|108058|109676|110876|209195|235281|238271|246133|320790|329152	Arc|Atp1b2|Bax|Cacna1c|Cacna2d1|Cacnb4|Cfl1|Dlg1|Grin2a|Hap1|Kcnc3|Kcnh3|Kcnq2|Kif5b|Commd1|Nedd4|Prkce|Ppp3r1|Rgs4|Scn8a|Ywhae|Homer1|Stk39|Sphk2|Tesc|Asph|Iscu|Kcnv1|Pink1|Grip1|Klhl24|Kcnip4|Cacng8|Nedd4l|Akap9|Camk2d|Ank2|Scn2a|Clic6|Scn3b|Kcnh5|Kcne2|Chd7|Hecw2	-2.5	MyList
GO Biological Processes	19	GO:0007015	actin filament organization	19_GO:0009987 cellular process	-4.7	2.4	4.9	20999	257	965	28	2.9	0.54	12331|12631|13383|13731|14248|16885|17118|17357|17886|20401|20411|22027|22240|23969|52822|57028|59069|67252|67803|71602|74103|75415|109880|216961|231646|234695|243725|677884	Cap1|Cfl1|Dlg1|Emp2|Flii|Limk1|Marcks|Marcksl1|Myh9|Sh3bp1|Sorbs1|Hsp90b1|Dpysl3|Pacsin1|Rufy3|Pdxp|Tpm3|Cap2|Limd2|Myo1e|Nebl|Arhgap12|Braf|Coro6|Myo1h|Carmil2|Ppp1r9a|Pakap	-2.5	MyList
GO Biological Processes	19	GO:0090087	regulation of peptide transport	19_GO:0051179 localization	-4.7	2.3	4.8	20999	271	965	29	3	0.55	12288|12801|12918|13447|13839|14609|15107|15251|15357|16438|16443|16573|17886|18111|18167|18627|18640|18641|18747|18754|20677|50721|69952|218461|223527|269275|320790|545192|667118	Cacna1c|Cnr1|Crh|Doc2b|Epha5|Gja1|Hadh|Hif1a|Hmgcr|Itpr1|Itsn1|Kif5b|Myh9|Nnat|Npy2r|Per2|Pfkfb2|Pfkl|Prkaca|Prkce|Sox4|Sirt6|Tunar|Pde8b|Eny2|Acvr1c|Chd7|Baiap3|Zbed6	-2.5	MyList
GO Biological Processes	19	GO:0050769	positive regulation of neurogenesis	19_GO:0032502 developmental process	-4.7	2.2	4.8	20999	328	965	33	3.4	0.59	11423|13004|14365|14580|15114|15251|16885|17118|17242|17295|17755|18080|18088|18212|18844|18845|19266|20354|20393|20666|28000|52822|54712|67095|69807|70083|74053|74143|76965|104156|109880|320563|330938	Ache|Ncan|Fzd3|Gfap|Hap1|Hif1a|Limk1|Marcks|Mdk|Met|Map1b|Nin|Nkx2-2|Ntrk2|Plxna1|Plxna2|Ptprd|Sema4d|Sgk1|Sox11|Prpf19|Rufy3|Plxnc1|Trak1|Trim32|Metrn|Grip1|Opa1|Slitrk1|Etv5|Braf|Islr2|Dixdc1	-2.5	MyList
GO Biological Processes	19	GO:0043269	regulation of monoatomic ion transport	19_GO:0051179 localization	-4.6	1.8	4.6	20999	637	965	53	5.5	0.73	11838|11932|11941|12028|12288|12293|12298|12322|12631|12801|12918|13383|14609|14811|15114|16438|16504|16512|16536|16573|17846|17999|18754|19058|19736|20273|20393|22627|26556|53416|56632|57816|65973|66383|67498|68943|74053|75785|80334|81905|83814|100986|108058|109676|110876|209195|216869|229709|235281|238271|246133|320790|329152	Arc|Atp1b2|Atp2b2|Bax|Cacna1c|Cacna2d1|Cacnb4|Camk2a|Cfl1|Cnr1|Crh|Dlg1|Gja1|Grin2a|Hap1|Itpr1|Kcnc3|Kcnh3|Kcnq2|Kif5b|Commd1|Nedd4|Prkce|Ppp3r1|Rgs4|Scn8a|Sgk1|Ywhae|Homer1|Stk39|Sphk2|Tesc|Asph|Iscu|Kcnv1|Pink1|Grip1|Klhl24|Kcnip4|Cacng8|Nedd4l|Akap9|Camk2d|Ank2|Scn2a|Clic6|Arrb2|Ahcyl1|Scn3b|Kcnh5|Kcne2|Chd7|Hecw2	-2.4	MyList
KEGG Pathway	24	mmu04921	Oxytocin signaling pathway - Mus musculus (house mouse)		-4.6	2.8	5	20999	153	965	20	2.1	0.46	12288|12293|12298|12322|12326|12575|14281|15461|16438|16439|16476|17260|17931|18747|19046|19058|19878|60596|81905|108058	Cacna1c|Cacna2d1|Cacnb4|Camk2a|Camk4|Cdkn1a|Fos|Hras|Itpr1|Itpr2|Jun|Mef2c|Ppp1r12a|Prkaca|Ppp1cb|Ppp3r1|Rock2|Gucy1a1|Cacng8|Camk2d	-2.4	MyList
GO Biological Processes	19	GO:0042752	regulation of circadian rhythm	19_GO:0048511 rhythmic process	-4.6	3	5.1	20999	129	965	18	1.9	0.44	12952|18167|18627|18628|19046|19878|20893|22215|22284|50721|50758|50789|75605|104318|110312|217732|225998|353187	Cry1|Npy2r|Per2|Per3|Ppp1cb|Rock2|Bhlhe40|Ube3a|Usp9x|Sirt6|Fbxl17|Fbxl3|Kdm5b|Csnk1d|Pmch|Cipc|Rorb|Nr1d2	-2.4	MyList
GO Biological Processes	19	GO:0030001	metal ion transport	19_GO:0051179 localization	-4.6	1.8	4.5	20999	623	965	52	5.4	0.73	11306|11749|11932|11941|12028|12288|12293|12298|12322|12576|14811|16438|16439|16504|16512|16536|17751|17999|20273|20496|20512|20515|27416|50527|53416|53945|54338|54403|65973|66972|67498|69806|70358|72055|74143|80334|81905|83814|94249|107723|108058|110876|140919|227059|232975|235281|236792|238271|242443|243616|246133|320707	Abcb7|Anxa6|Atp1b2|Atp2b2|Bax|Cacna1c|Cacna2d1|Cacnb4|Camk2a|Cdkn1b|Grin2a|Itpr1|Itpr2|Kcnc3|Kcnh3|Kcnq2|Mt3|Nedd4|Scn8a|Slc12a2|Slc1a3|Slc20a1|Abcc5|Ero1a|Stk39|Slc40a1|Slc23a2|Slc4a4|Asph|Slc25a23|Kcnv1|Slc39a11|Steap1|Slc38a10|Opa1|Kcnip4|Cacng8|Nedd4l|Slc24a3|Slc12a6|Camk2d|Scn2a|Slc17a6|Slc39a10|Atp1a3|Scn3b|Mmgt1|Kcnh5|Grin3a|Slc6a11|Kcne2|Atp2b3	-2.4	MyList
GO Biological Processes	19	GO:0030029	actin filament-based process	19_GO:0009987 cellular process	-4.6	1.9	4.6	20999	575	965	49	5.1	0.71	12288|12293|12331|12631|13383|13731|14248|16885|17118|17258|17357|17886|18643|18720|19240|19878|20401|20411|22027|22240|23969|27418|52822|57028|59069|67252|67803|69807|71602|71709|74103|75415|75454|83814|108058|109676|109880|207212|216961|226751|231646|234695|235281|243725|245857|245880|246133|381104|677884	Cacna1c|Cacna2d1|Cap1|Cfl1|Dlg1|Emp2|Flii|Limk1|Marcks|Mef2a|Marcksl1|Myh9|Pfn1|Pip5k1a|Tmsb10|Rock2|Sh3bp1|Sorbs1|Hsp90b1|Dpysl3|Pacsin1|Mkln1|Rufy3|Pdxp|Tpm3|Cap2|Limd2|Trim32|Myo1e|Syde1|Nebl|Arhgap12|Phpt1|Nedd4l|Camk2d|Ank2|Braf|Arhgef17|Coro6|Cdc42bpa|Myo1h|Carmil2|Scn3b|Ppp1r9a|Ssh3|Wasf3|Kcne2|Prickle4|Pakap	-2.4	MyList
GO Biological Processes	19	GO:0007507	heart development	19_GO:0032502 developmental process	-4.6	1.8	4.5	20999	608	965	51	5.3	0.72	11481|12288|12575|12576|12814|13731|14042|14048|14182|14609|15251|16007|16348|16449|16476|16905|17258|17260|17295|17684|17999|18167|18168|19058|20662|20666|20677|21823|22762|26398|50721|51810|51938|71492|71770|74103|75302|93760|99683|103806|108058|108156|108655|109181|109676|114715|223922|244810|320790|329628|381104	Acvr2b|Cacna1c|Cdkn1a|Cdkn1b|Col11a1|Emp2|Ext1|Eya1|Fgfr1|Gja1|Hif1a|Ccn1|Invs|Jag1|Jun|Lmna|Mef2a|Mef2c|Met|Cited2|Nedd4|Npy2r|Npy5r|Ppp3r1|Sos1|Sox11|Sox4|Th|Zfpm2|Map2k4|Sirt6|Hnrnpu|Ccdc39|Bbs7|Ap2b1|Nebl|Asxl2|Arid1a|Sec24b|Maml1|Camk2d|Mthfd1|Foxp1|Trip11|Ank2|Spred1|Atf7|AW551984|Chd7|Fat4|Prickle4	-2.4	MyList
GO Biological Processes	19	GO:0098662	inorganic cation transmembrane transport	19_GO:0051179 localization	-4.6	1.9	4.6	20999	513	965	45	4.7	0.68	11306|11932|11941|11975|12028|12288|12293|12298|12725|14811|16438|16439|16504|16512|16536|20273|20496|20512|22229|27416|50527|53416|53945|54338|54403|65973|66972|67498|69806|70358|74143|80334|81905|94249|107723|110876|114143|227059|232975|235281|236792|238271|243616|246133|320707	Abcb7|Atp1b2|Atp2b2|Atp6v0a1|Bax|Cacna1c|Cacna2d1|Cacnb4|Clcn3|Grin2a|Itpr1|Itpr2|Kcnc3|Kcnh3|Kcnq2|Scn8a|Slc12a2|Slc1a3|Ucp3|Abcc5|Ero1a|Stk39|Slc40a1|Slc23a2|Slc4a4|Asph|Slc25a23|Kcnv1|Slc39a11|Steap1|Opa1|Kcnip4|Cacng8|Slc24a3|Slc12a6|Scn2a|Atp6v0b|Slc39a10|Atp1a3|Scn3b|Mmgt1|Kcnh5|Slc6a11|Kcne2|Atp2b3	-2.4	MyList
GO Biological Processes	19	GO:1901879	regulation of protein depolymerization	19_GO:0050789 regulation of biological process	-4.6	3.4	5.2	20999	95	965	15	1.6	0.4	11789|12631|14248|14489|17755|17756|20401|23805|57028|65973|68041|76499|76707|234695|246103	Apc|Cfl1|Flii|Mtpn|Map1b|Map2|Sh3bp1|Apc2|Pdxp|Asph|Mid1ip1|Clasp2|Clasp1|Carmil2|Atxn7	-2.4	MyList
GO Biological Processes	19	GO:0032411	positive regulation of transporter activity	19_GO:0051179 localization	-4.6	2.9	5	20999	142	965	19	2	0.45	11838|11932|12293|12298|12631|15114|16573|18753|19058|20974|53416|57816|65973|68943|81905|83814|100986|109676|246133	Arc|Atp1b2|Cacna2d1|Cacnb4|Cfl1|Hap1|Kif5b|Prkcd|Ppp3r1|Syngr3|Stk39|Tesc|Asph|Pink1|Cacng8|Nedd4l|Akap9|Ank2|Kcne2	-2.4	MyList
GO Biological Processes	19	GO:0007612	learning	19_GO:0032501 multicellular organismal process	-4.5	2.6	4.9	20999	193	965	23	2.4	0.49	11980|12288|12918|14811|15251|15357|16476|16536|18190|18212|20393|20614|21823|22215|94109|109880|110886|218461|225872|231380|232975|243961|381979	Atp8a1|Cacna1c|Crh|Grin2a|Hif1a|Hmgcr|Jun|Kcnq2|Nrxn2|Ntrk2|Sgk1|Snap25|Th|Ube3a|Csmd1|Braf|Gabra5|Pde8b|Npas4|Uba6|Atp1a3|Shank1|Brsk1	-2.4	MyList
GO Biological Processes	19	GO:0097435	supramolecular fiber organization	19_GO:0009987 cellular process	-4.5	1.9	4.5	20999	562	965	48	5	0.7	11789|12028|12331|12631|12814|13383|13731|14042|14248|14580|16211|16885|17118|17258|17357|17886|18080|20393|20401|20411|20874|22027|22240|23969|52822|56430|57028|59069|66180|67252|67803|71602|74103|75415|75785|76499|76707|100986|104318|109052|109880|216961|231646|234695|243725|320191|380684|677884	Apc|Bax|Cap1|Cfl1|Col11a1|Dlg1|Emp2|Ext1|Flii|Gfap|Kpnb1|Limk1|Marcks|Mef2a|Marcksl1|Myh9|Nin|Sgk1|Sh3bp1|Sorbs1|Slk|Hsp90b1|Dpysl3|Pacsin1|Rufy3|Clip1|Pdxp|Tpm3|P3h4|Cap2|Limd2|Myo1e|Nebl|Arhgap12|Klhl24|Clasp2|Clasp1|Akap9|Csnk1d|Krt75|Braf|Coro6|Myo1h|Carmil2|Ppp1r9a|Hook3|Nefh|Pakap	-2.4	MyList
GO Biological Processes	19	GO:0006605	protein targeting	19_GO:0051179 localization	-4.5	2.4	4.8	20999	248	965	27	2.8	0.53	14828|15114|15481|15525|16792|17999|22284|22627|27057|54401|56428|59079|65098|66525|66887|67095|68729|70297|75965|192950|194309|216440|218035|230895|271564|330192|503610	Hspa5|Hap1|Hspa8|Hspa4|Laptm5|Nedd4|Usp9x|Ywhae|Ncoa4|Ywhab|Mtch2|Erbin|Zfand6|Timm50|Lonp2|Trak1|Trim37|Gcc2|Zdhhc20|Nacad|Vps37d|Os9|Vps41|Vps13d|Vps13a|Vps37b|Zdhhc18	-2.4	MyList
GO Biological Processes	19	GO:0032970	regulation of actin filament-based process	19_GO:0050789 regulation of biological process	-4.5	2	4.6	20999	408	965	38	3.9	0.63	12288|12631|12704|13144|13383|13839|14248|14489|14609|15461|16885|17242|17260|17295|17886|18643|18708|18753|18754|19240|19736|19878|20401|57028|76499|76707|76820|100986|104445|109676|109880|234695|243725|243961|245857|245880|268747|330938	Cacna1c|Cfl1|Cit|Dapk3|Dlg1|Epha5|Flii|Mtpn|Gja1|Hras|Limk1|Mdk|Mef2c|Met|Myh9|Pfn1|Pik3r1|Prkcd|Prkce|Tmsb10|Rgs4|Rock2|Sh3bp1|Pdxp|Clasp2|Clasp1|Cyria|Akap9|Cdc42ep1|Ank2|Braf|Carmil2|Ppp1r9a|Shank1|Ssh3|Wasf3|Carmil3|Dixdc1	-2.4	MyList
GO Biological Processes	19	GO:0080135	regulation of cellular response to stress	19_GO:0050896 response to stimulus	-4.5	1.7	4.4	20999	710	965	57	5.9	0.76	12028|12915|12952|13383|13548|13804|14048|14763|14897|15251|15258|15357|15461|17295|17846|18007|18708|19252|19419|19878|20174|20677|21761|22433|24075|26398|26943|27223|50721|51869|53416|56428|56790|59092|66972|68943|69714|69807|70686|74143|74355|93760|98363|105377|107976|108155|108655|108705|108937|109880|114715|216825|223527|224938|246103|330177|330938	Bax|Atf6b|Cry1|Dlg1|Dyrk1a|Endog|Eya1|Gpr37|Trip12|Hif1a|Hipk2|Hmgcr|Hras|Met|Commd1|Neo1|Pik3r1|Dusp1|Rasgrp1|Rock2|Ruvbl2|Sox4|Morf4l1|Xbp1|Taf10|Map2k4|Serinc3|Trp53bp1|Sirt6|Rif1|Stk39|Mtch2|Supt20|Pcbp4|Slc25a23|Pink1|Tfpt|Trim32|Dusp16|Opa1|Smchd1|Arid1a|Efhd1|Slf1|Babam2|Ogt|Foxp1|Pttg1ip|Rnf169|Braf|Spred1|Usp22|Eny2|Pja2|Atxn7|Taok3|Dixdc1	-2.3	MyList
WikiPathways	27	WP1763	Mechanisms associated with pluripotency		-4.5	2.2	4.7	20999	291	965	30	3.1	0.56	11789|12575|14055|14182|14281|14797|15251|15461|16211|16598|17260|17765|18707|18747|19878|20393|20662|21886|22764|51792|51810|51869|83814|102060|104156|107932|108155|214498|216233|269275	Apc|Cdkn1a|Ezh1|Fgfr1|Fos|Tle5|Hif1a|Hras|Kpnb1|Klf2|Mef2c|Mtf2|Pik3cd|Prkaca|Rock2|Sgk1|Sos1|Tle2|Zfx|Ppp2r1a|Hnrnpu|Rif1|Nedd4l|Gadd45gip1|Etv5|Chd4|Ogt|Cdc73|Socs2|Acvr1c	-2.3	MyList
GO Biological Processes	19	GO:0098655	monoatomic cation transmembrane transport	19_GO:0051179 localization	-4.5	1.9	4.5	20999	518	965	45	4.7	0.68	11306|11932|11941|11975|12028|12288|12293|12298|12725|14811|16438|16439|16504|16512|16536|20273|20496|20512|22229|27416|50527|53416|53945|54338|54403|65973|66972|67498|69806|70358|74143|80334|81905|94249|107723|110876|114143|227059|232975|235281|236792|238271|243616|246133|320707	Abcb7|Atp1b2|Atp2b2|Atp6v0a1|Bax|Cacna1c|Cacna2d1|Cacnb4|Clcn3|Grin2a|Itpr1|Itpr2|Kcnc3|Kcnh3|Kcnq2|Scn8a|Slc12a2|Slc1a3|Ucp3|Abcc5|Ero1a|Stk39|Slc40a1|Slc23a2|Slc4a4|Asph|Slc25a23|Kcnv1|Slc39a11|Steap1|Opa1|Kcnip4|Cacng8|Slc24a3|Slc12a6|Scn2a|Atp6v0b|Slc39a10|Atp1a3|Scn3b|Mmgt1|Kcnh5|Slc6a11|Kcne2|Atp2b3	-2.3	MyList
GO Biological Processes	19	GO:0060998	regulation of dendritic spine development	19_GO:0032502 developmental process	-4.5	3.5	5.2	20999	86	965	14	1.5	0.38	12631|13196|14815|16443|17118|17260|18483|22215|74143|103967|208922|242443|243725|243961	Cfl1|Asap1|Nr3c1|Itsn1|Marcks|Mef2c|Palm|Ube3a|Opa1|Dnm3|Cpeb3|Grin3a|Ppp1r9a|Shank1	-2.3	MyList
GO Biological Processes	19	GO:0090276	regulation of peptide hormone secretion	19_GO:0051179 localization	-4.4	2.3	4.7	20999	264	965	28	2.9	0.54	12288|12801|12918|13447|13839|14609|15107|15251|15357|16438|16443|16573|17886|18111|18627|18640|18641|18747|18754|20677|50721|69952|218461|223527|269275|320790|545192|667118	Cacna1c|Cnr1|Crh|Doc2b|Epha5|Gja1|Hadh|Hif1a|Hmgcr|Itpr1|Itsn1|Kif5b|Myh9|Nnat|Per2|Pfkfb2|Pfkl|Prkaca|Prkce|Sox4|Sirt6|Tunar|Pde8b|Eny2|Acvr1c|Chd7|Baiap3|Zbed6	-2.3	MyList
GO Biological Processes	19	GO:0006623	protein targeting to vacuole	19_GO:0051179 localization	-4.4	4.7	5.6	20999	46	965	10	1	0.33	15481|16792|17999|27057|70297|194309|218035|230895|271564|330192	Hspa8|Laptm5|Nedd4|Ncoa4|Gcc2|Vps37d|Vps41|Vps13d|Vps13a|Vps37b	-2.3	MyList
GO Biological Processes	19	GO:0009725	response to hormone	19_GO:0050896 response to stimulus	-4.4	1.8	4.4	20999	664	965	54	5.6	0.74	11423|11789|11881|12193|12322|12631|12918|12952|13123|13839|14815|15370|15461|17260|17684|17751|17999|18708|18710|18747|18753|18754|19878|20393|20411|20662|20912|21372|21406|21859|22215|22234|22433|27057|27273|51810|53416|67040|72993|75747|83946|93686|93760|106572|108155|109880|113868|216233|224045|225872|229709|235344|269275|353187	Ache|Apc|Arsb|Zfp36l2|Camk2a|Cfl1|Crh|Cry1|Cyp7b1|Epha5|Nr3c1|Nr4a1|Hras|Mef2c|Cited2|Mt3|Nedd4|Pik3r1|Pik3r3|Prkaca|Prkcd|Prkce|Rock2|Sgk1|Sorbs1|Sos1|Stxbp3|Tbl1x|Tcf12|Timp3|Ube3a|Ugcg|Xbp1|Ncoa4|Pdk4|Hnrnpu|Stk39|Ddx17|Appl1|Sesn3|Phip|Rbfox2|Arid1a|Rab31|Ogt|Braf|Acaa1a|Socs2|Eif2b5|Npas4|Ahcyl1|Sik2|Acvr1c|Nr1d2	-2.3	MyList
GO Biological Processes	19	GO:0006812	monoatomic cation transport	19_GO:0051179 localization	-4.4	1.7	4.4	20999	714	965	57	5.9	0.76	11306|11749|11932|11941|11975|12028|12288|12293|12298|12322|12576|12725|14811|16438|16439|16504|16512|16536|17751|17999|20273|20496|20512|20515|22229|27416|50527|53416|53945|54338|54403|65973|66972|67498|69806|70358|72055|74143|80334|81905|83814|94249|107723|108058|110876|114143|140919|227059|232975|235281|236792|238271|242443|243616|246133|268878|320707	Abcb7|Anxa6|Atp1b2|Atp2b2|Atp6v0a1|Bax|Cacna1c|Cacna2d1|Cacnb4|Camk2a|Cdkn1b|Clcn3|Grin2a|Itpr1|Itpr2|Kcnc3|Kcnh3|Kcnq2|Mt3|Nedd4|Scn8a|Slc12a2|Slc1a3|Slc20a1|Ucp3|Abcc5|Ero1a|Stk39|Slc40a1|Slc23a2|Slc4a4|Asph|Slc25a23|Kcnv1|Slc39a11|Steap1|Slc38a10|Opa1|Kcnip4|Cacng8|Nedd4l|Slc24a3|Slc12a6|Camk2d|Scn2a|Atp6v0b|Slc17a6|Slc39a10|Atp1a3|Scn3b|Mmgt1|Kcnh5|Grin3a|Slc6a11|Kcne2|Atp13a5|Atp2b3	-2.3	MyList
KEGG Pathway	24	mmu04010	MAPK signaling pathway - Mus musculus (house mouse)		-4.4	2.2	4.6	20999	294	965	30	3.1	0.56	12288|12293|12298|14172|14182|14281|15370|15461|15481|15511|16476|17260|17295|17311|18099|18212|18747|19058|19252|19418|19419|20662|26398|26404|26405|70686|81905|109880|216869|330177	Cacna1c|Cacna2d1|Cacnb4|Fgf18|Fgfr1|Fos|Nr4a1|Hras|Hspa8|Hspa1b|Jun|Mef2c|Met|Kitl|Nlk|Ntrk2|Prkaca|Ppp3r1|Dusp1|Rasgrf2|Rasgrp1|Sos1|Map2k4|Map3k12|Map3k2|Dusp16|Cacng8|Braf|Arrb2|Taok3	-2.3	MyList
Reactome Gene Sets	6	R-MMU-5576891	Cardiac conduction		-4.4	3.3	5.1	20999	98	965	15	1.6	0.4	11932|11941|12288|12322|16438|16439|18747|65973|80334|100986|108058|229709|232975|246133|320707	Atp1b2|Atp2b2|Cacna1c|Camk2a|Itpr1|Itpr2|Prkaca|Asph|Kcnip4|Akap9|Camk2d|Ahcyl1|Atp1a3|Kcne2|Atp2b3	-2.3	MyList
WikiPathways	27	WP65	Insulin signaling		-4.4	2.7	4.8	20999	159	965	20	2.1	0.46	12331|14281|15461|16476|16573|18641|18707|18708|18710|18753|19341|20393|20411|20614|20662|20912|22433|26398|26404|26405	Cap1|Fos|Hras|Jun|Kif5b|Pfkl|Pik3cd|Pik3r1|Pik3r3|Prkcd|Rab4a|Sgk1|Sorbs1|Snap25|Sos1|Stxbp3|Xbp1|Map2k4|Map3k12|Map3k2	-2.2	MyList
Reactome Gene Sets	6	R-MMU-373755	Semaphorin interactions		-4.4	4.6	5.5	20999	47	965	10	1	0.33	11852|16885|18717|18844|18845|19878|20354|22240|54712|214968	Rhob|Limk1|Pip5k1c|Plxna1|Plxna2|Rock2|Sema4d|Dpysl3|Plxnc1|Sema6d	-2.2	MyList
GO Biological Processes	19	GO:0072583	clathrin-dependent endocytosis	19_GO:0051179 localization	-4.3	5.8	5.8	20999	30	965	8	0.83	0.29	11771|12330|16443|71770|72685|73094|74015|74325	Ap2a1|Canx|Itsn1|Ap2b1|Dnajc6|Sgip1|Fcho1|Cltb	-2.2	MyList
GO Biological Processes	19	GO:1901652	response to peptide	19_GO:0050896 response to stimulus	-4.3	2	4.5	20999	385	965	36	3.7	0.61	11423|11789|12293|12322|12631|12952|14609|15370|15461|16449|18708|18710|18747|18753|19878|20393|20411|20662|20912|21406|22433|27273|59079|72183|72993|75747|83946|106572|108155|109880|216233|224045|229709|232975|235344|269275	Ache|Apc|Cacna2d1|Camk2a|Cfl1|Cry1|Gja1|Nr4a1|Hras|Jag1|Pik3r1|Pik3r3|Prkaca|Prkcd|Rock2|Sgk1|Sorbs1|Sos1|Stxbp3|Tcf12|Xbp1|Pdk4|Erbin|Snx6|Appl1|Sesn3|Phip|Rab31|Ogt|Braf|Socs2|Eif2b5|Ahcyl1|Atp1a3|Sik2|Acvr1c	-2.2	MyList
KEGG Pathway	24	mmu04728	Dopaminergic synapse - Mus musculus (house mouse)		-4.3	2.9	4.9	20999	135	965	18	1.9	0.44	12288|12322|12915|14281|14680|14702|14706|14802|14811|16438|16439|16573|18747|19046|21823|51792|108058|216869	Cacna1c|Camk2a|Atf6b|Fos|Gnal|Gng2|Gng4|Gria4|Grin2a|Itpr1|Itpr2|Kif5b|Prkaca|Ppp1cb|Th|Ppp2r1a|Camk2d|Arrb2	-2.2	MyList
KEGG Pathway	24	mmu04720	Long-term potentiation - Mus musculus (house mouse)		-4.3	3.9	5.2	20999	67	965	12	1.2	0.36	12288|12322|12326|14811|15461|16438|16439|18747|19046|19058|108058|109880	Cacna1c|Camk2a|Camk4|Grin2a|Hras|Itpr1|Itpr2|Prkaca|Ppp1cb|Ppp3r1|Camk2d|Braf	-2.2	MyList
GO Biological Processes	19	GO:0070647	protein modification by small protein conjugation or removal	19_GO:0008152 metabolic process	-4.3	1.7	4.3	20999	704	965	56	5.8	0.75	14048|14357|14897|15353|17999|22190|22192|22215|22222|22284|23806|24075|28000|50758|50789|50868|56790|57751|59026|66156|66799|67245|67948|68497|68729|68943|69807|71101|71885|73945|75717|75785|76302|80890|80904|83814|105193|105689|107976|109331|170707|208768|211255|216080|216440|216825|216869|223527|224938|227334|231380|246103|268291|319817|329152|360216	Eya1|Dtx1|Trip12|Hmg20b|Nedd4|Ubc|Ube2m|Ube3a|Ubr1|Usp9x|Arih1|Taf10|Prpf19|Fbxl17|Fbxl3|Keap1|Supt20|Rnf25|Huwe1|Anapc11|Ube2w|Peli1|Fbxo28|Arel1|Trim37|Pink1|Trim32|Uvssa|Faap100|Otud4|Cul5|Klhl24|Pcnp|Trim2|Dtx3|Nedd4l|Nhlrc1|Mycbp2|Babam2|Rnf20|Usp48|Sde2|Kbtbd7|Ube2d1|Os9|Usp22|Arrb2|Eny2|Pja2|Usp40|Uba6|Atxn7|Rnf217|Rc3h2|Hecw2|Zranb1	-2.2	MyList
GO Biological Processes	19	GO:1902306	negative regulation of sodium ion transmembrane transport	19_GO:0051179 localization	-4.3	8.2	6.3	20999	16	965	6	0.62	0.25	17846|17999|53416|83814|108058|329152	Commd1|Nedd4|Stk39|Nedd4l|Camk2d|Hecw2	-2.2	MyList
KEGG Pathway	24	mmu04725	Cholinergic synapse - Mus musculus (house mouse)		-4.3	3.1	4.9	20999	112	965	16	1.7	0.41	11423|12288|12322|12326|14281|14702|14706|15461|16438|16439|16536|18707|18708|18710|18747|108058	Ache|Cacna1c|Camk2a|Camk4|Fos|Gng2|Gng4|Hras|Itpr1|Itpr2|Kcnq2|Pik3cd|Pik3r1|Pik3r3|Prkaca|Camk2d	-2.2	MyList
GO Biological Processes	19	GO:0032956	regulation of actin cytoskeleton organization	19_GO:0050789 regulation of biological process	-4.3	2.1	4.5	20999	358	965	34	3.5	0.59	12631|12704|13144|13383|13839|14248|14489|14609|15461|16885|17242|17260|17295|18643|18708|18753|18754|19240|19736|19878|20401|57028|76499|76707|76820|104445|109880|234695|243725|243961|245857|245880|268747|330938	Cfl1|Cit|Dapk3|Dlg1|Epha5|Flii|Mtpn|Gja1|Hras|Limk1|Mdk|Mef2c|Met|Pfn1|Pik3r1|Prkcd|Prkce|Tmsb10|Rgs4|Rock2|Sh3bp1|Pdxp|Clasp2|Clasp1|Cyria|Cdc42ep1|Braf|Carmil2|Ppp1r9a|Shank1|Ssh3|Wasf3|Carmil3|Dixdc1	-2.2	MyList
KEGG Pathway	24	mmu04724	Glutamatergic synapse - Mus musculus (house mouse)		-4.2	3.1	4.9	20999	113	965	16	1.7	0.41	12288|14660|14702|14706|14802|14811|16438|16439|18747|19058|20512|26556|140919|242443|243961|320129	Cacna1c|Gls|Gng2|Gng4|Gria4|Grin2a|Itpr1|Itpr2|Prkaca|Ppp3r1|Slc1a3|Homer1|Slc17a6|Grin3a|Shank1|Grk3	-2.1	MyList
GO Biological Processes	19	GO:0050808	synapse organization	19_GO:0009987 cellular process	-4.2	2.1	4.4	20999	345	965	33	3.4	0.59	11423|11487|11941|12298|12631|13839|14394|14811|17999|18190|18483|18643|19266|19878|20318|20618|20853|67252|72993|76965|103967|104156|107065|107932|192198|225872|225875|243725|243961|245880|260297|272381|319387	Ache|Adam10|Atp2b2|Cacnb4|Cfl1|Epha5|Gabra1|Grin2a|Nedd4|Nrxn2|Palm|Pfn1|Ptprd|Rock2|Sdf4|Sncg|Stau1|Cap2|Appl1|Slitrk1|Dnm3|Etv5|Lrrtm2|Chd4|Lrrc4|Npas4|Lrfn4|Ppp1r9a|Shank1|Wasf3|Prrt1|Lrrc4b|Adgrl3	-2.1	MyList
GO Biological Processes	19	GO:0072666	establishment of protein localization to vacuole	19_GO:0051179 localization	-4.2	4.1	5.2	20999	59	965	11	1.1	0.34	15481|16792|17999|27057|70297|81905|194309|218035|230895|271564|330192	Hspa8|Laptm5|Nedd4|Ncoa4|Gcc2|Cacng8|Vps37d|Vps41|Vps13d|Vps13a|Vps37b	-2.1	MyList
GO Biological Processes	19	GO:0048813	dendrite morphogenesis	19_GO:0032502 developmental process	-4.2	3.5	5	20999	80	965	13	1.3	0.37	12322|13175|13839|17258|19878|53883|67095|74053|75409|77480|93686|228662|243961	Camk2a|Dclk1|Epha5|Mef2a|Rock2|Celsr2|Trak1|Grip1|Slitrk5|Kidins220|Rbfox2|Btbd3|Shank1	-2.1	MyList
GO Biological Processes	19	GO:0032024	positive regulation of insulin secretion	19_GO:0051179 localization	-4.1	3	4.8	20999	115	965	16	1.7	0.41	12288|12918|13447|14609|15251|16438|16573|17886|18111|18640|18747|18754|20677|50721|69952|545192	Cacna1c|Crh|Doc2b|Gja1|Hif1a|Itpr1|Kif5b|Myh9|Nnat|Pfkfb2|Prkaca|Prkce|Sox4|Sirt6|Tunar|Baiap3	-2.1	MyList
Reactome Gene Sets	6	R-MMU-114508	Effects of PIP2 hydrolysis		-4.1	6.3	5.8	20999	24	965	7	0.73	0.27	16438|16439|18753|18754|110197|110524|217480	Itpr1|Itpr2|Prkcd|Prkce|Dgkg|Dgkq|Dgkb	-2.1	MyList
GO Biological Processes	19	GO:0006607	NLS-bearing protein import into nucleus	19_GO:0051179 localization	-4.1	9.9	6.5	20999	11	965	5	0.52	0.23	16211|16646|16648|16649|19386	Kpnb1|Kpna1|Kpna3|Kpna4|Ranbp2	-2.1	MyList
Reactome Gene Sets	6	R-MMU-397014	Muscle contraction		-4.1	2.7	4.6	20999	153	965	19	2	0.45	11669|11932|11941|12288|12322|16438|16439|18747|20411|59069|60596|65973|80334|100986|108058|229709|232975|246133|320707	Aldh2|Atp1b2|Atp2b2|Cacna1c|Camk2a|Itpr1|Itpr2|Prkaca|Sorbs1|Tpm3|Gucy1a1|Asph|Kcnip4|Akap9|Camk2d|Ahcyl1|Atp1a3|Kcne2|Atp2b3	-2	MyList
GO Biological Processes	19	GO:0009314	response to radiation	19_GO:0050896 response to stimulus	-4.1	1.9	4.3	20999	443	965	39	4	0.63	11852|12028|12288|12298|12575|12952|14042|14048|14811|15251|15357|15461|16476|17999|18627|18628|18708|18753|19046|20174|20318|20393|20512|20893|50721|50758|50789|56428|69807|69917|71101|72931|107976|109880|208768|218461|232975|320234|381979	Rhob|Bax|Cacna1c|Cacnb4|Cdkn1a|Cry1|Ext1|Eya1|Grin2a|Hif1a|Hmgcr|Hras|Jun|Nedd4|Per2|Per3|Pik3r1|Prkcd|Ppp1cb|Ruvbl2|Sdf4|Sgk1|Slc1a3|Bhlhe40|Sirt6|Fbxl17|Fbxl3|Mtch2|Trim32|Nabp2|Uvssa|Swi5|Babam2|Braf|Sde2|Pde8b|Atp1a3|Ccdc66|Brsk1	-2	MyList
GO Biological Processes	19	GO:0007269	neurotransmitter secretion	19_GO:0051179 localization	-4.1	3.3	4.8	20999	93	965	14	1.5	0.38	13447|15370|18190|18747|19276|20614|20912|20979|22433|67474|69017|71709|109880|381979	Doc2b|Nr4a1|Nrxn2|Prkaca|Ptprn2|Snap25|Stxbp3|Syt1|Xbp1|Snap29|Prrt2|Syde1|Braf|Brsk1	-2	MyList
GO Biological Processes	19	GO:0099643	signal release from synapse	19_GO:0051179 localization	-4.1	3.3	4.8	20999	93	965	14	1.5	0.38	13447|15370|18190|18747|19276|20614|20912|20979|22433|67474|69017|71709|109880|381979	Doc2b|Nr4a1|Nrxn2|Prkaca|Ptprn2|Snap25|Stxbp3|Syt1|Xbp1|Snap29|Prrt2|Syde1|Braf|Brsk1	-2	MyList
GO Biological Processes	19	GO:1902305	regulation of sodium ion transmembrane transport	19_GO:0051179 localization	-4.1	3.7	5	20999	71	965	12	1.2	0.36	11932|16573|17846|17999|53416|57816|74053|75785|83814|108058|235281|329152	Atp1b2|Kif5b|Commd1|Nedd4|Stk39|Tesc|Grip1|Klhl24|Nedd4l|Camk2d|Scn3b|Hecw2	-2	MyList
GO Biological Processes	19	GO:0006325	chromatin organization	19_GO:0009987 cellular process	-4	1.7	4.1	20999	656	965	52	5.4	0.73	13144|13486|14048|14055|14815|14897|15353|16598|16905|17765|18627|20174|20817|21761|22110|50518|50721|51810|51869|56632|66471|67382|68729|69188|69714|70779|71148|71458|74355|75605|75745|76719|80859|93696|93760|94246|101612|107932|107976|108155|108671|108946|109331|114741|192195|214899|216825|223527|228012|232187|320790|404634	Dapk3|Dr1|Eya1|Ezh1|Nr3c1|Trip12|Hmg20b|Klf2|Lmna|Mtf2|Per2|Ruvbl2|Srpk2|Morf4l1|Tspyl1|a|Sirt6|Hnrnpu|Rif1|Sphk2|Anp32e|Brd3|Trim37|Kmt2e|Tfpt|Prdm5|Mier1|Bcor|Smchd1|Kdm5b|Rian|Kansl1|Nfkbiz|Chrac1|Arid1a|Arid4b|Grwd1|Chd4|Babam2|Ogt|Dnajc9|Zzz3|Rnf20|Supt16|Ash1l|Kdm5a|Usp22|Eny2|Tlk1|Smyd5|Chd7|Macroh2a2	-2	MyList
GO Biological Processes	19	GO:0048311	mitochondrion distribution	19_GO:0051179 localization	-4	6.1	5.6	20999	25	965	7	0.73	0.27	15114|16573|17258|64540|67095|74143|108155	Hap1|Kif5b|Mef2a|Tspan4|Trak1|Opa1|Ogt	-2	MyList
GO Biological Processes	19	GO:0043153	entrainment of circadian clock by photoperiod	19_GO:0048511 rhythmic process	-4	6.1	5.6	20999	25	965	7	0.73	0.27	12952|18627|18628|19046|20893|50758|50789	Cry1|Per2|Per3|Ppp1cb|Bhlhe40|Fbxl17|Fbxl3	-2	MyList
GO Biological Processes	19	GO:0110053	regulation of actin filament organization	19_GO:0050789 regulation of biological process	-4	2.2	4.3	20999	280	965	28	2.9	0.54	12631|12704|13383|14248|14489|14609|16885|17295|18643|18708|18753|18754|19240|19736|19878|20401|57028|76499|76707|76820|104445|109880|234695|243725|243961|245857|245880|268747	Cfl1|Cit|Dlg1|Flii|Mtpn|Gja1|Limk1|Met|Pfn1|Pik3r1|Prkcd|Prkce|Tmsb10|Rgs4|Rock2|Sh3bp1|Pdxp|Clasp2|Clasp1|Cyria|Cdc42ep1|Braf|Carmil2|Ppp1r9a|Shank1|Ssh3|Wasf3|Carmil3	-2	MyList
GO Biological Processes	19	GO:0099590	neurotransmitter receptor internalization	19_GO:0051179 localization	-4	7.3	5.8	20999	18	965	6	0.62	0.25	11771|13858|20614|71770|81905|103967	Ap2a1|Eps15|Snap25|Ap2b1|Cacng8|Dnm3	-1.9	MyList
Reactome Gene Sets	6	R-MMU-187037	Signaling by NTRK1 (TRKA)		-4	3.9	5	20999	62	965	11	1.1	0.34	11771|15461|18708|20393|20662|51792|54401|71770|77480|107932|109880	Ap2a1|Hras|Pik3r1|Sgk1|Sos1|Ppp2r1a|Ywhab|Ap2b1|Kidins220|Chd4|Braf	-1.9	MyList
GO Biological Processes	19	GO:0035239	tube morphogenesis	19_GO:0032502 developmental process	-3.9	1.7	4.1	20999	761	965	58	6	0.77	11481|11852|12028|12305|12631|12837|13383|13655|13839|14042|14048|14172|14182|14365|14609|14815|15251|15370|16007|16449|16476|16477|17260|17295|17313|17684|17886|17999|18212|18643|18710|18747|19058|19878|20397|20496|20662|20666|20677|20817|22433|22762|50785|51938|53417|66398|67937|71602|74143|75605|79264|93760|94109|99683|108156|114715|320790|329628	Acvr2b|Rhob|Bax|Ddr1|Cfl1|Col8a1|Dlg1|Egr3|Epha5|Ext1|Eya1|Fgf18|Fgfr1|Fzd3|Gja1|Nr3c1|Hif1a|Nr4a1|Ccn1|Jag1|Jun|Junb|Mef2c|Met|Mgp|Cited2|Myh9|Nedd4|Ntrk2|Pfn1|Pik3r3|Prkaca|Ppp3r1|Rock2|Sgpl1|Slc12a2|Sos1|Sox11|Sox4|Srpk2|Xbp1|Zfpm2|Hs6st1|Ccdc39|Hif3a|Commd5|Tmem59l|Myo1e|Opa1|Kdm5b|Krit1|Arid1a|Csmd1|Sec24b|Mthfd1|Spred1|Chd7|Fat4	-1.9	MyList
KEGG Pathway	24	mmu05020	Prion disease - Mus musculus (house mouse)		-3.9	2.2	4.3	20999	268	965	27	2.8	0.53	12028|12288|12915|12995|13000|14811|14828|15481|15511|16438|16439|16573|16593|17968|18707|18708|18710|18747|18753|19058|19177|22146|22153|66925|67130|69077|242443	Bax|Cacna1c|Atf6b|Csnk2a1|Csnk2a2|Grin2a|Hspa5|Hspa8|Hspa1b|Itpr1|Itpr2|Kif5b|Klc1|Ncam2|Pik3cd|Pik3r1|Pik3r3|Prkaca|Prkcd|Ppp3r1|Psmb7|Tuba1c|Tubb4a|Sdhd|Ndufa6|Psmd11|Grin3a	-1.9	MyList
GO Biological Processes	19	GO:0032414	positive regulation of ion transmembrane transporter activity	19_GO:0051179 localization	-3.9	2.8	4.6	20999	132	965	17	1.8	0.42	11838|11932|12293|12298|12631|15114|16573|19058|53416|57816|65973|68943|81905|83814|100986|109676|246133	Arc|Atp1b2|Cacna2d1|Cacnb4|Cfl1|Hap1|Kif5b|Ppp3r1|Stk39|Tesc|Asph|Pink1|Cacng8|Nedd4l|Akap9|Ank2|Kcne2	-1.9	MyList
GO Biological Processes	19	GO:0009416	response to light stimulus	19_GO:0050896 response to stimulus	-3.9	2.1	4.3	20999	327	965	31	3.2	0.57	12028|12288|12298|12575|12952|14042|14811|15251|15357|17999|18627|18628|18708|18753|19046|20174|20318|20393|20512|20893|50721|50758|50789|69807|71101|109880|208768|218461|232975|320234|381979	Bax|Cacna1c|Cacnb4|Cdkn1a|Cry1|Ext1|Grin2a|Hif1a|Hmgcr|Nedd4|Per2|Per3|Pik3r1|Prkcd|Ppp1cb|Ruvbl2|Sdf4|Sgk1|Slc1a3|Bhlhe40|Sirt6|Fbxl17|Fbxl3|Trim32|Uvssa|Braf|Sde2|Pde8b|Atp1a3|Ccdc66|Brsk1	-1.9	MyList
GO Biological Processes	19	GO:0021537	telencephalon development	19_GO:0032502 developmental process	-3.9	2.2	4.3	20999	283	965	28	2.9	0.54	11932|12028|13046|13131|13839|14042|14182|15251|16536|17242|18080|18212|20562|22284|22627|58208|67263|73242|75409|75717|77053|110876|228662|231380|320165|320790|329628|330938	Atp1b2|Bax|Celf1|Dab1|Epha5|Ext1|Fgfr1|Hif1a|Kcnq2|Mdk|Nin|Ntrk2|Slit1|Usp9x|Ywhae|Bcl11b|Zswim6|Atat1|Slitrk5|Cul5|Sun1|Scn2a|Btbd3|Uba6|Tacc1|Chd7|Fat4|Dixdc1	-1.9	MyList
KEGG Pathway	24	mmu04710	Circadian rhythm - Mus musculus (house mouse)		-3.9	5.1	5.3	20999	34	965	8	0.83	0.29	12952|18627|18628|20893|50789|104318|225998|353187	Cry1|Per2|Per3|Bhlhe40|Fbxl3|Csnk1d|Rorb|Nr1d2	-1.9	MyList
GO Biological Processes	19	GO:0007616	long-term memory	19_GO:0032501 multicellular organismal process	-3.9	4.6	5.1	20999	43	965	9	0.93	0.31	11838|12326|18212|20393|20614|208922|224938|225872|243961	Arc|Camk4|Ntrk2|Sgk1|Snap25|Cpeb3|Pja2|Npas4|Shank1	-1.9	MyList
GO Biological Processes	19	GO:0032446	protein modification by small protein conjugation	19_GO:0008152 metabolic process	-3.9	1.8	4.1	20999	563	965	46	4.8	0.69	14048|14357|14897|15353|17999|22190|22192|22215|22222|23806|28000|50758|50789|50868|57751|59026|66156|66799|67245|67948|68497|68729|68943|69807|71101|71885|75717|75785|76302|80890|80904|83814|105193|105689|107976|109331|208768|211255|216080|216440|216869|224938|231380|268291|319817|329152	Eya1|Dtx1|Trip12|Hmg20b|Nedd4|Ubc|Ube2m|Ube3a|Ubr1|Arih1|Prpf19|Fbxl17|Fbxl3|Keap1|Rnf25|Huwe1|Anapc11|Ube2w|Peli1|Fbxo28|Arel1|Trim37|Pink1|Trim32|Uvssa|Faap100|Cul5|Klhl24|Pcnp|Trim2|Dtx3|Nedd4l|Nhlrc1|Mycbp2|Babam2|Rnf20|Sde2|Kbtbd7|Ube2d1|Os9|Arrb2|Pja2|Uba6|Rnf217|Rc3h2|Hecw2	-1.9	MyList
GO Biological Processes	19	GO:0043244	regulation of protein-containing complex disassembly	19_GO:0050789 regulation of biological process	-3.9	2.8	4.5	20999	133	965	17	1.8	0.42	11789|12631|14248|14489|17755|17756|18627|20401|23805|57028|65973|68041|76499|76707|225363|234695|246103	Apc|Cfl1|Flii|Mtpn|Map1b|Map2|Per2|Sh3bp1|Apc2|Pdxp|Asph|Mid1ip1|Clasp2|Clasp1|Etf1|Carmil2|Atxn7	-1.9	MyList
GO Biological Processes	19	GO:0009648	photoperiodism	19_GO:0050896 response to stimulus	-3.9	5.9	5.4	20999	26	965	7	0.73	0.27	12952|18627|18628|19046|20893|50758|50789	Cry1|Per2|Per3|Ppp1cb|Bhlhe40|Fbxl17|Fbxl3	-1.9	MyList
GO Biological Processes	19	GO:2000311	regulation of AMPA receptor activity	19_GO:0051179 localization	-3.9	5.9	5.4	20999	26	965	7	0.73	0.27	11838|12794|17260|74053|81905|243961|260297	Arc|Cnih2|Mef2c|Grip1|Cacng8|Shank1|Prrt1	-1.9	MyList
GO Biological Processes	19	GO:0016567	protein ubiquitination	19_GO:0008152 metabolic process	-3.9	1.8	4.1	20999	516	965	43	4.5	0.66	14357|14897|17999|22190|22215|22222|23806|28000|50758|50789|50868|57751|59026|66156|66799|67245|67948|68497|68729|68943|69807|71101|71885|75717|75785|76302|80890|80904|83814|105193|105689|107976|109331|208768|211255|216080|216440|216869|224938|231380|268291|319817|329152	Dtx1|Trip12|Nedd4|Ubc|Ube3a|Ubr1|Arih1|Prpf19|Fbxl17|Fbxl3|Keap1|Rnf25|Huwe1|Anapc11|Ube2w|Peli1|Fbxo28|Arel1|Trim37|Pink1|Trim32|Uvssa|Faap100|Cul5|Klhl24|Pcnp|Trim2|Dtx3|Nedd4l|Nhlrc1|Mycbp2|Babam2|Rnf20|Sde2|Kbtbd7|Ube2d1|Os9|Arrb2|Pja2|Uba6|Rnf217|Rc3h2|Hecw2	-1.9	MyList
GO Biological Processes	19	GO:0001501	skeletal system development	19_GO:0032502 developmental process	-3.9	1.8	4.1	20999	516	965	43	4.5	0.66	11481|11749|12167|12814|13383|13386|14042|14048|14172|14182|14313|14609|14797|15251|16007|16889|17260|17313|17389|17684|20354|20397|20666|20692|21827|21859|66910|69480|71371|72043|72055|75302|77087|80752|80913|108655|109181|192195|235320|245860|320790|329628|403187	Acvr2b|Anxa6|Bmpr1b|Col11a1|Dlg1|Dlk1|Ext1|Eya1|Fgf18|Fgfr1|Fst|Gja1|Tle5|Hif1a|Ccn1|Lipa|Mef2c|Mgp|Mmp16|Cited2|Sema4d|Sgpl1|Sox11|Sparc|Thbs3|Timp3|Tmem107|Ttc9|Arid5b|Sulf2|Slc38a10|Asxl2|Ankrd11|Fam20c|Pum2|Foxp1|Trip11|Ash1l|Zbtb16|Atg9a|Chd7|Fat4|Opa3	-1.9	MyList
Reactome Gene Sets	6	R-MMU-166520	Signaling by NTRKs		-3.9	3.5	4.8	20999	74	965	12	1.2	0.36	11771|15461|18212|18708|20393|20662|51792|54401|71770|77480|107932|109880	Ap2a1|Hras|Ntrk2|Pik3r1|Sgk1|Sos1|Ppp2r1a|Ywhab|Ap2b1|Kidins220|Chd4|Braf	-1.9	MyList
GO Biological Processes	19	GO:0032922	circadian regulation of gene expression	19_GO:0048511 rhythmic process	-3.9	3.5	4.8	20999	74	965	12	1.2	0.36	12952|18627|18628|19046|20893|50721|51810|59026|104318|105689|108155|214899	Cry1|Per2|Per3|Ppp1cb|Bhlhe40|Sirt6|Hnrnpu|Huwe1|Csnk1d|Mycbp2|Ogt|Kdm5a	-1.9	MyList
GO Biological Processes	19	GO:0050684	regulation of mRNA processing	19_GO:0008152 metabolic process	-3.9	2.7	4.5	20999	146	965	18	1.9	0.44	13046|13548|15481|20817|28000|51810|59092|67039|67040|72289|78784|83486|93686|170791|208922|214498|229709|432508	Celf1|Dyrk1a|Hspa8|Srpk2|Prpf19|Hnrnpu|Pcbp4|Rbm25|Ddx17|Malat1|Celf3|Rbm5|Rbfox2|Rbm39|Cpeb3|Cdc73|Ahcyl1|Cpsf6	-1.9	MyList
KEGG Pathway	24	mmu04114	Oocyte meiosis - Mus musculus (house mouse)		-3.9	2.9	4.5	20999	121	965	16	1.7	0.41	12322|16438|16439|18747|19046|19058|20874|22627|24061|51792|54401|66156|67579|75430|108058|208922	Camk2a|Itpr1|Itpr2|Prkaca|Ppp1cb|Ppp3r1|Slk|Ywhae|Smc1a|Ppp2r1a|Ywhab|Anapc11|Cpeb4|Anapc15|Camk2d|Cpeb3	-1.9	MyList
Reactome Gene Sets	6	R-MMU-983168	Antigen processing: Ubiquitination & Proteasome degradation		-3.9	2.1	4.2	20999	285	965	28	2.9	0.54	14897|17999|19155|19177|19192|22190|22192|22215|22222|50789|50868|57751|59026|66156|66799|68497|68729|69077|69807|71778|75717|211255|216080|224938|231380|268291|269514|329152	Trip12|Nedd4|Npepps|Psmb7|Psme3|Ubc|Ube2m|Ube3a|Ubr1|Fbxl3|Keap1|Rnf25|Huwe1|Anapc11|Ube2w|Arel1|Trim37|Psmd11|Trim32|Klhl5|Cul5|Kbtbd7|Ube2d1|Pja2|Uba6|Rnf217|Fbxl4|Hecw2	-1.9	MyList
GO Biological Processes	19	GO:0050905	neuromuscular process	19_GO:0032501 multicellular organismal process	-3.9	2.5	4.4	20999	186	965	21	2.2	0.47	11804|11941|12140|14811|15258|16438|20512|26556|27386|56695|65114|69017|93686|94109|100072|105689|218461|231503|242443|243961|403187	Aplp2|Atp2b2|Fabp7|Grin2a|Hipk2|Itpr1|Slc1a3|Homer1|Npas3|Pnkd|Vps35|Prrt2|Rbfox2|Csmd1|Camta1|Mycbp2|Pde8b|Tmem150c|Grin3a|Shank1|Opa3	-1.9	MyList
GO Biological Processes	19	GO:0034504	protein localization to nucleus	19_GO:0051179 localization	-3.9	2.4	4.3	20999	200	965	22	2.3	0.48	12575|12631|13175|16211|16536|16646|16648|16649|16905|18708|19058|19386|22627|51810|67181|67239|72993|77053|83946|108705|234865|235320	Cdkn1a|Cfl1|Dclk1|Kpnb1|Kcnq2|Kpna1|Kpna3|Kpna4|Lmna|Pik3r1|Ppp3r1|Ranbp2|Ywhae|Hnrnpu|Ctdnep1|Rpf2|Appl1|Sun1|Phip|Pttg1ip|Nup133|Zbtb16	-1.9	MyList
Reactome Gene Sets	6	R-MMU-195721	Signaling by WNT		-3.9	2.3	4.3	20999	228	965	24	2.5	0.5	11771|12322|12995|13000|14365|14702|14706|18099|18643|19058|19177|19192|20677|21886|22190|51792|56433|65114|69077|71770|74325|214498|216869|360216	Ap2a1|Camk2a|Csnk2a1|Csnk2a2|Fzd3|Gng2|Gng4|Nlk|Pfn1|Ppp3r1|Psmb7|Psme3|Sox4|Tle2|Ubc|Ppp2r1a|Vps29|Vps35|Psmd11|Ap2b1|Cltb|Cdc73|Arrb2|Zranb1	-1.9	MyList
KEGG Pathway	24	mmu04120	Ubiquitin mediated proteolysis - Mus musculus (house mouse)		-3.8	2.7	4.4	20999	147	965	18	1.9	0.44	14897|17999|22190|22192|22215|28000|50868|59026|66156|66799|68729|69807|75430|75717|83814|105193|216080|231380	Trip12|Nedd4|Ubc|Ube2m|Ube3a|Prpf19|Keap1|Huwe1|Anapc11|Ube2w|Trim37|Trim32|Anapc15|Cul5|Nedd4l|Nhlrc1|Ube2d1|Uba6	-1.9	MyList
KEGG Pathway	24	mmu04144	Endocytosis - Mus musculus (house mouse)		-3.8	2.2	4.2	20999	272	965	27	2.8	0.53	11771|11841|13196|13858|15461|15481|15511|16573|17999|18717|18720|19341|56433|65114|71770|72183|72685|74325|83814|103967|106572|194309|216869|242894|320129|330192|347722	Ap2a1|Arf2|Asap1|Eps15|Hras|Hspa8|Hspa1b|Kif5b|Nedd4|Pip5k1c|Pip5k1a|Rab4a|Vps29|Vps35|Ap2b1|Snx6|Dnajc6|Cltb|Nedd4l|Dnm3|Rab31|Vps37d|Arrb2|Actr3b|Grk3|Vps37b|Agap1	-1.8	MyList
KEGG Pathway	24	mmu05231	Choline metabolism in cancer - Mus musculus (house mouse)		-3.8	3.1	4.6	20999	98	965	14	1.5	0.38	14281|15251|15461|16476|18707|18708|18710|18717|18720|20662|110197|110524|217480|245880	Fos|Hif1a|Hras|Jun|Pik3cd|Pik3r1|Pik3r3|Pip5k1c|Pip5k1a|Sos1|Dgkg|Dgkq|Dgkb|Wasf3	-1.8	MyList
GO Biological Processes	19	GO:0048732	gland development	19_GO:0032502 developmental process	-3.8	1.9	4.1	20999	456	965	39	4	0.63	11692|11789|11941|12028|12298|12305|12576|12918|13123|14042|14055|14182|14609|14815|15251|15288|16438|16476|16889|17242|17295|17684|18844|20496|22215|22433|24075|51938|58208|71371|72043|75605|94109|109880|192195|216233|223922|234695|338521	Gfer|Apc|Atp2b2|Bax|Cacnb4|Ddr1|Cdkn1b|Crh|Cyp7b1|Ext1|Ezh1|Fgfr1|Gja1|Nr3c1|Hif1a|Hmbs|Itpr1|Jun|Lipa|Mdk|Met|Cited2|Plxna1|Slc12a2|Ube3a|Xbp1|Taf10|Ccdc39|Bcl11b|Arid5b|Sulf2|Kdm5b|Csmd1|Braf|Ash1l|Socs2|Atf7|Carmil2|Fa2h	-1.8	MyList
GO Biological Processes	19	GO:0030900	forebrain development	19_GO:0032502 developmental process	-3.8	1.9	4.1	20999	425	965	37	3.8	0.62	11804|11932|12028|12140|13046|13131|13175|13839|14042|14182|15114|15251|16536|17242|18080|18212|18844|18991|18994|20562|22284|22627|58208|67263|73242|75409|75717|77053|93760|110876|228662|231380|320165|320191|320790|329628|330938	Aplp2|Atp1b2|Bax|Fabp7|Celf1|Dab1|Dclk1|Epha5|Ext1|Fgfr1|Hap1|Hif1a|Kcnq2|Mdk|Nin|Ntrk2|Plxna1|Pou3f1|Pou3f4|Slit1|Usp9x|Ywhae|Bcl11b|Zswim6|Atat1|Slitrk5|Cul5|Sun1|Arid1a|Scn2a|Btbd3|Uba6|Tacc1|Hook3|Chd7|Fat4|Dixdc1	-1.8	MyList
GO Biological Processes	19	GO:0051588	regulation of neurotransmitter transport	19_GO:0051179 localization	-3.8	2.8	4.5	20999	123	965	16	1.7	0.41	12298|12322|14580|16504|17260|18212|18627|20618|20974|20979|56695|67474|109880|213760|243725|545192	Cacnb4|Camk2a|Gfap|Kcnc3|Mef2c|Ntrk2|Per2|Sncg|Syngr3|Syt1|Pnkd|Snap29|Braf|Prepl|Ppp1r9a|Baiap3	-1.8	MyList
GO Biological Processes	19	GO:0009649	entrainment of circadian clock	19_GO:0048511 rhythmic process	-3.8	5.6	5.3	20999	27	965	7	0.73	0.27	12952|18627|18628|19046|20893|50758|50789	Cry1|Per2|Per3|Ppp1cb|Bhlhe40|Fbxl17|Fbxl3	-1.8	MyList
GO Biological Processes	19	GO:0043434	response to peptide hormone	19_GO:0050896 response to stimulus	-3.8	2	4.1	20999	319	965	30	3.1	0.56	11423|11789|12322|12631|12952|15370|15461|18708|18710|18747|18753|19878|20393|20411|20662|20912|21406|22433|27273|72993|75747|83946|106572|108155|109880|216233|224045|229709|235344|269275	Ache|Apc|Camk2a|Cfl1|Cry1|Nr4a1|Hras|Pik3r1|Pik3r3|Prkaca|Prkcd|Rock2|Sgk1|Sorbs1|Sos1|Stxbp3|Tcf12|Xbp1|Pdk4|Appl1|Sesn3|Phip|Rab31|Ogt|Braf|Socs2|Eif2b5|Ahcyl1|Sik2|Acvr1c	-1.8	MyList
GO Biological Processes	19	GO:0016311	dephosphorylation	19_GO:0008152 metabolic process	-3.8	2.3	4.2	20999	217	965	23	2.4	0.49	11431|14048|17931|19046|19058|19244|19252|19266|19276|19277|51792|57028|66525|67181|70686|72685|74411|75454|75769|100678|216152|245857|381511	Acp1|Eya1|Ppp1r12a|Ppp1cb|Ppp3r1|Ptp4a2|Dusp1|Ptprd|Ptprn2|Ptpro|Ppp2r1a|Pdxp|Timm50|Ctdnep1|Dusp16|Dnajc6|Plpp6|Phpt1|Plppr5|Psph|Plppr3|Ssh3|Pdp1	-1.8	MyList
KEGG Pathway	24	mmu05210	Colorectal cancer - Mus musculus (house mouse)		-3.7	3.2	4.6	20999	88	965	13	1.3	0.37	11789|12028|12575|14281|15461|16476|18707|18708|18710|20662|23805|72993|109880	Apc|Bax|Cdkn1a|Fos|Hras|Jun|Pik3cd|Pik3r1|Pik3r3|Sos1|Apc2|Appl1|Braf	-1.8	MyList
Reactome Gene Sets	6	R-MMU-442755	Activation of NMDA receptors and postsynaptic events		-3.7	4.8	5.1	20999	36	965	8	0.83	0.29	12322|13383|14802|14811|18747|23859|108058|242443	Camk2a|Dlg1|Gria4|Grin2a|Prkaca|Dlg2|Camk2d|Grin3a	-1.8	MyList
GO Biological Processes	19	GO:0007026	negative regulation of microtubule depolymerization	19_GO:0048519 negative regulation of biological process	-3.7	4.8	5.1	20999	36	965	8	0.83	0.29	11789|17755|17756|23805|68041|76499|76707|246103	Apc|Map1b|Map2|Apc2|Mid1ip1|Clasp2|Clasp1|Atxn7	-1.8	MyList
GO Biological Processes	19	GO:0023061	signal release	19_GO:0051179 localization	-3.7	2.3	4.2	20999	218	965	23	2.4	0.49	11481|12288|13371|13447|15251|15370|16649|18111|18190|18747|18754|19276|20614|20912|20979|22433|67474|68943|69017|71709|109880|269275|381979	Acvr2b|Cacna1c|Dio2|Doc2b|Hif1a|Nr4a1|Kpna4|Nnat|Nrxn2|Prkaca|Prkce|Ptprn2|Snap25|Stxbp3|Syt1|Xbp1|Snap29|Pink1|Prrt2|Syde1|Braf|Acvr1c|Brsk1	-1.8	MyList
WikiPathways	27	WP523	Regulation of actin cytoskeleton		-3.7	2.6	4.3	20999	150	965	18	1.9	0.44	11789|12631|14172|14182|16885|17931|18643|18707|18708|18710|18717|18720|19878|20662|23805|108083|109880|245857	Apc|Cfl1|Fgf18|Fgfr1|Limk1|Ppp1r12a|Pfn1|Pik3cd|Pik3r1|Pik3r3|Pip5k1c|Pip5k1a|Rock2|Sos1|Apc2|Pip4k2b|Braf|Ssh3	-1.8	MyList
GO Biological Processes	19	GO:0040008	regulation of growth	19_GO:0040007 growth	-3.7	1.7	3.9	20999	691	965	53	5.5	0.73	11487|11789|11998|12288|12305|12575|12576|12631|13046|13383|14182|14489|14609|14706|14797|14815|15251|16885|17260|17684|17751|17755|17756|19736|20354|20393|20397|20562|20979|22433|22762|52822|54003|54338|56632|66398|68034|69807|70834|73094|76499|76500|83814|83946|105689|108655|140742|214498|214968|216233|320563|320790|403187	Adam10|Apc|Avp|Cacna1c|Ddr1|Cdkn1a|Cdkn1b|Cfl1|Celf1|Dlg1|Fgfr1|Mtpn|Gja1|Gng4|Tle5|Nr3c1|Hif1a|Limk1|Mef2c|Cited2|Mt3|Map1b|Map2|Rgs4|Sema4d|Sgk1|Sgpl1|Slit1|Syt1|Xbp1|Zfpm2|Rufy3|Nell2|Slc23a2|Sphk2|Commd5|Pabir1|Trim32|Spag9|Sgip1|Clasp2|Ip6k2|Nedd4l|Phip|Mycbp2|Foxp1|Sesn1|Cdc73|Sema6d|Socs2|Islr2|Chd7|Opa3	-1.8	MyList
WikiPathways	27	WP488	Alpha 6 beta 4 integrin signaling pathway		-3.7	3.6	4.7	20999	66	965	11	1.1	0.34	12476|12575|13518|17295|18707|18708|18710|18753|22627|54401|59079	Cd151|Cdkn1a|Dst|Met|Pik3cd|Pik3r1|Pik3r3|Prkcd|Ywhae|Ywhab|Erbin	-1.8	MyList
Reactome Gene Sets	6	R-MMU-9006934	Signaling by Receptor Tyrosine Kinases		-3.7	1.9	4	20999	398	965	35	3.6	0.6	11771|11975|12814|12841|13858|14172|14182|15461|17242|17311|17999|18212|18708|18710|18747|18753|18754|19341|19878|20393|20662|21827|22190|51792|54401|59079|69920|71770|75717|77480|107932|109880|114143|114715|245880	Ap2a1|Atp6v0a1|Col11a1|Col9a3|Eps15|Fgf18|Fgfr1|Hras|Mdk|Kitl|Nedd4|Ntrk2|Pik3r1|Pik3r3|Prkaca|Prkcd|Prkce|Rab4a|Rock2|Sgk1|Sos1|Thbs3|Ubc|Ppp2r1a|Ywhab|Erbin|Polr2i|Ap2b1|Cul5|Kidins220|Chd4|Braf|Atp6v0b|Spred1|Wasf3	-1.8	MyList
GO Biological Processes	19	GO:0030534	adult behavior	19_GO:0032501 multicellular organismal process	-3.7	2.4	4.2	20999	191	965	21	2.2	0.47	11669|12288|12298|12725|13131|15258|17295|18190|18516|20273|20618|26556|50518|57754|75409|76965|213827|216869|232975|243961|320790	Aldh2|Cacna1c|Cacnb4|Clcn3|Dab1|Hipk2|Met|Nrxn2|Pbx3|Scn8a|Sncg|Homer1|a|Cend1|Slitrk5|Slitrk1|Arcn1|Arrb2|Atp1a3|Shank1|Chd7	-1.8	MyList
Reactome Gene Sets	6	R-MMU-5673001	RAF/MAP kinase cascade		-3.7	2.2	4.1	20999	262	965	26	2.7	0.52	12322|13383|14172|14182|15461|17311|18708|19046|19177|19192|19252|19418|19419|20662|22190|23859|51792|54401|69077|70686|108058|109880|114715|211255|216169|216869	Camk2a|Dlg1|Fgf18|Fgfr1|Hras|Kitl|Pik3r1|Ppp1cb|Psmb7|Psme3|Dusp1|Rasgrf2|Rasgrp1|Sos1|Ubc|Dlg2|Ppp2r1a|Ywhab|Psmd11|Dusp16|Camk2d|Braf|Spred1|Kbtbd7|Abhd17a|Arrb2	-1.8	MyList
GO Biological Processes	19	GO:0006874	intracellular calcium ion homeostasis	19_GO:0042592 homeostatic process	-3.7	2.3	4.2	20999	219	965	23	2.4	0.49	11749|11941|12028|12288|12298|12308|12801|16438|17357|18754|22627|56491|65973|66592|66972|69952|74011|75717|94249|108058|109676|268878|320707	Anxa6|Atp2b2|Bax|Cacna1c|Cacnb4|Calb2|Cnr1|Itpr1|Marcksl1|Prkce|Ywhae|Vapb|Asph|Stoml2|Slc25a23|Tunar|Slc25a27|Cul5|Slc24a3|Camk2d|Ank2|Atp13a5|Atp2b3	-1.8	MyList
GO Biological Processes	19	GO:0007034	vacuolar transport	19_GO:0051179 localization	-3.7	2.5	4.3	20999	164	965	19	2	0.45	11852|15481|16792|16889|17999|27057|56433|65114|67095|68943|70297|77573|81905|194309|218035|230895|271564|320191|330192	Rhob|Hspa8|Laptm5|Lipa|Nedd4|Ncoa4|Vps29|Vps35|Trak1|Pink1|Gcc2|Vps33a|Cacng8|Vps37d|Vps41|Vps13d|Vps13a|Hook3|Vps37b	-1.8	MyList
GO Biological Processes	19	GO:0010959	regulation of metal ion transport	19_GO:0051179 localization	-3.7	1.8	4	20999	462	965	39	4	0.63	11932|11941|12028|12288|12293|12298|12322|12918|13383|14609|15114|16438|16573|17846|17999|18754|19058|19736|20393|22627|26556|53416|56632|57816|65973|66383|74053|75785|80334|83814|100986|108058|109676|216869|229709|235281|246133|320790|329152	Atp1b2|Atp2b2|Bax|Cacna1c|Cacna2d1|Cacnb4|Camk2a|Crh|Dlg1|Gja1|Hap1|Itpr1|Kif5b|Commd1|Nedd4|Prkce|Ppp3r1|Rgs4|Sgk1|Ywhae|Homer1|Stk39|Sphk2|Tesc|Asph|Iscu|Grip1|Klhl24|Kcnip4|Nedd4l|Akap9|Camk2d|Ank2|Arrb2|Ahcyl1|Scn3b|Kcne2|Chd7|Hecw2	-1.8	MyList
GO Biological Processes	19	GO:0006836	neurotransmitter transport	19_GO:0051179 localization	-3.7	2.7	4.3	20999	138	965	17	1.8	0.42	13447|15370|18190|18747|19276|20614|20912|20979|21823|22433|67474|69017|71709|109880|140919|243616|381979	Doc2b|Nr4a1|Nrxn2|Prkaca|Ptprn2|Snap25|Stxbp3|Syt1|Th|Xbp1|Snap29|Prrt2|Syde1|Braf|Slc17a6|Slc6a11|Brsk1	-1.8	MyList
GO Biological Processes	19	GO:0032774	RNA biosynthetic process	19_GO:0008152 metabolic process	-3.7	1.8	4	20999	543	965	44	4.6	0.67	12609|13486|14281|14284|15273|15370|16476|16477|17258|18044|18708|18813|18994|19076|21400|21429|22433|24075|53417|53945|56490|58208|66653|67040|67065|67439|69870|69920|71458|73274|74427|78784|80859|94246|108655|114741|192195|209707|214498|216869|233208|246103|320790|353187	Cebpd|Dr1|Fos|Fosl2|Hivep2|Nr4a1|Jun|Junb|Mef2a|Nfya|Pik3r1|Pa2g4|Pou3f4|Prim2|Tcea2|Ubtf|Xbp1|Taf10|Hif3a|Slc40a1|Zbtb20|Bcl11b|Brf2|Ddx17|Polr3d|Xab2|Polr3gl|Polr2i|Bcor|Gpbp1|Eaf1|Celf3|Nfkbiz|Arid4b|Foxp1|Supt16|Ash1l|Lcorl|Cdc73|Arrb2|Scaf1|Atxn7|Chd7|Nr1d2	-1.8	MyList
GO Biological Processes	19	GO:0006111	regulation of gluconeogenesis	19_GO:0008152 metabolic process	-3.7	3.9	4.7	20999	56	965	10	1	0.33	12952|14815|15251|18747|19386|50721|56790|59046|108155|110524	Cry1|Nr3c1|Hif1a|Prkaca|Ranbp2|Sirt6|Supt20|Arpp19|Ogt|Dgkq	-1.7	MyList
GO Biological Processes	19	GO:0051052	regulation of DNA metabolic process	19_GO:0008152 metabolic process	-3.7	1.8	3.9	20999	544	965	44	4.6	0.67	11692|12028|12575|13804|14048|14182|14609|14897|15384|15461|16476|16905|17295|18643|18753|19076|19252|20174|21761|22284|24075|26398|27223|50721|51810|51869|56790|67278|69714|69917|73945|74355|93696|93760|105377|107976|108058|108937|216825|216869|219150|223527|245007|246103	Gfer|Bax|Cdkn1a|Endog|Eya1|Fgfr1|Gja1|Trip12|Hnrnpab|Hras|Jun|Lmna|Met|Pfn1|Prkcd|Prim2|Dusp1|Ruvbl2|Morf4l1|Usp9x|Taf10|Map2k4|Trp53bp1|Sirt6|Hnrnpu|Rif1|Supt20|Pagr1a|Tfpt|Nabp2|Otud4|Smchd1|Chrac1|Arid1a|Slf1|Babam2|Camk2d|Rnf169|Usp22|Arrb2|Hmbox1|Eny2|Zbtb38|Atxn7	-1.7	MyList
Reactome Gene Sets	6	R-MMU-399719	Trafficking of AMPA receptors		-3.7	5.4	5.2	20999	28	965	7	0.73	0.27	11771|12322|13383|14802|71770|74053|108058	Ap2a1|Camk2a|Dlg1|Gria4|Ap2b1|Grip1|Camk2d	-1.7	MyList
WikiPathways	27	WP251	Mapk cascade		-3.7	5.4	5.2	20999	28	965	7	0.73	0.27	15461|16476|17756|26398|26404|26405|109880	Hras|Jun|Map2|Map2k4|Map3k12|Map3k2|Braf	-1.7	MyList
Reactome Gene Sets	6	R-MMU-399721	Glutamate binding, activation of AMPA receptors and synaptic plasticity		-3.7	5.4	5.2	20999	28	965	7	0.73	0.27	11771|12322|13383|14802|71770|74053|108058	Ap2a1|Camk2a|Dlg1|Gria4|Ap2b1|Grip1|Camk2d	-1.7	MyList
GO Biological Processes	19	GO:2000310	regulation of NMDA receptor activity	19_GO:0051179 localization	-3.7	5.4	5.2	20999	28	965	7	0.73	0.27	12631|12794|12918|14811|17260|19418|68943	Cfl1|Cnih2|Crh|Grin2a|Mef2c|Rasgrf2|Pink1	-1.7	MyList
GO Biological Processes	19	GO:0006898	receptor-mediated endocytosis	19_GO:0051179 localization	-3.7	2.5	4.3	20999	165	965	19	2	0.45	11423|11771|12330|12331|13858|16443|17999|20614|71770|72685|73094|74015|74325|81905|103967|106572|216869|320129|544817	Ache|Ap2a1|Canx|Cap1|Eps15|Itsn1|Nedd4|Snap25|Ap2b1|Dnajc6|Sgip1|Fcho1|Cltb|Cacng8|Dnm3|Rab31|Arrb2|Grk3|Arhgap27	-1.7	MyList
GO Biological Processes	19	GO:1901016	regulation of potassium ion transmembrane transporter activity	19_GO:0051179 localization	-3.7	3.6	4.6	20999	67	965	11	1.1	0.34	11932|13383|17999|22627|53416|74053|75785|83814|100986|109676|246133	Atp1b2|Dlg1|Nedd4|Ywhae|Stk39|Grip1|Klhl24|Nedd4l|Akap9|Ank2|Kcne2	-1.7	MyList
GO Biological Processes	19	GO:0006606	protein import into nucleus	19_GO:0051179 localization	-3.6	2.9	4.4	20999	114	965	15	1.6	0.4	12575|12631|16211|16536|16646|16648|16649|16905|18708|19058|19386|72993|83946|108705|234865	Cdkn1a|Cfl1|Kpnb1|Kcnq2|Kpna1|Kpna3|Kpna4|Lmna|Pik3r1|Ppp3r1|Ranbp2|Appl1|Phip|Pttg1ip|Nup133	-1.7	MyList
GO Biological Processes	19	GO:0006351	DNA-templated transcription	19_GO:0008152 metabolic process	-3.6	1.8	3.9	20999	530	965	43	4.5	0.66	12609|13486|14281|14284|15273|15370|16476|16477|17258|18044|18708|18813|18994|21400|21429|22433|24075|53417|53945|56490|58208|66653|67040|67065|67439|69870|69920|71458|73274|74427|78784|80859|94246|108655|114741|192195|209707|214498|216869|233208|246103|320790|353187	Cebpd|Dr1|Fos|Fosl2|Hivep2|Nr4a1|Jun|Junb|Mef2a|Nfya|Pik3r1|Pa2g4|Pou3f4|Tcea2|Ubtf|Xbp1|Taf10|Hif3a|Slc40a1|Zbtb20|Bcl11b|Brf2|Ddx17|Polr3d|Xab2|Polr3gl|Polr2i|Bcor|Gpbp1|Eaf1|Celf3|Nfkbiz|Arid4b|Foxp1|Supt16|Ash1l|Lcorl|Cdc73|Arrb2|Scaf1|Atxn7|Chd7|Nr1d2	-1.7	MyList
GO Biological Processes	19	GO:0002028	regulation of sodium ion transport	19_GO:0051179 localization	-3.6	3	4.4	20999	102	965	14	1.5	0.38	11932|16573|17846|17999|20393|53416|57816|74053|75785|83814|108058|229709|235281|329152	Atp1b2|Kif5b|Commd1|Nedd4|Sgk1|Stk39|Tesc|Grip1|Klhl24|Nedd4l|Camk2d|Ahcyl1|Scn3b|Hecw2	-1.7	MyList
KEGG Pathway	24	mmu04925	Aldosterone synthesis and secretion - Mus musculus (house mouse)		-3.6	3	4.4	20999	102	965	14	1.5	0.38	11932|11941|12288|12322|12326|12915|15370|16438|16439|18747|18754|108058|232975|320707	Atp1b2|Atp2b2|Cacna1c|Camk2a|Camk4|Atf6b|Nr4a1|Itpr1|Itpr2|Prkaca|Prkce|Camk2d|Atp1a3|Atp2b3	-1.7	MyList
GO Biological Processes	19	GO:0002793	positive regulation of peptide secretion	19_GO:0051179 localization	-3.6	2.6	4.3	20999	153	965	18	1.9	0.44	12288|12918|13447|14609|15251|16438|16443|16573|17886|18111|18167|18640|18747|18754|20677|50721|69952|545192	Cacna1c|Crh|Doc2b|Gja1|Hif1a|Itpr1|Itsn1|Kif5b|Myh9|Nnat|Npy2r|Pfkfb2|Prkaca|Prkce|Sox4|Sirt6|Tunar|Baiap3	-1.7	MyList
GO Biological Processes	19	GO:0051054	positive regulation of DNA metabolic process	19_GO:0048518 positive regulation of biological process	-3.6	2	4	20999	325	965	30	3.1	0.56	11692|12028|13804|14048|14182|15384|15461|16476|17295|18643|18753|19076|20174|21761|22284|26398|27223|50721|51869|67278|69714|69917|73945|74355|93760|105377|107976|108058|216869|219150	Gfer|Bax|Endog|Eya1|Fgfr1|Hnrnpab|Hras|Jun|Met|Pfn1|Prkcd|Prim2|Ruvbl2|Morf4l1|Usp9x|Map2k4|Trp53bp1|Sirt6|Rif1|Pagr1a|Tfpt|Nabp2|Otud4|Smchd1|Arid1a|Slf1|Babam2|Camk2d|Arrb2|Hmbox1	-1.7	MyList
GO Biological Processes	19	GO:0032870	cellular response to hormone stimulus	19_GO:0050896 response to stimulus	-3.6	1.9	4	20999	434	965	37	3.8	0.62	11789|12193|12322|12631|12918|13123|13839|14815|15370|15461|17260|17751|17999|18708|18710|18747|18753|18754|20393|20411|20662|22215|22234|22433|27273|51810|67040|72993|83946|93686|93760|106572|216233|225872|229709|235344|353187	Apc|Zfp36l2|Camk2a|Cfl1|Crh|Cyp7b1|Epha5|Nr3c1|Nr4a1|Hras|Mef2c|Mt3|Nedd4|Pik3r1|Pik3r3|Prkaca|Prkcd|Prkce|Sgk1|Sorbs1|Sos1|Ube3a|Ugcg|Xbp1|Pdk4|Hnrnpu|Ddx17|Appl1|Phip|Rbfox2|Arid1a|Rab31|Socs2|Npas4|Ahcyl1|Sik2|Nr1d2	-1.7	MyList
GO Biological Processes	19	GO:0051963	regulation of synapse assembly	19_GO:0032502 developmental process	-3.6	2.6	4.3	20999	140	965	17	1.8	0.42	17260|18212|18708|19266|20354|65114|75409|76965|105689|107065|107932|108155|211134|225875|243725|272381|319387	Mef2c|Ntrk2|Pik3r1|Ptprd|Sema4d|Vps35|Slitrk5|Slitrk1|Mycbp2|Lrrtm2|Chd4|Ogt|Lzts1|Lrfn4|Ppp1r9a|Lrrc4b|Adgrl3	-1.7	MyList
GO Biological Processes	19	GO:0035249	synaptic transmission, glutamatergic	19_GO:0050789 regulation of biological process	-3.6	3.8	4.7	20999	57	965	10	1	0.33	12298|12725|12794|14042|14802|14811|14815|17957|140919|242443	Cacnb4|Clcn3|Cnih2|Ext1|Gria4|Grin2a|Nr3c1|Napb|Slc17a6|Grin3a	-1.7	MyList
GO Biological Processes	19	GO:0048488	synaptic vesicle endocytosis	19_GO:0051179 localization	-3.6	3.8	4.7	20999	57	965	10	1	0.33	12330|16443|17957|20618|20979|23969|71770|72685|80718|103967	Canx|Itsn1|Napb|Sncg|Syt1|Pacsin1|Ap2b1|Dnajc6|Rab27b|Dnm3	-1.7	MyList
GO Biological Processes	19	GO:0097659	nucleic acid-templated transcription	19_GO:0008152 metabolic process	-3.6	1.8	3.9	20999	531	965	43	4.5	0.66	12609|13486|14281|14284|15273|15370|16476|16477|17258|18044|18708|18813|18994|21400|21429|22433|24075|53417|53945|56490|58208|66653|67040|67065|67439|69870|69920|71458|73274|74427|78784|80859|94246|108655|114741|192195|209707|214498|216869|233208|246103|320790|353187	Cebpd|Dr1|Fos|Fosl2|Hivep2|Nr4a1|Jun|Junb|Mef2a|Nfya|Pik3r1|Pa2g4|Pou3f4|Tcea2|Ubtf|Xbp1|Taf10|Hif3a|Slc40a1|Zbtb20|Bcl11b|Brf2|Ddx17|Polr3d|Xab2|Polr3gl|Polr2i|Bcor|Gpbp1|Eaf1|Celf3|Nfkbiz|Arid4b|Foxp1|Supt16|Ash1l|Lcorl|Cdc73|Arrb2|Scaf1|Atxn7|Chd7|Nr1d2	-1.7	MyList
GO Biological Processes	19	GO:0046887	positive regulation of hormone secretion	19_GO:0051179 localization	-3.6	2.4	4.2	20999	194	965	21	2.2	0.47	12288|12918|13447|14182|14609|15251|16438|16443|16573|17886|18111|18640|18747|18754|20614|20666|20677|50721|54003|69952|545192	Cacna1c|Crh|Doc2b|Fgfr1|Gja1|Hif1a|Itpr1|Itsn1|Kif5b|Myh9|Nnat|Pfkfb2|Prkaca|Prkce|Snap25|Sox11|Sox4|Sirt6|Nell2|Tunar|Baiap3	-1.7	MyList
Reactome Gene Sets	6	R-MMU-5654736	Signaling by FGFR1		-3.6	4.2	4.8	20999	47	965	9	0.93	0.31	14172|14182|15461|18708|20662|22190|51792|109880|114715	Fgf18|Fgfr1|Hras|Pik3r1|Sos1|Ubc|Ppp2r1a|Braf|Spred1	-1.7	MyList
KEGG Pathway	24	mmu04137	Mitophagy - animal - Mus musculus (house mouse)		-3.6	3.5	4.6	20999	68	965	11	1.1	0.34	12995|13000|15251|15461|16476|17684|22190|52440|66734|68943|245860	Csnk2a1|Csnk2a2|Hif1a|Hras|Jun|Cited2|Ubc|Tax1bp1|Map1lc3a|Pink1|Atg9a	-1.7	MyList
GO Biological Processes	19	GO:0016570	histone modification	19_GO:0008152 metabolic process	-3.6	2.2	4.1	20999	223	965	23	2.4	0.49	13486|14055|18044|20174|21372|21761|24075|50721|56790|68729|71148|76719|107932|107976|108155|108946|109331|192195|214498|216825|223527|232187|246103	Dr1|Ezh1|Nfya|Ruvbl2|Tbl1x|Morf4l1|Taf10|Sirt6|Supt20|Trim37|Mier1|Kansl1|Chd4|Babam2|Ogt|Zzz3|Rnf20|Ash1l|Cdc73|Usp22|Eny2|Smyd5|Atxn7	-1.7	MyList
GO Biological Processes	19	GO:0006913	nucleocytoplasmic transport	19_GO:0051179 localization	-3.6	2.2	4.1	20999	252	965	25	2.6	0.51	11487|11737|12326|12575|12576|12631|16211|16536|16646|16648|16649|16905|18708|18747|19058|19386|70579|70686|72993|83946|108705|223527|226747|229709|234865	Adam10|Anp32a|Camk4|Cdkn1a|Cdkn1b|Cfl1|Kpnb1|Kcnq2|Kpna1|Kpna3|Kpna4|Lmna|Pik3r1|Prkaca|Ppp3r1|Ranbp2|Zc3h11a|Dusp16|Appl1|Phip|Pttg1ip|Eny2|Ahctf1|Ahcyl1|Nup133	-1.7	MyList
GO Biological Processes	19	GO:0051169	nuclear transport	19_GO:0051179 localization	-3.6	2.2	4.1	20999	252	965	25	2.6	0.51	11487|11737|12326|12575|12576|12631|16211|16536|16646|16648|16649|16905|18708|18747|19058|19386|70579|70686|72993|83946|108705|223527|226747|229709|234865	Adam10|Anp32a|Camk4|Cdkn1a|Cdkn1b|Cfl1|Kpnb1|Kcnq2|Kpna1|Kpna3|Kpna4|Lmna|Pik3r1|Prkaca|Ppp3r1|Ranbp2|Zc3h11a|Dusp16|Appl1|Phip|Pttg1ip|Eny2|Ahctf1|Ahcyl1|Nup133	-1.7	MyList
GO Biological Processes	19	GO:0002009	morphogenesis of an epithelium	19_GO:0032502 developmental process	-3.6	1.8	3.9	20999	533	965	43	4.5	0.66	11852|12305|12476|12631|13123|13383|14042|14048|14182|14313|14365|14609|14815|15251|16007|16449|17260|17295|17313|17684|18643|18747|18844|19058|19878|20401|20496|20662|20666|51938|66398|67937|74143|75415|75605|93760|94109|99683|105504|108156|234695|329628|381979	Rhob|Ddr1|Cd151|Cfl1|Cyp7b1|Dlg1|Ext1|Eya1|Fgfr1|Fst|Fzd3|Gja1|Nr3c1|Hif1a|Ccn1|Jag1|Mef2c|Met|Mgp|Cited2|Pfn1|Prkaca|Plxna1|Ppp3r1|Rock2|Sh3bp1|Slc12a2|Sos1|Sox11|Ccdc39|Commd5|Tmem59l|Opa1|Arhgap12|Kdm5b|Arid1a|Csmd1|Sec24b|Exoc5|Mthfd1|Carmil2|Fat4|Brsk1	-1.7	MyList
GO Biological Processes	19	GO:0036438	maintenance of lens transparency	19_GO:0042592 homeostatic process	-3.6	11	6.1	20999	8	965	4	0.41	0.21	11787|14538|53416|666173	Apbb2|Gcnt2|Stk39|Vps13b	-1.7	MyList
GO Biological Processes	19	GO:0006897	endocytosis	19_GO:0051179 localization	-3.6	1.8	3.9	20999	485	965	40	4.1	0.64	11423|11771|11838|12330|12331|12725|13858|15461|16443|16889|17295|17886|17957|17999|18717|20401|20614|20618|20979|22215|22248|23969|51789|71602|71770|72685|73094|74015|74030|74325|75415|80718|81905|103967|104318|106572|109676|216869|320129|544817	Ache|Ap2a1|Arc|Canx|Cap1|Clcn3|Eps15|Hras|Itsn1|Lipa|Met|Myh9|Napb|Nedd4|Pip5k1c|Sh3bp1|Snap25|Sncg|Syt1|Ube3a|Unc119|Pacsin1|Tnk2|Myo1e|Ap2b1|Dnajc6|Sgip1|Fcho1|Rin2|Cltb|Arhgap12|Rab27b|Cacng8|Dnm3|Csnk1d|Rab31|Ank2|Arrb2|Grk3|Arhgap27	-1.7	MyList
Reactome Gene Sets	6	R-MMU-983169	Class I MHC mediated antigen processing & presentation		-3.6	2	4	20999	343	965	31	3.2	0.57	12330|14828|14897|17999|19155|19177|19192|22190|22192|22215|22222|50789|50868|57751|59026|66156|66799|68497|68729|69077|69807|71778|75717|99683|211255|216080|224938|231380|268291|269514|329152	Canx|Hspa5|Trip12|Nedd4|Npepps|Psmb7|Psme3|Ubc|Ube2m|Ube3a|Ubr1|Fbxl3|Keap1|Rnf25|Huwe1|Anapc11|Ube2w|Arel1|Trim37|Psmd11|Trim32|Klhl5|Cul5|Sec24b|Kbtbd7|Ube2d1|Pja2|Uba6|Rnf217|Fbxl4|Hecw2	-1.7	MyList
WikiPathways	27	WP298	G13 signaling pathway		-3.6	4.6	4.8	20999	38	965	8	0.83	0.29	12631|12704|16885|18643|18707|19046|19878|51789	Cfl1|Cit|Limk1|Pfn1|Pik3cd|Ppp1cb|Rock2|Tnk2	-1.7	MyList
KEGG Pathway	24	mmu04024	cAMP signaling pathway - Mus musculus (house mouse)		-3.6	2.2	4.1	20999	224	965	23	2.4	0.49	11932|11941|12288|12322|12326|12918|14281|14802|14811|16476|17931|18707|18708|18710|18747|19046|19878|23984|108058|109880|232975|242443|320707	Atp1b2|Atp2b2|Cacna1c|Camk2a|Camk4|Crh|Fos|Gria4|Grin2a|Jun|Ppp1r12a|Pik3cd|Pik3r1|Pik3r3|Prkaca|Ppp1cb|Rock2|Pde10a|Camk2d|Braf|Atp1a3|Grin3a|Atp2b3	-1.7	MyList
GO Biological Processes	19	GO:0055074	calcium ion homeostasis	19_GO:0042592 homeostatic process	-3.6	2.2	4	20999	253	965	25	2.6	0.51	11749|11941|12028|12288|12298|12308|12801|14182|16438|17357|18754|22627|56491|56506|65973|66592|66972|69952|74011|75717|94249|108058|109676|268878|320707	Anxa6|Atp2b2|Bax|Cacna1c|Cacnb4|Calb2|Cnr1|Fgfr1|Itpr1|Marcksl1|Prkce|Ywhae|Vapb|Cib2|Asph|Stoml2|Slc25a23|Tunar|Slc25a27|Cul5|Slc24a3|Camk2d|Ank2|Atp13a5|Atp2b3	-1.7	MyList
Reactome Gene Sets	6	R-MMU-8849932	Synaptic adhesion-like molecules		-3.6	6.2	5.2	20999	21	965	6	0.62	0.25	13383|14802|14811|19266|20168|225875	Dlg1|Gria4|Grin2a|Ptprd|Rtn3|Lrfn4	-1.7	MyList
GO Biological Processes	19	GO:0010766	negative regulation of sodium ion transport	19_GO:0051179 localization	-3.6	6.2	5.2	20999	21	965	6	0.62	0.25	17846|17999|53416|83814|108058|329152	Commd1|Nedd4|Stk39|Nedd4l|Camk2d|Hecw2	-1.7	MyList
Reactome Gene Sets	6	R-MMU-5625740	RHO GTPases activate PKNs		-3.6	6.2	5.2	20999	21	965	6	0.62	0.25	11852|17931|19046|22627|54401|68458	Rhob|Ppp1r12a|Ppp1cb|Ywhae|Ywhab|Ppp1r14a	-1.7	MyList
GO Biological Processes	19	GO:0021543	pallium development	19_GO:0032502 developmental process	-3.6	2.4	4.1	20999	182	965	20	2.1	0.46	12028|13046|13131|13839|14182|15251|16536|17242|18212|22284|22627|73242|75717|77053|110876|228662|231380|320165|329628|330938	Bax|Celf1|Dab1|Epha5|Fgfr1|Hif1a|Kcnq2|Mdk|Ntrk2|Usp9x|Ywhae|Atat1|Cul5|Sun1|Scn2a|Btbd3|Uba6|Tacc1|Fat4|Dixdc1	-1.7	MyList
KEGG Pathway	24	mmu05213	Endometrial cancer - Mus musculus (house mouse)		-3.6	3.8	4.6	20999	58	965	10	1	0.33	11789|12028|12575|15461|18707|18708|18710|20662|23805|109880	Apc|Bax|Cdkn1a|Hras|Pik3cd|Pik3r1|Pik3r3|Sos1|Apc2|Braf	-1.7	MyList
Reactome Gene Sets	6	R-MMU-5684996	MAPK1/MAPK3 signaling		-3.5	2.1	4	20999	268	965	26	2.7	0.52	12322|13383|14172|14182|15461|17311|18708|19046|19177|19192|19252|19418|19419|20662|22190|23859|51792|54401|69077|70686|108058|109880|114715|211255|216169|216869	Camk2a|Dlg1|Fgf18|Fgfr1|Hras|Kitl|Pik3r1|Ppp1cb|Psmb7|Psme3|Dusp1|Rasgrf2|Rasgrp1|Sos1|Ubc|Dlg2|Ppp2r1a|Ywhab|Psmd11|Dusp16|Camk2d|Braf|Spred1|Kbtbd7|Abhd17a|Arrb2	-1.7	MyList
GO Biological Processes	19	GO:0071559	response to transforming growth factor beta	19_GO:0050896 response to stimulus	-3.5	2.6	4.2	20999	142	965	17	1.8	0.42	12167|12193|12741|14281|14538|14815|15258|16476|17260|17684|18099|19878|22284|72993|80859|216869|269275	Bmpr1b|Zfp36l2|Cldn5|Fos|Gcnt2|Nr3c1|Hipk2|Jun|Mef2c|Cited2|Nlk|Rock2|Usp9x|Appl1|Nfkbiz|Arrb2|Acvr1c	-1.7	MyList
WikiPathways	27	WP4351	Omega-9 fatty acid synthesis		-3.5	7.8	5.6	20999	14	965	5	0.52	0.23	20250|54326|56473|74205|170439	Scd2|Elovl2|Fads2|Acsl3|Elovl6	-1.7	MyList
GO Biological Processes	19	GO:0006470	protein dephosphorylation	19_GO:0008152 metabolic process	-3.5	2.5	4.2	20999	156	965	18	1.9	0.44	11431|14048|17931|19046|19058|19244|19252|19266|19276|19277|51792|57028|66525|67181|70686|75454|245857|381511	Acp1|Eya1|Ppp1r12a|Ppp1cb|Ppp3r1|Ptp4a2|Dusp1|Ptprd|Ptprn2|Ptpro|Ppp2r1a|Pdxp|Timm50|Ctdnep1|Dusp16|Phpt1|Ssh3|Pdp1	-1.7	MyList
GO Biological Processes	19	GO:0072657	protein localization to membrane	19_GO:0051179 localization	-3.5	1.8	3.8	20999	488	965	40	4.1	0.64	12028|13383|13731|14811|14828|15525|17761|18190|18483|18720|19878|20614|23859|23969|56428|56430|57816|65114|72585|73340|74053|75695|75965|76499|80334|104156|105504|106572|109676|109880|192198|192950|194309|213760|216169|235281|236792|241263|330192|503610	Bax|Dlg1|Emp2|Grin2a|Hspa5|Hspa4|Map7|Nrxn2|Palm|Pip5k1a|Rock2|Snap25|Dlg2|Pacsin1|Mtch2|Clip1|Tesc|Vps35|Lypd1|Nptxr|Grip1|Rilpl1|Zdhhc20|Clasp2|Kcnip4|Etv5|Exoc5|Rab31|Ank2|Braf|Lrrc4|Nacad|Vps37d|Prepl|Abhd17a|Scn3b|Mmgt1|Gpr158|Vps37b|Zdhhc18	-1.6	MyList
KEGG Pathway	24	mmu01522	Endocrine resistance - Mus musculus (house mouse)		-3.5	3	4.3	20999	93	965	13	1.3	0.37	12028|12575|12576|14281|15461|16449|16476|18707|18708|18710|18747|20662|109880	Bax|Cdkn1a|Cdkn1b|Fos|Hras|Jag1|Jun|Pik3cd|Pik3r1|Pik3r3|Prkaca|Sos1|Braf	-1.6	MyList
GO Biological Processes	19	GO:2000649	regulation of sodium ion transmembrane transporter activity	19_GO:0051179 localization	-3.5	3.7	4.5	20999	59	965	10	1	0.33	16573|17999|53416|57816|74053|75785|83814|108058|235281|329152	Kif5b|Nedd4|Stk39|Tesc|Grip1|Klhl24|Nedd4l|Camk2d|Scn3b|Hecw2	-1.6	MyList
GO Biological Processes	19	GO:0030036	actin cytoskeleton organization	19_GO:0009987 cellular process	-3.5	1.8	3.8	20999	522	965	42	4.4	0.66	12331|12631|13383|13731|14248|16885|17118|17258|17357|17886|18643|18720|19240|19878|20401|20411|22027|22240|23969|27418|52822|57028|59069|67252|67803|69807|71602|71709|74103|75415|75454|109880|207212|216961|226751|231646|234695|243725|245857|245880|381104|677884	Cap1|Cfl1|Dlg1|Emp2|Flii|Limk1|Marcks|Mef2a|Marcksl1|Myh9|Pfn1|Pip5k1a|Tmsb10|Rock2|Sh3bp1|Sorbs1|Hsp90b1|Dpysl3|Pacsin1|Mkln1|Rufy3|Pdxp|Tpm3|Cap2|Limd2|Trim32|Myo1e|Syde1|Nebl|Arhgap12|Phpt1|Braf|Arhgef17|Coro6|Cdc42bpa|Myo1h|Carmil2|Ppp1r9a|Ssh3|Wasf3|Prickle4|Pakap	-1.6	MyList
GO Biological Processes	19	GO:0031114	regulation of microtubule depolymerization	19_GO:0050789 regulation of biological process	-3.5	4.5	4.8	20999	39	965	8	0.83	0.29	11789|17755|17756|23805|68041|76499|76707|246103	Apc|Map1b|Map2|Apc2|Mid1ip1|Clasp2|Clasp1|Atxn7	-1.6	MyList
GO Biological Processes	19	GO:0010639	negative regulation of organelle organization	19_GO:0048519 negative regulation of biological process	-3.4	1.9	3.9	20999	364	965	32	3.3	0.58	11789|11998|12631|13548|14248|16905|17295|17755|17756|18643|18708|18753|19240|20393|22153|23805|26949|51810|59026|68041|68729|68943|69017|72205|74143|76499|76707|216869|243725|243961|245857|246103	Apc|Avp|Cfl1|Dyrk1a|Flii|Lmna|Met|Map1b|Map2|Pfn1|Pik3r1|Prkcd|Tmsb10|Sgk1|Tubb4a|Apc2|Vat1|Hnrnpu|Huwe1|Mid1ip1|Trim37|Pink1|Prrt2|Eml2|Opa1|Clasp2|Clasp1|Arrb2|Ppp1r9a|Shank1|Ssh3|Atxn7	-1.6	MyList
GO Biological Processes	19	GO:0051170	import into nucleus	19_GO:0051179 localization	-3.4	2.7	4.2	20999	119	965	15	1.6	0.4	12575|12631|16211|16536|16646|16648|16649|16905|18708|19058|19386|72993|83946|108705|234865	Cdkn1a|Cfl1|Kpnb1|Kcnq2|Kpna1|Kpna3|Kpna4|Lmna|Pik3r1|Ppp3r1|Ranbp2|Appl1|Phip|Pttg1ip|Nup133	-1.6	MyList
GO Biological Processes	19	GO:0043931	ossification involved in bone maturation	19_GO:0032502 developmental process	-3.4	5.9	5.1	20999	22	965	6	0.62	0.25	14042|20354|21827|75302|235320|329628	Ext1|Sema4d|Thbs3|Asxl2|Zbtb16|Fat4	-1.6	MyList
Reactome Gene Sets	6	R-MMU-438066	Unblocking of NMDA receptors, glutamate binding and activation		-3.4	5.9	5.1	20999	22	965	6	0.62	0.25	12322|13383|14802|14811|23859|108058	Camk2a|Dlg1|Gria4|Grin2a|Dlg2|Camk2d	-1.6	MyList
GO Biological Processes	19	GO:0050773	regulation of dendrite development	19_GO:0032502 developmental process	-3.4	2.6	4.1	20999	145	965	17	1.8	0.42	11423|12704|17118|17295|17999|18212|19266|20354|20393|23969|56430|74053|74143|83814|110197|211134|329152	Ache|Cit|Marcks|Met|Nedd4|Ntrk2|Ptprd|Sema4d|Sgk1|Pacsin1|Clip1|Grip1|Opa1|Nedd4l|Dgkg|Lzts1|Hecw2	-1.6	MyList
Reactome Gene Sets	6	R-MMU-1280218	Adaptive Immune System		-3.4	1.7	3.7	20999	642	965	49	5.1	0.71	11771|12330|14828|14897|15461|16438|16439|16573|17999|18707|18708|18710|18747|19058|19155|19177|19192|19419|20662|22146|22153|22190|22192|22215|22222|50789|50868|51792|54401|57751|59026|66156|66799|68497|68729|69077|69807|71770|71778|75717|99683|103967|211255|216080|224938|231380|268291|269514|329152	Ap2a1|Canx|Hspa5|Trip12|Hras|Itpr1|Itpr2|Kif5b|Nedd4|Pik3cd|Pik3r1|Pik3r3|Prkaca|Ppp3r1|Npepps|Psmb7|Psme3|Rasgrp1|Sos1|Tuba1c|Tubb4a|Ubc|Ube2m|Ube3a|Ubr1|Fbxl3|Keap1|Ppp2r1a|Ywhab|Rnf25|Huwe1|Anapc11|Ube2w|Arel1|Trim37|Psmd11|Trim32|Ap2b1|Klhl5|Cul5|Sec24b|Dnm3|Kbtbd7|Ube2d1|Pja2|Uba6|Rnf217|Fbxl4|Hecw2	-1.6	MyList
GO Biological Processes	19	GO:0032984	protein-containing complex disassembly	19_GO:0009987 cellular process	-3.4	2.6	4.1	20999	132	965	16	1.7	0.41	11789|12631|15481|16573|16593|17957|20393|66734|67474|72685|76499|77573|93760|101612|114741|225363	Apc|Cfl1|Hspa8|Kif5b|Klc1|Napb|Sgk1|Map1lc3a|Snap29|Dnajc6|Clasp2|Vps33a|Arid1a|Grwd1|Supt16|Etf1	-1.6	MyList
GO Biological Processes	19	GO:0032507	maintenance of protein location in cell	19_GO:0051179 localization	-3.4	3.4	4.4	20999	71	965	11	1.1	0.34	14609|14828|18643|19240|19762|51810|68943|77053|216440|230895|271564	Gja1|Hspa5|Pfn1|Tmsb10|Rit2|Hnrnpu|Pink1|Sun1|Os9|Vps13d|Vps13a	-1.6	MyList
GO Biological Processes	19	GO:0140238	presynaptic endocytosis	19_GO:0051179 localization	-3.4	3.6	4.5	20999	60	965	10	1	0.33	12330|16443|17957|20618|20979|23969|71770|72685|80718|103967	Canx|Itsn1|Napb|Sncg|Syt1|Pacsin1|Ap2b1|Dnajc6|Rab27b|Dnm3	-1.6	MyList
WikiPathways	27	WP493	Mapk signaling pathway		-3.4	2.5	4.1	20999	159	965	18	1.9	0.44	14281|14828|15370|15481|16476|17260|18099|18747|18753|19058|19252|19418|19419|26398|26404|109880|216869|269275	Fos|Hspa5|Nr4a1|Hspa8|Jun|Mef2c|Nlk|Prkaca|Prkcd|Ppp3r1|Dusp1|Rasgrf2|Rasgrp1|Map2k4|Map3k12|Braf|Arrb2|Acvr1c	-1.6	MyList
GO Biological Processes	19	GO:1902414	protein localization to cell junction	19_GO:0051179 localization	-3.4	2.8	4.2	20999	107	965	14	1.5	0.38	13383|14811|16573|16593|18190|20614|20853|23859|26556|65114|73340|74053|80718|243961	Dlg1|Grin2a|Kif5b|Klc1|Nrxn2|Snap25|Stau1|Dlg2|Homer1|Vps35|Nptxr|Grip1|Rab27b|Shank1	-1.6	MyList
GO Biological Processes	19	GO:1901379	regulation of potassium ion transmembrane transport	19_GO:0051179 localization	-3.4	3	4.2	20999	95	965	13	1.3	0.37	11932|13383|17999|19736|22627|53416|74053|75785|80334|83814|100986|109676|246133	Atp1b2|Dlg1|Nedd4|Rgs4|Ywhae|Stk39|Grip1|Klhl24|Kcnip4|Nedd4l|Akap9|Ank2|Kcne2	-1.6	MyList
GO Biological Processes	19	GO:0032232	negative regulation of actin filament bundle assembly	19_GO:0048519 negative regulation of biological process	-3.4	4.4	4.7	20999	40	965	8	0.83	0.29	12631|17295|18643|18708|76499|76707|243725|243961	Cfl1|Met|Pfn1|Pik3r1|Clasp2|Clasp1|Ppp1r9a|Shank1	-1.6	MyList
GO Biological Processes	19	GO:0010810	regulation of cell-substrate adhesion	19_GO:0050789 regulation of biological process	-3.4	2.2	3.9	20999	230	965	23	2.4	0.49	12305|12631|12837|13144|13612|13731|14538|16007|16449|17242|17886|18167|18708|18754|20874|50706|67811|74030|76499|76707|94214|107581|109880	Ddr1|Cfl1|Col8a1|Dapk3|Edil3|Emp2|Gcnt2|Ccn1|Jag1|Mdk|Myh9|Npy2r|Pik3r1|Prkce|Slk|Postn|Poldip2|Rin2|Clasp2|Clasp1|Spock2|Col16a1|Braf	-1.6	MyList
Reactome Gene Sets	6	R-MMU-8856828	Clathrin-mediated endocytosis		-3.4	2.6	4.1	20999	133	965	16	1.7	0.41	11771|11998|13858|15481|16443|18717|20979|22190|23969|71770|72685|74015|74325|103967|216869|320129	Ap2a1|Avp|Eps15|Hspa8|Itsn1|Pip5k1c|Syt1|Ubc|Pacsin1|Ap2b1|Dnajc6|Fcho1|Cltb|Dnm3|Arrb2|Grk3	-1.6	MyList
Reactome Gene Sets	6	R-MMU-76002	Platelet activation, signaling and aggregation		-3.4	2.1	3.9	20999	245	965	24	2.5	0.5	11804|11852|14702|14706|16438|16439|18708|18710|18753|18754|19419|20662|20692|20912|21859|54216|66866|67072|71946|80718|110197|110524|216869|217480	Aplp2|Rhob|Gng2|Gng4|Itpr1|Itpr2|Pik3r1|Pik3r3|Prkcd|Prkce|Rasgrp1|Sos1|Sparc|Stxbp3|Timp3|Pcdh7|Nhlrc2|Cdc37l1|Endod1|Rab27b|Dgkg|Dgkq|Arrb2|Dgkb	-1.6	MyList
GO Biological Processes	19	GO:0021932	hindbrain radial glia guided cell migration	19_GO:0032502 developmental process	-3.4	7.3	5.3	20999	15	965	5	0.52	0.23	11932|13131|57754|75717|93686	Atp1b2|Dab1|Cend1|Cul5|Rbfox2	-1.6	MyList
GO Biological Processes	19	GO:0031115	negative regulation of microtubule polymerization	19_GO:0048519 negative regulation of biological process	-3.4	7.3	5.3	20999	15	965	5	0.52	0.23	13548|17756|20393|22153|72205	Dyrk1a|Map2|Sgk1|Tubb4a|Eml2	-1.6	MyList
GO Biological Processes	19	GO:2000650	negative regulation of sodium ion transmembrane transporter activity	19_GO:0051179 localization	-3.4	7.3	5.3	20999	15	965	5	0.52	0.23	17999|53416|83814|108058|329152	Nedd4|Stk39|Nedd4l|Camk2d|Hecw2	-1.6	MyList
WikiPathways	27	WP5298	Dravet syndrome: Scn1a-A1783V point mutation model		-3.4	3.3	4.3	20999	72	965	11	1.1	0.34	12298|12322|14394|14580|14660|14802|14811|20512|20912|72446|235281	Cacnb4|Camk2a|Gabra1|Gfap|Gls|Gria4|Grin2a|Slc1a3|Stxbp3|Prr5l|Scn3b	-1.6	MyList
KEGG Pathway	24	mmu04722	Neurotrophin signaling pathway - Mus musculus (house mouse)		-3.4	2.7	4.1	20999	121	965	15	1.6	0.4	12028|12322|12326|15461|16476|18212|18707|18708|18710|18753|20662|22627|77480|108058|109880	Bax|Camk2a|Camk4|Hras|Jun|Ntrk2|Pik3cd|Pik3r1|Pik3r3|Prkcd|Sos1|Ywhae|Kidins220|Camk2d|Braf	-1.5	MyList
GO Biological Processes	19	GO:0009749	response to glucose	19_GO:0050896 response to stimulus	-3.4	2.7	4.1	20999	121	965	15	1.6	0.4	11481|11829|15251|18111|18640|18641|18747|19276|20677|22433|56490|107723|108155|224045|269275	Acvr2b|Aqp4|Hif1a|Nnat|Pfkfb2|Pfkl|Prkaca|Ptprn2|Sox4|Xbp1|Zbtb20|Slc12a6|Ogt|Eif2b5|Acvr1c	-1.5	MyList
KEGG Pathway	24	mmu04012	ErbB signaling pathway - Mus musculus (house mouse)		-3.4	3.1	4.2	20999	84	965	12	1.2	0.36	12322|12575|12576|15461|16476|18707|18708|18710|20662|26398|108058|109880	Camk2a|Cdkn1a|Cdkn1b|Hras|Jun|Pik3cd|Pik3r1|Pik3r3|Sos1|Map2k4|Camk2d|Braf	-1.5	MyList
Reactome Gene Sets	6	R-MMU-5683057	MAPK family signaling cascades		-3.4	2	3.8	20999	291	965	27	2.8	0.53	12322|13383|14172|14182|15461|17311|18708|18747|19046|19177|19192|19252|19418|19419|20662|22190|23859|51792|54401|69077|70686|108058|109880|114715|211255|216169|216869	Camk2a|Dlg1|Fgf18|Fgfr1|Hras|Kitl|Pik3r1|Prkaca|Ppp1cb|Psmb7|Psme3|Dusp1|Rasgrf2|Rasgrp1|Sos1|Ubc|Dlg2|Ppp2r1a|Ywhab|Psmd11|Dusp16|Camk2d|Braf|Spred1|Kbtbd7|Abhd17a|Arrb2	-1.5	MyList
GO Biological Processes	19	GO:0035701	hematopoietic stem cell migration	19_GO:0009987 cellular process	-3.3	9.7	5.7	20999	9	965	4	0.41	0.21	14042|56428|58208|67374	Ext1|Mtch2|Bcl11b|Jam2	-1.5	MyList
GO Biological Processes	19	GO:0008585	female gonad development	19_GO:0022414 reproductive process	-3.3	2.8	4.1	20999	109	965	14	1.5	0.38	12028|12167|12841|14313|17311|17886|20397|22215|22764|71371|94109|216869|224045|380684	Bax|Bmpr1b|Col9a3|Fst|Kitl|Myh9|Sgpl1|Ube3a|Zfx|Arid5b|Csmd1|Arrb2|Eif2b5|Nefh	-1.5	MyList
GO Biological Processes	19	GO:0044089	positive regulation of cellular component biogenesis	19_GO:0048518 positive regulation of biological process	-3.3	1.7	3.7	20999	548	965	43	4.5	0.66	11789|12028|12557|12576|12631|12741|13383|15114|15461|16826|16885|17295|17755|17886|18212|18483|18643|18708|18754|19266|19878|20354|22240|56430|67811|73242|75409|75769|76499|76707|76965|100986|103967|104445|105377|107065|107581|108083|109880|216742|234695|272381|319387	Apc|Bax|Cdh17|Cdkn1b|Cfl1|Cldn5|Dlg1|Hap1|Hras|Ldb2|Limk1|Met|Map1b|Myh9|Ntrk2|Palm|Pfn1|Pik3r1|Prkce|Ptprd|Rock2|Sema4d|Dpysl3|Clip1|Poldip2|Atat1|Slitrk5|Plppr5|Clasp2|Clasp1|Slitrk1|Akap9|Dnm3|Cdc42ep1|Slf1|Lrrtm2|Col16a1|Pip4k2b|Braf|Fnip1|Carmil2|Lrrc4b|Adgrl3	-1.5	MyList
GO Biological Processes	19	GO:0072665	protein localization to vacuole	19_GO:0051179 localization	-3.3	3.3	4.3	20999	73	965	11	1.1	0.34	15481|16792|17999|27057|70297|81905|194309|218035|230895|271564|330192	Hspa8|Laptm5|Nedd4|Ncoa4|Gcc2|Cacng8|Vps37d|Vps41|Vps13d|Vps13a|Vps37b	-1.5	MyList
GO Biological Processes	19	GO:0098962	regulation of postsynaptic neurotransmitter receptor activity	19_GO:0032501 multicellular organismal process	-3.3	5.7	4.9	20999	23	965	6	0.62	0.25	12794|18190|26556|73340|100986|244310	Cnih2|Nrxn2|Homer1|Nptxr|Akap9|Dlgap2	-1.5	MyList
GO Biological Processes	19	GO:0021535	cell migration in hindbrain	19_GO:0032502 developmental process	-3.3	5.7	4.9	20999	23	965	6	0.62	0.25	11932|13131|18845|57754|75717|93686	Atp1b2|Dab1|Plxna2|Cend1|Cul5|Rbfox2	-1.5	MyList
GO Biological Processes	19	GO:1903311	regulation of mRNA metabolic process	19_GO:0008152 metabolic process	-3.3	2	3.8	20999	308	965	28	2.9	0.54	12193|13046|13548|15384|15481|19878|20817|21379|28000|51810|59092|67039|67040|72289|72446|78784|80913|83486|93686|105859|170791|208922|214498|229096|229709|237400|319817|432508	Zfp36l2|Celf1|Dyrk1a|Hnrnpab|Hspa8|Rock2|Srpk2|Tbrg4|Prpf19|Hnrnpu|Pcbp4|Rbm25|Ddx17|Malat1|Prr5l|Celf3|Pum2|Rbm5|Rbfox2|Csdc2|Rbm39|Cpeb3|Cdc73|Ythdf3|Ahcyl1|Mex3d|Rc3h2|Cpsf6	-1.5	MyList
GO Biological Processes	19	GO:0071824	protein-DNA complex organization	19_GO:0009987 cellular process	-3.3	1.6	3.6	20999	736	965	54	5.6	0.74	13144|13486|14048|14055|14815|14897|15353|16598|16905|17765|18627|20174|20817|21761|22110|24075|50518|50721|51810|51869|56632|66471|66653|67382|68729|69188|69714|70779|71148|71458|74355|75605|75745|76719|80859|93696|93760|94246|101612|107932|107976|108155|108671|108946|109331|114741|192195|214899|216825|223527|228012|232187|320790|404634	Dapk3|Dr1|Eya1|Ezh1|Nr3c1|Trip12|Hmg20b|Klf2|Lmna|Mtf2|Per2|Ruvbl2|Srpk2|Morf4l1|Tspyl1|Taf10|a|Sirt6|Hnrnpu|Rif1|Sphk2|Anp32e|Brf2|Brd3|Trim37|Kmt2e|Tfpt|Prdm5|Mier1|Bcor|Smchd1|Kdm5b|Rian|Kansl1|Nfkbiz|Chrac1|Arid1a|Arid4b|Grwd1|Chd4|Babam2|Ogt|Dnajc9|Zzz3|Rnf20|Supt16|Ash1l|Kdm5a|Usp22|Eny2|Tlk1|Smyd5|Chd7|Macroh2a2	-1.5	MyList
GO Biological Processes	19	GO:0090277	positive regulation of peptide hormone secretion	19_GO:0051179 localization	-3.3	2.5	4	20999	149	965	17	1.8	0.42	12288|12918|13447|14609|15251|16438|16443|16573|17886|18111|18640|18747|18754|20677|50721|69952|545192	Cacna1c|Crh|Doc2b|Gja1|Hif1a|Itpr1|Itsn1|Kif5b|Myh9|Nnat|Pfkfb2|Prkaca|Prkce|Sox4|Sirt6|Tunar|Baiap3	-1.5	MyList
KEGG Pathway	24	mmu05205	Proteoglycans in cancer - Mus musculus (house mouse)		-3.3	2.2	3.9	20999	205	965	21	2.2	0.47	12322|12575|14182|14365|15251|15461|16438|16439|17295|17931|18707|18708|18710|18747|19046|19878|20662|21859|108058|109676|109880	Camk2a|Cdkn1a|Fgfr1|Fzd3|Hif1a|Hras|Itpr1|Itpr2|Met|Ppp1r12a|Pik3cd|Pik3r1|Pik3r3|Prkaca|Ppp1cb|Rock2|Sos1|Timp3|Camk2d|Ank2|Braf	-1.5	MyList
KEGG Pathway	24	mmu05012	Parkinson disease - Mus musculus (house mouse)		-3.3	2.1	3.8	20999	264	965	25	2.6	0.51	12028|12322|14680|14763|14828|16438|16439|16573|16593|18747|19177|19252|21823|22146|22153|22190|22433|50868|66925|67130|68943|69077|69806|108058|227059	Bax|Camk2a|Gnal|Gpr37|Hspa5|Itpr1|Itpr2|Kif5b|Klc1|Prkaca|Psmb7|Dusp1|Th|Tuba1c|Tubb4a|Ubc|Xbp1|Keap1|Sdhd|Ndufa6|Pink1|Psmd11|Slc39a11|Camk2d|Slc39a10	-1.5	MyList
GO Biological Processes	19	GO:0048762	mesenchymal cell differentiation	19_GO:0032502 developmental process	-3.3	2.3	3.9	20999	177	965	19	2	0.45	11749|12631|14042|14182|14609|15251|15384|16449|17260|17311|17684|19058|19878|20354|21859|67040|75745|214968|227059	Anxa6|Cfl1|Ext1|Fgfr1|Gja1|Hif1a|Hnrnpab|Jag1|Mef2c|Kitl|Cited2|Ppp3r1|Rock2|Sema4d|Timp3|Ddx17|Rian|Sema6d|Slc39a10	-1.5	MyList
GO Biological Processes	19	GO:1904062	regulation of monoatomic cation transmembrane transport	19_GO:0051179 localization	-3.3	1.9	3.7	20999	372	965	32	3.3	0.58	11932|12028|12288|12293|12298|13383|14811|15114|16573|17846|17999|18754|19058|19736|22627|26556|53416|56632|57816|65973|66383|74053|75785|80334|83814|100986|108058|109676|235281|246133|320790|329152	Atp1b2|Bax|Cacna1c|Cacna2d1|Cacnb4|Dlg1|Grin2a|Hap1|Kif5b|Commd1|Nedd4|Prkce|Ppp3r1|Rgs4|Ywhae|Homer1|Stk39|Sphk2|Tesc|Asph|Iscu|Grip1|Klhl24|Kcnip4|Nedd4l|Akap9|Camk2d|Ank2|Scn3b|Kcne2|Chd7|Hecw2	-1.5	MyList
KEGG Pathway	24	mmu05214	Glioma - Mus musculus (house mouse)		-3.3	3.2	4.2	20999	74	965	11	1.1	0.34	12028|12322|12326|12575|15461|18707|18708|18710|20662|108058|109880	Bax|Camk2a|Camk4|Cdkn1a|Hras|Pik3cd|Pik3r1|Pik3r3|Sos1|Camk2d|Braf	-1.5	MyList
KEGG Pathway	24	mmu04713	Circadian entrainment - Mus musculus (house mouse)		-3.3	2.9	4.1	20999	98	965	13	1.3	0.37	12288|12322|14281|14702|14706|14802|14811|16438|18627|18628|18747|60596|108058	Cacna1c|Camk2a|Fos|Gng2|Gng4|Gria4|Grin2a|Itpr1|Per2|Per3|Prkaca|Gucy1a1|Camk2d	-1.5	MyList
GO Biological Processes	19	GO:1904375	regulation of protein localization to cell periphery	19_GO:0051179 localization	-3.3	2.5	4	20999	150	965	17	1.8	0.42	11487|12322|12995|13383|15461|16573|17846|18708|20411|50721|72585|72993|74053|74205|105193|108058|108155	Adam10|Camk2a|Csnk2a1|Dlg1|Hras|Kif5b|Commd1|Pik3r1|Sorbs1|Sirt6|Lypd1|Appl1|Grip1|Acsl3|Nhlrc1|Camk2d|Ogt	-1.5	MyList
GO Biological Processes	19	GO:0006109	regulation of carbohydrate metabolic process	19_GO:0008152 metabolic process	-3.3	2.2	3.9	20999	206	965	21	2.2	0.47	11771|12952|14815|15251|17886|18640|18747|18754|19046|19386|20411|27273|50721|54403|56428|56490|56790|59046|108155|110524|235344	Ap2a1|Cry1|Nr3c1|Hif1a|Myh9|Pfkfb2|Prkaca|Prkce|Ppp1cb|Ranbp2|Sorbs1|Pdk4|Sirt6|Slc4a4|Mtch2|Zbtb20|Supt20|Arpp19|Ogt|Dgkq|Sik2	-1.5	MyList
GO Biological Processes	19	GO:0003151	outflow tract morphogenesis	19_GO:0032502 developmental process	-3.3	3	4.2	20999	86	965	12	1.2	0.36	14048|15251|16449|16476|17260|17684|17999|18167|18168|20666|22762|99683	Eya1|Hif1a|Jag1|Jun|Mef2c|Cited2|Nedd4|Npy2r|Npy5r|Sox11|Zfpm2|Sec24b	-1.5	MyList
GO Biological Processes	19	GO:1901215	negative regulation of neuron death	19_GO:0048519 negative regulation of biological process	-3.3	2.1	3.8	20999	250	965	24	2.5	0.5	12028|15251|15258|15461|16438|16443|16476|17242|17260|17751|18007|18212|20618|26398|26404|54338|65114|67579|68943|71770|72183|74011|109880|216869	Bax|Hif1a|Hipk2|Hras|Itpr1|Itsn1|Jun|Mdk|Mef2c|Mt3|Neo1|Ntrk2|Sncg|Map2k4|Map3k12|Slc23a2|Vps35|Cpeb4|Pink1|Ap2b1|Snx6|Slc25a27|Braf|Arrb2	-1.5	MyList
GO Biological Processes	19	GO:1903320	regulation of protein modification by small protein conjugation or removal	19_GO:0008152 metabolic process	-3.3	2.1	3.8	20999	250	965	24	2.5	0.5	12952|14828|14897|15251|15353|16792|16885|17846|18627|18754|20677|22215|59026|66855|67245|68943|73945|105171|105193|105689|108155|108705|216080|216869	Cry1|Hspa5|Trip12|Hif1a|Hmg20b|Laptm5|Limk1|Commd1|Per2|Prkce|Sox4|Ube3a|Huwe1|Tcf25|Peli1|Pink1|Otud4|Arrdc3|Nhlrc1|Mycbp2|Ogt|Pttg1ip|Ube2d1|Arrb2	-1.5	MyList
GO Biological Processes	19	GO:0051223	regulation of protein transport	19_GO:0051179 localization	-3.3	1.7	3.6	20999	586	965	45	4.7	0.68	12288|12326|12801|12918|13447|13839|14609|15107|15251|15357|15461|16438|16573|17846|17886|18007|18111|18627|18640|18641|18708|18747|18753|18754|20496|20677|22433|22627|50721|52822|65114|65973|66753|68943|69952|70297|72446|74205|108155|216440|218461|223527|269275|545192|667118	Cacna1c|Camk4|Cnr1|Crh|Doc2b|Epha5|Gja1|Hadh|Hif1a|Hmgcr|Hras|Itpr1|Kif5b|Commd1|Myh9|Neo1|Nnat|Per2|Pfkfb2|Pfkl|Pik3r1|Prkaca|Prkcd|Prkce|Slc12a2|Sox4|Xbp1|Ywhae|Sirt6|Rufy3|Vps35|Asph|Erlec1|Pink1|Tunar|Gcc2|Prr5l|Acsl3|Ogt|Os9|Pde8b|Eny2|Acvr1c|Baiap3|Zbed6	-1.5	MyList
GO Biological Processes	19	GO:0048638	regulation of developmental growth	19_GO:0040007 growth	-3.3	1.8	3.7	20999	405	965	34	3.5	0.59	11789|12288|12575|12576|12631|13046|13383|14182|14609|14815|16885|17260|17684|17751|17755|17756|19736|20354|20397|20562|20979|22762|52822|54338|70834|73094|76499|83814|105689|108655|214968|216233|320563|320790	Apc|Cacna1c|Cdkn1a|Cdkn1b|Cfl1|Celf1|Dlg1|Fgfr1|Gja1|Nr3c1|Limk1|Mef2c|Cited2|Mt3|Map1b|Map2|Rgs4|Sema4d|Sgpl1|Slit1|Syt1|Zfpm2|Rufy3|Slc23a2|Spag9|Sgip1|Clasp2|Nedd4l|Mycbp2|Foxp1|Sema6d|Socs2|Islr2|Chd7	-1.5	MyList
GO Biological Processes	19	GO:0007613	memory	19_GO:0032501 multicellular organismal process	-3.3	2.4	3.9	20999	164	965	18	1.9	0.44	11838|12326|12801|13123|14811|16536|17242|18212|20393|20614|21823|94109|110876|208922|224938|225872|232975|243961	Arc|Camk4|Cnr1|Cyp7b1|Grin2a|Kcnq2|Mdk|Ntrk2|Sgk1|Snap25|Th|Csmd1|Scn2a|Cpeb3|Pja2|Npas4|Atp1a3|Shank1	-1.5	MyList
GO Biological Processes	19	GO:0071560	cellular response to transforming growth factor beta stimulus	19_GO:0050896 response to stimulus	-3.2	2.5	4	20999	137	965	16	1.7	0.41	12167|12193|12741|14281|14538|14815|15258|16476|17260|17684|18099|22284|72993|80859|216869|269275	Bmpr1b|Zfp36l2|Cldn5|Fos|Gcnt2|Nr3c1|Hipk2|Jun|Mef2c|Cited2|Nlk|Usp9x|Appl1|Nfkbiz|Arrb2|Acvr1c	-1.5	MyList
GO Biological Processes	19	GO:0009746	response to hexose	19_GO:0050896 response to stimulus	-3.2	2.6	4	20999	124	965	15	1.6	0.4	11481|11829|15251|18111|18640|18641|18747|19276|20677|22433|56490|107723|108155|224045|269275	Acvr2b|Aqp4|Hif1a|Nnat|Pfkfb2|Pfkl|Prkaca|Ptprn2|Sox4|Xbp1|Zbtb20|Slc12a6|Ogt|Eif2b5|Acvr1c	-1.5	MyList
Reactome Gene Sets	6	R-MMU-3858494	Beta-catenin independent WNT signaling		-3.2	2.6	4	20999	124	965	15	1.6	0.4	11771|12322|14365|14702|14706|18099|18643|19058|19177|19192|22190|69077|71770|74325|216869	Ap2a1|Camk2a|Fzd3|Gng2|Gng4|Nlk|Pfn1|Ppp3r1|Psmb7|Psme3|Ubc|Psmd11|Ap2b1|Cltb|Arrb2	-1.5	MyList
GO Biological Processes	19	GO:0048814	regulation of dendrite morphogenesis	19_GO:0032502 developmental process	-3.2	2.9	4.1	20999	99	965	13	1.3	0.37	11423|12704|17118|17295|17999|19266|20354|20393|74053|74143|83814|211134|329152	Ache|Cit|Marcks|Met|Nedd4|Ptprd|Sema4d|Sgk1|Grip1|Opa1|Nedd4l|Lzts1|Hecw2	-1.4	MyList
Reactome Gene Sets	6	R-MMU-112314	Neurotransmitter receptors and postsynaptic signal transmission		-3.2	2.5	3.9	20999	138	965	16	1.7	0.41	11771|12322|13383|14394|14680|14702|14706|14802|14811|18747|23859|71770|74053|108058|110886|242443	Ap2a1|Camk2a|Dlg1|Gabra1|Gnal|Gng2|Gng4|Gria4|Grin2a|Prkaca|Dlg2|Ap2b1|Grip1|Camk2d|Gabra5|Grin3a	-1.4	MyList
GO Biological Processes	19	GO:0070977	bone maturation	19_GO:0032502 developmental process	-3.2	5.4	4.8	20999	24	965	6	0.62	0.25	14042|20354|21827|75302|235320|329628	Ext1|Sema4d|Thbs3|Asxl2|Zbtb16|Fat4	-1.4	MyList
GO Biological Processes	19	GO:0035304	regulation of protein dephosphorylation	19_GO:0008152 metabolic process	-3.2	3	4.1	20999	87	965	12	1.2	0.36	17931|18518|18753|19878|22027|22627|54401|59046|68943|76497|100072|227059	Ppp1r12a|Igbp1|Prkcd|Rock2|Hsp90b1|Ywhae|Ywhab|Arpp19|Pink1|Ppp1r11|Camta1|Slc39a10	-1.4	MyList
GO Biological Processes	19	GO:0046545	development of primary female sexual characteristics	19_GO:0022414 reproductive process	-3.2	2.7	4	20999	112	965	14	1.5	0.38	12028|12167|12841|14313|17311|17886|20397|22215|22764|71371|94109|216869|224045|380684	Bax|Bmpr1b|Col9a3|Fst|Kitl|Myh9|Sgpl1|Ube3a|Zfx|Arid5b|Csmd1|Arrb2|Eif2b5|Nefh	-1.4	MyList
GO Biological Processes	19	GO:0071417	cellular response to organonitrogen compound	19_GO:0050896 response to stimulus	-3.2	1.6	3.6	20999	640	965	48	5	0.7	11423|11789|12293|12322|12631|12918|14394|14609|14680|14811|15370|15461|16438|16439|16476|17260|18212|18708|18710|18747|18753|19878|20393|20411|20512|20662|22027|22222|22433|23934|27273|56506|57028|67579|72183|72585|72993|75747|83946|100986|106572|107581|140742|208922|216233|229709|232975|235344	Ache|Apc|Cacna2d1|Camk2a|Cfl1|Crh|Gabra1|Gja1|Gnal|Grin2a|Nr4a1|Hras|Itpr1|Itpr2|Jun|Mef2c|Ntrk2|Pik3r1|Pik3r3|Prkaca|Prkcd|Rock2|Sgk1|Sorbs1|Slc1a3|Sos1|Hsp90b1|Ubr1|Xbp1|Ly6h|Pdk4|Cib2|Pdxp|Cpeb4|Snx6|Lypd1|Appl1|Sesn3|Phip|Akap9|Rab31|Col16a1|Sesn1|Cpeb3|Socs2|Ahcyl1|Atp1a3|Sik2	-1.4	MyList
Reactome Gene Sets	6	R-MMU-195258	RHO GTPase Effectors		-3.2	2.1	3.8	20999	238	965	23	2.4	0.49	11852|12704|16573|16885|17886|17931|18643|18753|19046|19386|19878|22146|22153|22627|51792|54401|56430|68458|76499|76707|226747|234865|245880	Rhob|Cit|Kif5b|Limk1|Myh9|Ppp1r12a|Pfn1|Prkcd|Ppp1cb|Ranbp2|Rock2|Tuba1c|Tubb4a|Ywhae|Ppp2r1a|Ywhab|Clip1|Ppp1r14a|Clasp2|Clasp1|Ahctf1|Nup133|Wasf3	-1.4	MyList
KEGG Pathway	24	mmu05132	Salmonella infection - Mus musculus (house mouse)		-3.2	2.1	3.7	20999	253	965	24	2.5	0.5	11841|11852|12028|14281|15461|16476|16573|16593|16646|16648|16649|18643|18707|19878|22027|22146|22153|26398|70297|77573|105504|218035|242894|245880	Arf2|Rhob|Bax|Fos|Hras|Jun|Kif5b|Klc1|Kpna1|Kpna3|Kpna4|Pfn1|Pik3cd|Rock2|Hsp90b1|Tuba1c|Tubb4a|Map2k4|Gcc2|Vps33a|Exoc5|Vps41|Actr3b|Wasf3	-1.4	MyList
GO Biological Processes	19	GO:0071526	semaphorin-plexin signaling pathway	19_GO:0050896 response to stimulus	-3.2	4	4.4	20999	43	965	8	0.83	0.29	17260|17295|18844|18845|20354|20401|54712|214968	Mef2c|Met|Plxna1|Plxna2|Sema4d|Sh3bp1|Plxnc1|Sema6d	-1.4	MyList
GO Biological Processes	19	GO:0043255	regulation of carbohydrate biosynthetic process	19_GO:0008152 metabolic process	-3.2	2.7	4	20999	113	965	14	1.5	0.38	11771|12952|14815|15251|17886|18747|19046|19386|20411|50721|56790|59046|108155|110524	Ap2a1|Cry1|Nr3c1|Hif1a|Myh9|Prkaca|Ppp1cb|Ranbp2|Sorbs1|Sirt6|Supt20|Arpp19|Ogt|Dgkq	-1.4	MyList
GO Biological Processes	19	GO:0051051	negative regulation of transport	19_GO:0051179 localization	-3.2	1.7	3.6	20999	525	965	41	4.2	0.65	12794|12801|12918|12952|15107|15357|17755|17846|17999|18007|18167|18168|18641|18754|19058|19736|20912|22248|22627|23969|50721|53416|56695|65114|66383|66753|69017|72993|74053|83814|107065|108058|108155|109880|216440|218461|223527|243725|246133|269275|329152	Cnih2|Cnr1|Crh|Cry1|Hadh|Hmgcr|Map1b|Commd1|Nedd4|Neo1|Npy2r|Npy5r|Pfkl|Prkce|Ppp3r1|Rgs4|Stxbp3|Unc119|Ywhae|Pacsin1|Sirt6|Stk39|Pnkd|Vps35|Iscu|Erlec1|Prrt2|Appl1|Grip1|Nedd4l|Lrrtm2|Camk2d|Ogt|Braf|Os9|Pde8b|Eny2|Ppp1r9a|Kcne2|Acvr1c|Hecw2	-1.4	MyList
Reactome Gene Sets	6	R-MMU-1280215	Cytokine Signaling in Immune system		-3.2	1.8	3.6	20999	394	965	33	3.4	0.59	12322|12330|12576|14281|15461|16164|16211|16476|16646|17999|18707|18708|18710|18747|18753|19177|19192|20614|20662|22027|22190|22192|23806|26398|26987|51792|67245|69077|75717|93871|108058|216080|216233	Camk2a|Canx|Cdkn1b|Fos|Hras|Il13ra1|Kpnb1|Jun|Kpna1|Nedd4|Pik3cd|Pik3r1|Pik3r3|Prkaca|Prkcd|Psmb7|Psme3|Snap25|Sos1|Hsp90b1|Ubc|Ube2m|Arih1|Map2k4|Eif4e2|Ppp2r1a|Peli1|Psmd11|Cul5|Brwd1|Camk2d|Ube2d1|Socs2	-1.4	MyList
GO Biological Processes	19	GO:0034330	cell junction organization	19_GO:0009987 cellular process	-3.1	1.7	3.5	20999	560	965	43	4.5	0.66	11423|11487|11941|12298|12557|12631|12741|13383|13518|13839|14042|14394|14609|14811|17999|18190|18483|18643|18720|19266|19277|19878|20318|20401|20411|20618|20853|67252|72993|76965|103967|104156|107065|107932|192198|225872|225875|243725|243961|245880|260297|272381|319387	Ache|Adam10|Atp2b2|Cacnb4|Cdh17|Cfl1|Cldn5|Dlg1|Dst|Epha5|Ext1|Gabra1|Gja1|Grin2a|Nedd4|Nrxn2|Palm|Pfn1|Pip5k1a|Ptprd|Ptpro|Rock2|Sdf4|Sh3bp1|Sorbs1|Sncg|Stau1|Cap2|Appl1|Slitrk1|Dnm3|Etv5|Lrrtm2|Chd4|Lrrc4|Npas4|Lrfn4|Ppp1r9a|Shank1|Wasf3|Prrt1|Lrrc4b|Adgrl3	-1.4	MyList
Reactome Gene Sets	6	R-MMU-9006925	Intracellular signaling by second messengers		-3.1	2	3.7	20999	255	965	24	2.5	0.5	12575|12576|12995|13000|14172|14182|15370|17311|17999|18707|18708|18710|18717|18720|18747|18753|18754|19177|19192|22190|51792|69077|107932|108083	Cdkn1a|Cdkn1b|Csnk2a1|Csnk2a2|Fgf18|Fgfr1|Nr4a1|Kitl|Nedd4|Pik3cd|Pik3r1|Pik3r3|Pip5k1c|Pip5k1a|Prkaca|Prkcd|Prkce|Psmb7|Psme3|Ubc|Ppp2r1a|Psmd11|Chd4|Pip4k2b	-1.4	MyList
GO Biological Processes	19	GO:0010817	regulation of hormone levels	19_GO:0065007 biological regulation	-3.1	1.6	3.5	20999	628	965	47	4.9	0.69	11481|11487|12167|12288|12801|12918|12952|12971|13360|13371|13447|13839|14182|14609|14815|15107|15251|15357|16438|16443|16573|17886|18111|18627|18640|18641|18747|18754|19276|20397|20614|20666|20677|20912|22027|30052|50721|54003|69952|75605|110524|218461|223527|269275|320790|545192|667118	Acvr2b|Adam10|Bmpr1b|Cacna1c|Cnr1|Crh|Cry1|Crym|Dhcr7|Dio2|Doc2b|Epha5|Fgfr1|Gja1|Nr3c1|Hadh|Hif1a|Hmgcr|Itpr1|Itsn1|Kif5b|Myh9|Nnat|Per2|Pfkfb2|Pfkl|Prkaca|Prkce|Ptprn2|Sgpl1|Snap25|Sox11|Sox4|Stxbp3|Hsp90b1|Pcsk1n|Sirt6|Nell2|Tunar|Kdm5b|Dgkq|Pde8b|Eny2|Acvr1c|Chd7|Baiap3|Zbed6	-1.4	MyList
GO Biological Processes	19	GO:0034284	response to monosaccharide	19_GO:0050896 response to stimulus	-3.1	2.6	3.9	20999	127	965	15	1.6	0.4	11481|11829|15251|18111|18640|18641|18747|19276|20677|22433|56490|107723|108155|224045|269275	Acvr2b|Aqp4|Hif1a|Nnat|Pfkfb2|Pfkl|Prkaca|Ptprn2|Sox4|Xbp1|Zbtb20|Slc12a6|Ogt|Eif2b5|Acvr1c	-1.4	MyList
KEGG Pathway	24	mmu04721	Synaptic vesicle cycle - Mus musculus (house mouse)		-3.1	3.1	4.1	20999	77	965	11	1.1	0.34	11771|11975|20512|20614|20979|71770|74325|103967|114143|140919|243616	Ap2a1|Atp6v0a1|Slc1a3|Snap25|Syt1|Ap2b1|Cltb|Dnm3|Atp6v0b|Slc17a6|Slc6a11	-1.4	MyList
GO Biological Processes	19	GO:0060306	regulation of membrane repolarization	19_GO:0050789 regulation of biological process	-3.1	4.5	4.5	20999	34	965	7	0.73	0.27	12293|14609|22627|83814|100986|109676|246133	Cacna2d1|Gja1|Ywhae|Nedd4l|Akap9|Ank2|Kcne2	-1.4	MyList
Reactome Gene Sets	6	R-MMU-5673000	RAF activation		-3.1	4.5	4.5	20999	34	965	7	0.73	0.27	12322|15461|19046|51792|54401|108058|109880	Camk2a|Hras|Ppp1cb|Ppp2r1a|Ywhab|Camk2d|Braf	-1.4	MyList
GO Biological Processes	19	GO:0048729	tissue morphogenesis	19_GO:0032502 developmental process	-3.1	1.6	3.5	20999	647	965	48	5	0.7	11852|12305|12476|12631|12814|13123|13383|14042|14048|14182|14313|14365|14609|14815|15251|16007|16449|17260|17295|17313|17684|18643|18747|18844|19058|19878|20401|20496|20662|20666|22762|24075|50721|51938|66398|67937|74143|75415|75605|93760|94109|99683|105504|108156|234695|320790|329628|381979	Rhob|Ddr1|Cd151|Cfl1|Col11a1|Cyp7b1|Dlg1|Ext1|Eya1|Fgfr1|Fst|Fzd3|Gja1|Nr3c1|Hif1a|Ccn1|Jag1|Mef2c|Met|Mgp|Cited2|Pfn1|Prkaca|Plxna1|Ppp3r1|Rock2|Sh3bp1|Slc12a2|Sos1|Sox11|Zfpm2|Taf10|Sirt6|Ccdc39|Commd5|Tmem59l|Opa1|Arhgap12|Kdm5b|Arid1a|Csmd1|Sec24b|Exoc5|Mthfd1|Carmil2|Chd7|Fat4|Brsk1	-1.4	MyList
GO Biological Processes	19	GO:0061318	renal filtration cell differentiation	19_GO:0032502 developmental process	-3.1	6.4	4.9	20999	17	965	5	0.52	0.23	14042|16449|19126|19277|71602	Ext1|Jag1|Prom1|Ptpro|Myo1e	-1.4	MyList
GO Biological Processes	19	GO:0072311	glomerular epithelial cell differentiation	19_GO:0032502 developmental process	-3.1	6.4	4.9	20999	17	965	5	0.52	0.23	14042|16449|19126|19277|71602	Ext1|Jag1|Prom1|Ptpro|Myo1e	-1.4	MyList
GO Biological Processes	19	GO:0072112	podocyte differentiation	19_GO:0032502 developmental process	-3.1	6.4	4.9	20999	17	965	5	0.52	0.23	14042|16449|19126|19277|71602	Ext1|Jag1|Prom1|Ptpro|Myo1e	-1.4	MyList
GO Biological Processes	19	GO:0043266	regulation of potassium ion transport	19_GO:0051179 localization	-3.1	2.6	3.9	20999	115	965	14	1.5	0.38	11932|13383|16573|17999|19736|22627|53416|74053|75785|80334|83814|100986|109676|246133	Atp1b2|Dlg1|Kif5b|Nedd4|Rgs4|Ywhae|Stk39|Grip1|Klhl24|Kcnip4|Nedd4l|Akap9|Ank2|Kcne2	-1.3	MyList
GO Biological Processes	19	GO:0036465	synaptic vesicle recycling	19_GO:0051179 localization	-3.1	3.3	4.1	20999	66	965	10	1	0.33	12330|16443|17957|20618|20979|23969|71770|72685|80718|103967	Canx|Itsn1|Napb|Sncg|Syt1|Pacsin1|Ap2b1|Dnajc6|Rab27b|Dnm3	-1.3	MyList
GO Biological Processes	19	GO:0000209	protein polyubiquitination	19_GO:0008152 metabolic process	-3.1	2.1	3.7	20999	242	965	23	2.4	0.49	14897|17999|22215|23806|28000|50758|57751|59026|66156|66799|67245|67948|68497|69807|80890|83814|105193|105689|109331|211255|216080|268291|319817	Trip12|Nedd4|Ube3a|Arih1|Prpf19|Fbxl17|Rnf25|Huwe1|Anapc11|Ube2w|Peli1|Fbxo28|Arel1|Trim32|Trim2|Nedd4l|Nhlrc1|Mycbp2|Rnf20|Kbtbd7|Ube2d1|Rnf217|Rc3h2	-1.3	MyList
GO Biological Processes	19	GO:0006887	exocytosis	19_GO:0051179 localization	-3.1	2.1	3.7	20999	242	965	23	2.4	0.49	12288|13447|15114|16443|17886|18717|18747|19419|20318|20614|20912|20974|20979|66074|67474|69017|71709|75914|105504|106572|109880|218035|545192	Cacna1c|Doc2b|Hap1|Itsn1|Myh9|Pip5k1c|Prkaca|Rasgrp1|Sdf4|Snap25|Stxbp3|Syngr3|Syt1|Tmem167|Snap29|Prrt2|Syde1|Exoc6b|Exoc5|Rab31|Braf|Vps41|Baiap3	-1.3	MyList
Reactome Gene Sets	6	R-MMU-1266738	Developmental Biology		-3.1	1.8	3.5	20999	447	965	36	3.7	0.61	11771|11852|12575|12841|12995|13000|13131|14182|15461|16443|16885|17258|17260|18643|18707|18708|18710|18717|18747|18844|18845|19878|20354|20662|21406|22146|22153|22190|22240|54712|70834|71770|103967|109052|117606|214968	Ap2a1|Rhob|Cdkn1a|Col9a3|Csnk2a1|Csnk2a2|Dab1|Fgfr1|Hras|Itsn1|Limk1|Mef2a|Mef2c|Pfn1|Pik3cd|Pik3r1|Pik3r3|Pip5k1c|Prkaca|Plxna1|Plxna2|Rock2|Sema4d|Sos1|Tcf12|Tuba1c|Tubb4a|Ubc|Dpysl3|Plxnc1|Spag9|Ap2b1|Dnm3|Krt75|Boc|Sema6d	-1.3	MyList
GO Biological Processes	19	GO:0044057	regulation of system process	19_GO:0032501 multicellular organismal process	-3.1	1.6	3.5	20999	666	965	49	5.1	0.71	11749|11998|12288|12293|12794|12918|12952|13383|13731|14182|14489|14609|14660|14811|14815|15251|15357|15370|16905|17258|17260|18167|18190|18516|18627|18708|19277|19736|19878|20600|21338|21823|26556|53416|60596|67374|73340|75605|94185|100986|108058|108655|109676|110312|235281|243961|244310|245880|246133	Anxa6|Avp|Cacna1c|Cacna2d1|Cnih2|Crh|Cry1|Dlg1|Emp2|Fgfr1|Mtpn|Gja1|Gls|Grin2a|Nr3c1|Hif1a|Hmgcr|Nr4a1|Lmna|Mef2a|Mef2c|Npy2r|Nrxn2|Pbx3|Per2|Pik3r1|Ptpro|Rgs4|Rock2|Smr2|Tacr3|Th|Homer1|Stk39|Gucy1a1|Jam2|Nptxr|Kdm5b|Tnfrsf21|Akap9|Camk2d|Foxp1|Ank2|Pmch|Scn3b|Shank1|Dlgap2|Wasf3|Kcne2	-1.3	MyList
GO Biological Processes	19	GO:0051646	mitochondrion localization	19_GO:0051179 localization	-3.1	3.6	4.2	20999	55	965	9	0.93	0.31	15114|15251|16573|17258|17755|64540|67095|74143|108155	Hap1|Hif1a|Kif5b|Mef2a|Map1b|Tspan4|Trak1|Opa1|Ogt	-1.3	MyList
KEGG Pathway	24	mmu04912	GnRH signaling pathway - Mus musculus (house mouse)		-3.1	2.9	4	20999	90	965	12	1.2	0.36	12288|12322|15461|16438|16439|16476|18747|18753|20662|26398|26405|108058	Cacna1c|Camk2a|Hras|Itpr1|Itpr2|Jun|Prkaca|Prkcd|Sos1|Map2k4|Map3k2|Camk2d	-1.3	MyList
KEGG Pathway	24	mmu04211	Longevity regulating pathway - Mus musculus (house mouse)		-3.1	2.9	4	20999	90	965	12	1.2	0.36	12028|12326|12915|15461|18707|18708|18710|18747|26987|72993|75747|140742	Bax|Camk4|Atf6b|Hras|Pik3cd|Pik3r1|Pik3r3|Prkaca|Eif4e2|Appl1|Sesn3|Sesn1	-1.3	MyList
GO Biological Processes	19	GO:0009743	response to carbohydrate	19_GO:0050896 response to stimulus	-3.1	2.5	3.8	20999	142	965	16	1.7	0.41	11481|11829|15251|18111|18640|18641|18747|19276|20677|22433|50868|56490|107723|108155|224045|269275	Acvr2b|Aqp4|Hif1a|Nnat|Pfkfb2|Pfkl|Prkaca|Ptprn2|Sox4|Xbp1|Keap1|Zbtb20|Slc12a6|Ogt|Eif2b5|Acvr1c	-1.3	MyList
GO Biological Processes	19	GO:0070201	regulation of establishment of protein localization	19_GO:0051179 localization	-3.1	1.6	3.5	20999	615	965	46	4.8	0.69	12288|12326|12801|12918|13447|13839|14609|15107|15251|15357|15461|16438|16573|17846|17886|18007|18111|18627|18640|18641|18708|18747|18753|18754|20496|20614|20677|22433|22627|50721|52822|65114|65973|66753|68943|69952|70297|72446|74205|108155|216440|218461|223527|269275|545192|667118	Cacna1c|Camk4|Cnr1|Crh|Doc2b|Epha5|Gja1|Hadh|Hif1a|Hmgcr|Hras|Itpr1|Kif5b|Commd1|Myh9|Neo1|Nnat|Per2|Pfkfb2|Pfkl|Pik3r1|Prkaca|Prkcd|Prkce|Slc12a2|Snap25|Sox4|Xbp1|Ywhae|Sirt6|Rufy3|Vps35|Asph|Erlec1|Pink1|Tunar|Gcc2|Prr5l|Acsl3|Ogt|Os9|Pde8b|Eny2|Acvr1c|Baiap3|Zbed6	-1.3	MyList
GO Biological Processes	19	GO:0048640	negative regulation of developmental growth	19_GO:0040007 growth	-3.1	2.5	3.8	20999	129	965	15	1.6	0.4	11789|12575|12576|12631|14609|17684|17751|17756|19736|20354|20562|70834|108655|214968|216233	Apc|Cdkn1a|Cdkn1b|Cfl1|Gja1|Cited2|Mt3|Map2|Rgs4|Sema4d|Slit1|Spag9|Foxp1|Sema6d|Socs2	-1.3	MyList
GO Biological Processes	19	GO:0045185	maintenance of protein location	19_GO:0051179 localization	-3.1	2.7	3.9	20999	103	965	13	1.3	0.37	14609|14828|18643|19240|19762|50868|51810|54401|68943|77053|216440|230895|271564	Gja1|Hspa5|Pfn1|Tmsb10|Rit2|Keap1|Hnrnpu|Ywhab|Pink1|Sun1|Os9|Vps13d|Vps13a	-1.3	MyList
GO Biological Processes	19	GO:0046928	regulation of neurotransmitter secretion	19_GO:0051179 localization	-3.1	2.7	3.9	20999	103	965	13	1.3	0.37	12298|12322|16504|17260|18212|20618|20979|56695|67474|109880|213760|243725|545192	Cacnb4|Camk2a|Kcnc3|Mef2c|Ntrk2|Sncg|Syt1|Pnkd|Snap29|Braf|Prepl|Ppp1r9a|Baiap3	-1.3	MyList
Reactome Gene Sets	6	R-MMU-69278	Cell Cycle, Mitotic		-3.1	1.7	3.5	20999	498	965	39	4	0.63	12575|12576|12995|13000|13548|16211|16905|17931|18393|18747|19046|19076|19177|19192|19386|22146|22153|22190|22627|24061|51792|56430|59021|59046|63955|66156|67181|68121|69077|75430|76499|76707|100986|104318|170791|216080|217708|226747|234865	Cdkn1a|Cdkn1b|Csnk2a1|Csnk2a2|Dyrk1a|Kpnb1|Lmna|Ppp1r12a|Orc2|Prkaca|Ppp1cb|Prim2|Psmb7|Psme3|Ranbp2|Tuba1c|Tubb4a|Ubc|Ywhae|Smc1a|Ppp2r1a|Clip1|Rab2a|Arpp19|Cables1|Anapc11|Ctdnep1|Cep70|Psmd11|Anapc15|Clasp2|Clasp1|Akap9|Csnk1d|Rbm39|Ube2d1|Lin52|Ahctf1|Nup133	-1.3	MyList
GO Biological Processes	19	GO:0046777	protein autophosphorylation	19_GO:0008152 metabolic process	-3.1	2.2	3.7	20999	199	965	20	2.1	0.46	12305|12322|12326|12995|13144|13548|14182|17295|18099|18212|18747|18753|20874|26404|53416|68943|80752|108058|235344|330177	Ddr1|Camk2a|Camk4|Csnk2a1|Dapk3|Dyrk1a|Fgfr1|Met|Nlk|Ntrk2|Prkaca|Prkcd|Slk|Map3k12|Stk39|Pink1|Fam20c|Camk2d|Sik2|Taok3	-1.3	MyList
GO Biological Processes	19	GO:0050708	regulation of protein secretion	19_GO:0051179 localization	-3	1.9	3.6	20999	336	965	29	3	0.55	12288|12801|12918|13447|13839|14609|15107|15251|15357|16438|16573|17886|18007|18111|18627|18640|18641|18747|18754|20496|20677|50721|65114|69952|218461|223527|269275|545192|667118	Cacna1c|Cnr1|Crh|Doc2b|Epha5|Gja1|Hadh|Hif1a|Hmgcr|Itpr1|Kif5b|Myh9|Neo1|Nnat|Per2|Pfkfb2|Pfkl|Prkaca|Prkce|Slc12a2|Sox4|Sirt6|Vps35|Tunar|Pde8b|Eny2|Acvr1c|Baiap3|Zbed6	-1.3	MyList
GO Biological Processes	19	GO:0070848	response to growth factor	19_GO:0050896 response to stimulus	-3	1.7	3.5	20999	482	965	38	3.9	0.63	11481|12167|12193|12631|12741|13383|13655|14042|14172|14182|14281|14313|14538|14815|15114|15258|15370|15936|16476|17260|17684|18099|18212|18707|18754|19878|20662|20692|22284|22433|72183|72993|74053|77480|80859|216869|269275|329628	Acvr2b|Bmpr1b|Zfp36l2|Cfl1|Cldn5|Dlg1|Egr3|Ext1|Fgf18|Fgfr1|Fos|Fst|Gcnt2|Nr3c1|Hap1|Hipk2|Nr4a1|Ier2|Jun|Mef2c|Cited2|Nlk|Ntrk2|Pik3cd|Prkce|Rock2|Sos1|Sparc|Usp9x|Xbp1|Snx6|Appl1|Grip1|Kidins220|Nfkbiz|Arrb2|Acvr1c|Fat4	-1.3	MyList
WikiPathways	27	WP2928	miR-222 in exercise-induced cardiac growth		-3	13	5.9	20999	5	965	3	0.31	0.18	12576|15258|219150	Cdkn1b|Hipk2|Hmbox1	-1.3	MyList
GO Biological Processes	19	GO:0042921	glucocorticoid receptor signaling pathway	19_GO:0050896 response to stimulus	-3	13	5.9	20999	5	965	3	0.31	0.18	14815|17999|93760	Nr3c1|Nedd4|Arid1a	-1.3	MyList
GO Biological Processes	19	GO:0060485	mesenchyme development	19_GO:0032502 developmental process	-3	2.1	3.6	20999	244	965	23	2.4	0.49	11749|12631|14042|14182|14609|15251|15384|16449|17260|17311|17684|17999|19058|19878|20354|20677|21859|24075|67040|75745|214968|227059|234865	Anxa6|Cfl1|Ext1|Fgfr1|Gja1|Hif1a|Hnrnpab|Jag1|Mef2c|Kitl|Cited2|Nedd4|Ppp3r1|Rock2|Sema4d|Sox4|Timp3|Taf10|Ddx17|Rian|Sema6d|Slc39a10|Nup133	-1.3	MyList
GO Biological Processes	19	GO:0061178	regulation of insulin secretion involved in cellular response to glucose stimulus	19_GO:0042592 homeostatic process	-3	2.9	3.9	20999	91	965	12	1.2	0.36	12918|13839|15251|15357|16573|17886|18754|69952|218461|223527|545192|667118	Crh|Epha5|Hif1a|Hmgcr|Kif5b|Myh9|Prkce|Tunar|Pde8b|Eny2|Baiap3|Zbed6	-1.3	MyList
GO Biological Processes	19	GO:0051129	negative regulation of cellular component organization	19_GO:0048519 negative regulation of biological process	-3	1.5	3.4	20999	774	965	55	5.7	0.75	11789|11998|12631|12704|13131|13548|14248|14580|15481|16905|17295|17751|17755|17756|18007|18627|18643|18708|18753|19240|19762|19878|20354|20393|20562|22153|22215|22240|22248|23805|23969|26949|51810|52822|59026|65114|68041|68729|68943|69017|72205|72993|74143|76499|76707|103967|107065|214968|216869|234695|235106|243725|243961|245857|246103	Apc|Avp|Cfl1|Cit|Dab1|Dyrk1a|Flii|Gfap|Hspa8|Lmna|Met|Mt3|Map1b|Map2|Neo1|Per2|Pfn1|Pik3r1|Prkcd|Tmsb10|Rit2|Rock2|Sema4d|Sgk1|Slit1|Tubb4a|Ube3a|Dpysl3|Unc119|Apc2|Pacsin1|Vat1|Hnrnpu|Rufy3|Huwe1|Vps35|Mid1ip1|Trim37|Pink1|Prrt2|Eml2|Appl1|Opa1|Clasp2|Clasp1|Dnm3|Lrrtm2|Sema6d|Arrb2|Carmil2|Ntm|Ppp1r9a|Shank1|Ssh3|Atxn7	-1.3	MyList
KEGG Pathway	24	mmu04935	Growth hormone synthesis, secretion and action - Mus musculus (house mouse)		-3	2.6	3.8	20999	117	965	14	1.5	0.38	12288|12915|14281|15461|16438|16439|16477|18707|18708|18710|18747|20662|26398|216233	Cacna1c|Atf6b|Fos|Hras|Itpr1|Itpr2|Junb|Pik3cd|Pik3r1|Pik3r3|Prkaca|Sos1|Map2k4|Socs2	-1.3	MyList
KEGG Pathway	24	mmu04810	Regulation of actin cytoskeleton - Mus musculus (house mouse)		-3	2.1	3.6	20999	231	965	22	2.3	0.48	11789|12631|14172|14182|15461|16885|17886|17931|18643|18707|18708|18710|18717|18720|19046|19878|20662|23805|108083|109880|242894|245857	Apc|Cfl1|Fgf18|Fgfr1|Hras|Limk1|Myh9|Ppp1r12a|Pfn1|Pik3cd|Pik3r1|Pik3r3|Pip5k1c|Pip5k1a|Ppp1cb|Rock2|Sos1|Apc2|Pip4k2b|Braf|Actr3b|Ssh3	-1.3	MyList
GO Biological Processes	19	GO:0040011	locomotion	19_GO:0040011 locomotion	-3	1.7	3.4	20999	536	965	41	4.2	0.65	11658|11787|11941|12167|13123|13655|13839|14042|14365|14763|14811|15370|16007|16573|17181|17242|17260|17295|18007|18707|18717|18720|18753|18844|18845|19277|20354|20496|20562|54712|57266|58208|66146|105689|108655|108699|117606|214968|216869|252837|319387	Alcam|Apbb2|Atp2b2|Bmpr1b|Cyp7b1|Egr3|Epha5|Ext1|Fzd3|Gpr37|Grin2a|Nr4a1|Ccn1|Kif5b|Matn2|Mdk|Mef2c|Met|Neo1|Pik3cd|Pip5k1c|Pip5k1a|Prkcd|Plxna1|Plxna2|Ptpro|Sema4d|Slc12a2|Slit1|Plxnc1|Cxcl14|Bcl11b|Maco1|Mycbp2|Foxp1|Chn1|Boc|Sema6d|Arrb2|Ackr4|Adgrl3	-1.3	MyList
KEGG Pathway	24	mmu05211	Renal cell carcinoma - Mus musculus (house mouse)		-3	3.2	4	20999	68	965	10	1	0.33	12575|15251|15461|16476|17295|18707|18708|18710|20662|109880	Cdkn1a|Hif1a|Hras|Jun|Met|Pik3cd|Pik3r1|Pik3r3|Sos1|Braf	-1.3	MyList
GO Biological Processes	19	GO:0000226	microtubule cytoskeleton organization	19_GO:0009987 cellular process	-3	1.7	3.4	20999	553	965	42	4.4	0.66	11789|12631|13383|13518|14048|16211|16905|17755|17756|17761|17886|17931|18080|19878|20393|20874|22146|22153|22294|23805|24061|51792|51938|56430|67811|70297|72205|73242|76499|76707|77053|100986|104318|212307|226751|246103|272589|320165|320191|320234|380684|381979	Apc|Cfl1|Dlg1|Dst|Eya1|Kpnb1|Lmna|Map1b|Map2|Map7|Myh9|Ppp1r12a|Nin|Rock2|Sgk1|Slk|Tuba1c|Tubb4a|Uxt|Apc2|Smc1a|Ppp2r1a|Ccdc39|Clip1|Poldip2|Gcc2|Eml2|Atat1|Clasp2|Clasp1|Sun1|Akap9|Csnk1d|Mapre2|Cdc42bpa|Atxn7|Tbcel|Tacc1|Hook3|Ccdc66|Nefh|Brsk1	-1.3	MyList
GO Biological Processes	19	GO:1903076	regulation of protein localization to plasma membrane	19_GO:0051179 localization	-3	2.6	3.8	20999	118	965	14	1.5	0.38	12322|12995|13383|16573|17846|18708|20411|50721|72585|72993|74053|74205|105193|108058	Camk2a|Csnk2a1|Dlg1|Kif5b|Commd1|Pik3r1|Sorbs1|Sirt6|Lypd1|Appl1|Grip1|Acsl3|Nhlrc1|Camk2d	-1.3	MyList
Reactome Gene Sets	6	R-MMU-1227986	Signaling by ERBB2		-3	3.8	4.1	20999	46	965	8	0.83	0.29	15461|18708|18753|18754|20662|22190|59079|75717	Hras|Pik3r1|Prkcd|Prkce|Sos1|Ubc|Erbin|Cul5	-1.3	MyList
GO Biological Processes	19	GO:0006338	chromatin remodeling	19_GO:0009987 cellular process	-3	1.7	3.4	20999	470	965	37	3.8	0.62	13486|14055|14815|14897|15353|16598|16905|17765|18627|20174|20817|21761|22110|50518|50721|51810|51869|56632|67382|68729|69714|71148|74355|75605|80859|93696|93760|94246|101612|107932|108671|109331|114741|214899|232187|320790|404634	Dr1|Ezh1|Nr3c1|Trip12|Hmg20b|Klf2|Lmna|Mtf2|Per2|Ruvbl2|Srpk2|Morf4l1|Tspyl1|a|Sirt6|Hnrnpu|Rif1|Sphk2|Brd3|Trim37|Tfpt|Mier1|Smchd1|Kdm5b|Nfkbiz|Chrac1|Arid1a|Arid4b|Grwd1|Chd4|Dnajc9|Rnf20|Supt16|Kdm5a|Smyd5|Chd7|Macroh2a2	-1.3	MyList
GO Biological Processes	19	GO:0031396	regulation of protein ubiquitination	19_GO:0008152 metabolic process	-3	2.1	3.6	20999	217	965	21	2.2	0.47	12952|14828|14897|16792|16885|17846|18627|18754|20677|22215|59026|66855|67245|68943|105171|105193|105689|108155|108705|216080|216869	Cry1|Hspa5|Trip12|Laptm5|Limk1|Commd1|Per2|Prkce|Sox4|Ube3a|Huwe1|Tcf25|Peli1|Pink1|Arrdc3|Nhlrc1|Mycbp2|Ogt|Pttg1ip|Ube2d1|Arrb2	-1.3	MyList
GO Biological Processes	19	GO:1903829	positive regulation of protein localization	19_GO:0051179 localization	-3	1.7	3.4	20999	521	965	40	4.1	0.64	11789|12288|12298|12326|12631|12918|13383|13447|14609|15251|15461|16438|16573|17309|17846|17886|18111|18640|18708|18747|18753|18754|19878|20411|20677|22433|22627|50721|52822|65114|65973|69952|71770|72446|74053|74205|76499|108155|216169|545192	Apc|Cacna1c|Cacnb4|Camk4|Cfl1|Crh|Dlg1|Doc2b|Gja1|Hif1a|Hras|Itpr1|Kif5b|Mgat3|Commd1|Myh9|Nnat|Pfkfb2|Pik3r1|Prkaca|Prkcd|Prkce|Rock2|Sorbs1|Sox4|Xbp1|Ywhae|Sirt6|Rufy3|Vps35|Asph|Tunar|Ap2b1|Prr5l|Grip1|Acsl3|Clasp2|Ogt|Abhd17a|Baiap3	-1.3	MyList
GO Biological Processes	19	GO:1990778	protein localization to cell periphery	19_GO:0051179 localization	-3	2	3.5	20999	278	965	25	2.6	0.51	13383|13731|14811|17761|18483|18720|19878|20614|23859|23969|56430|57816|65114|72585|73340|74053|75695|76499|80334|105504|106572|109676|213760|235281|241263	Dlg1|Emp2|Grin2a|Map7|Palm|Pip5k1a|Rock2|Snap25|Dlg2|Pacsin1|Clip1|Tesc|Vps35|Lypd1|Nptxr|Grip1|Rilpl1|Clasp2|Kcnip4|Exoc5|Rab31|Ank2|Prepl|Scn3b|Gpr158	-1.3	MyList
GO Biological Processes	19	GO:0034764	positive regulation of transmembrane transport	19_GO:0051179 localization	-3	2	3.5	20999	278	965	25	2.6	0.51	11838|11932|12028|12288|12293|12298|12631|15114|16573|17258|17295|18753|19058|20411|53416|57816|65973|68943|72993|81905|83814|100986|109676|109880|246133	Arc|Atp1b2|Bax|Cacna1c|Cacna2d1|Cacnb4|Cfl1|Hap1|Kif5b|Mef2a|Met|Prkcd|Ppp3r1|Sorbs1|Stk39|Tesc|Asph|Pink1|Appl1|Cacng8|Nedd4l|Akap9|Ank2|Braf|Kcne2	-1.3	MyList
GO Biological Processes	19	GO:0051640	organelle localization	19_GO:0051179 localization	-3	1.7	3.4	20999	538	965	41	4.2	0.65	12631|13131|13383|14048|15114|15251|16211|16573|16905|17258|17755|17886|19419|20562|20912|20979|50518|56491|64540|67095|67474|70834|71602|71709|74143|75914|76499|76707|77053|77573|100986|103967|105504|108155|109181|213827|226751|229709|231646|320165|320191	Cfl1|Dab1|Dlg1|Eya1|Hap1|Hif1a|Kpnb1|Kif5b|Lmna|Mef2a|Map1b|Myh9|Rasgrp1|Slit1|Stxbp3|Syt1|a|Vapb|Tspan4|Trak1|Snap29|Spag9|Myo1e|Syde1|Opa1|Exoc6b|Clasp2|Clasp1|Sun1|Vps33a|Akap9|Dnm3|Exoc5|Ogt|Trip11|Arcn1|Cdc42bpa|Ahcyl1|Myo1h|Tacc1|Hook3	-1.3	MyList
GO Biological Processes	19	GO:0042886	amide transport	19_GO:0051179 localization	-3	2.3	3.6	20999	174	965	18	1.9	0.44	11481|12288|12557|13371|14609|15251|18111|18212|18754|18830|19276|20512|20532|20614|20912|27416|140919|269275	Acvr2b|Cacna1c|Cdh17|Dio2|Gja1|Hif1a|Nnat|Ntrk2|Prkce|Pltp|Ptprn2|Slc1a3|Slc3a1|Snap25|Stxbp3|Abcc5|Slc17a6|Acvr1c	-1.3	MyList
GO Biological Processes	19	GO:0140239	postsynaptic endocytosis	19_GO:0051179 localization	-2.9	7.9	5	20999	11	965	4	0.41	0.21	11771|13858|71770|103967	Ap2a1|Eps15|Ap2b1|Dnm3	-1.3	MyList
GO Biological Processes	19	GO:0032225	regulation of synaptic transmission, dopaminergic	19_GO:0050789 regulation of biological process	-2.9	7.9	5	20999	11	965	4	0.41	0.21	56695|68943|110312|216869	Pnkd|Pink1|Pmch|Arrb2	-1.3	MyList
GO Biological Processes	19	GO:0098884	postsynaptic neurotransmitter receptor internalization	19_GO:0051179 localization	-2.9	7.9	5	20999	11	965	4	0.41	0.21	11771|13858|71770|103967	Ap2a1|Eps15|Ap2b1|Dnm3	-1.3	MyList
KEGG Pathway	24	mmu05230	Central carbon metabolism in cancer - Mus musculus (house mouse)		-2.9	3.2	3.9	20999	69	965	10	1	0.33	14182|14660|15251|15461|17295|18641|18707|18708|18710|50721	Fgfr1|Gls|Hif1a|Hras|Met|Pfkl|Pik3cd|Pik3r1|Pik3r3|Sirt6	-1.2	MyList
GO Biological Processes	19	GO:0010942	positive regulation of cell death	19_GO:0048518 positive regulation of biological process	-2.9	1.6	3.3	20999	694	965	50	5.2	0.71	11487|11787|11789|11852|12028|12167|12322|12575|12801|13144|13804|14281|14797|14811|14815|15251|15357|15370|16007|16438|16476|16792|17260|17751|18707|18753|19252|20677|20817|20874|21859|22192|22433|26398|26943|51792|56428|56632|69714|76500|77771|83486|108058|108655|216742|216869|224045|235320|245860|269275	Adam10|Apbb2|Apc|Rhob|Bax|Bmpr1b|Camk2a|Cdkn1a|Cnr1|Dapk3|Endog|Fos|Tle5|Grin2a|Nr3c1|Hif1a|Hmgcr|Nr4a1|Ccn1|Itpr1|Jun|Laptm5|Mef2c|Mt3|Pik3cd|Prkcd|Dusp1|Sox4|Srpk2|Slk|Timp3|Ube2m|Xbp1|Map2k4|Serinc3|Ppp2r1a|Mtch2|Sphk2|Tfpt|Ip6k2|Csrnp3|Rbm5|Camk2d|Foxp1|Fnip1|Arrb2|Eif2b5|Zbtb16|Atg9a|Acvr1c	-1.2	MyList
GO Biological Processes	19	GO:0031623	receptor internalization	19_GO:0051179 localization	-2.9	3	3.9	20999	81	965	11	1.1	0.34	11423|11771|13858|17999|20614|71770|81905|103967|106572|216869|320129	Ache|Ap2a1|Eps15|Nedd4|Snap25|Ap2b1|Cacng8|Dnm3|Rab31|Arrb2|Grk3	-1.2	MyList
GO Biological Processes	19	GO:1903532	positive regulation of secretion by cell	19_GO:0051179 localization	-2.9	1.8	3.4	20999	390	965	32	3.3	0.58	11998|12288|12918|13447|14182|14609|14815|15251|16438|16443|16573|17886|18111|18167|18640|18747|18754|20496|20614|20666|20677|20979|50721|54003|56632|65114|68943|69952|76499|76707|80718|545192	Avp|Cacna1c|Crh|Doc2b|Fgfr1|Gja1|Nr3c1|Hif1a|Itpr1|Itsn1|Kif5b|Myh9|Nnat|Npy2r|Pfkfb2|Prkaca|Prkce|Slc12a2|Snap25|Sox11|Sox4|Syt1|Sirt6|Nell2|Sphk2|Vps35|Pink1|Tunar|Clasp2|Clasp1|Rab27b|Baiap3	-1.2	MyList
GO Biological Processes	19	GO:0006883	intracellular sodium ion homeostasis	19_GO:0042592 homeostatic process	-2.9	4.8	4.4	20999	27	965	6	0.62	0.25	11932|20393|20496|20512|57816|232975	Atp1b2|Sgk1|Slc12a2|Slc1a3|Tesc|Atp1a3	-1.2	MyList
GO Biological Processes	19	GO:0010632	regulation of epithelial cell migration	19_GO:0040011 locomotion	-2.9	2	3.5	20999	249	965	23	2.4	0.49	11789|11852|11881|13731|14172|14182|15251|16476|17260|17295|18643|18707|18754|19878|20401|20692|74030|76499|76707|79264|108655|114715|212307	Apc|Rhob|Arsb|Emp2|Fgf18|Fgfr1|Hif1a|Jun|Mef2c|Met|Pfn1|Pik3cd|Prkce|Rock2|Sh3bp1|Sparc|Rin2|Clasp2|Clasp1|Krit1|Foxp1|Spred1|Mapre2	-1.2	MyList
KEGG Pathway	24	mmu05224	Breast cancer - Mus musculus (house mouse)		-2.9	2.4	3.7	20999	147	965	16	1.7	0.41	11789|12028|12575|14172|14182|14281|14365|15461|16449|16476|18707|18708|18710|20662|23805|109880	Apc|Bax|Cdkn1a|Fgf18|Fgfr1|Fos|Fzd3|Hras|Jag1|Jun|Pik3cd|Pik3r1|Pik3r3|Sos1|Apc2|Braf	-1.2	MyList
GO Biological Processes	19	GO:0006475	internal protein amino acid acetylation	19_GO:0008152 metabolic process	-2.9	2.8	3.8	20999	94	965	12	1.2	0.36	13486|20174|21761|24075|56790|73242|76719|108155|108946|216825|223527|246103	Dr1|Ruvbl2|Morf4l1|Taf10|Supt20|Atat1|Kansl1|Ogt|Zzz3|Usp22|Eny2|Atxn7	-1.2	MyList
GO Biological Processes	19	GO:0018393	internal peptidyl-lysine acetylation	19_GO:0008152 metabolic process	-2.9	2.8	3.8	20999	94	965	12	1.2	0.36	13486|20174|21761|24075|56790|73242|76719|108155|108946|216825|223527|246103	Dr1|Ruvbl2|Morf4l1|Taf10|Supt20|Atat1|Kansl1|Ogt|Zzz3|Usp22|Eny2|Atxn7	-1.2	MyList
GO Biological Processes	19	GO:0021987	cerebral cortex development	19_GO:0032502 developmental process	-2.9	2.5	3.7	20999	120	965	14	1.5	0.38	12028|13046|13131|14182|15251|17242|18212|22627|75717|77053|228662|320165|329628|330938	Bax|Celf1|Dab1|Fgfr1|Hif1a|Mdk|Ntrk2|Ywhae|Cul5|Sun1|Btbd3|Tacc1|Fat4|Dixdc1	-1.2	MyList
WikiPathways	27	WP108	Selenium metabolism / selenoproteins		-2.9	3.7	4.1	20999	47	965	8	0.83	0.29	13371|14281|16476|20341|20364|20768|71787|211006	Dio2|Fos|Jun|Selenbp1|Selenow|Sephs2|Trnau1ap|Sepsecs	-1.2	MyList
GO Biological Processes	19	GO:0007628	adult walking behavior	19_GO:0032501 multicellular organismal process	-2.9	3.7	4.1	20999	47	965	8	0.83	0.29	12288|12298|13131|15258|20273|57754|216869|320790	Cacna1c|Cacnb4|Dab1|Hipk2|Scn8a|Cend1|Arrb2|Chd7	-1.2	MyList
Reactome Gene Sets	6	R-MMU-382551	Transport of small molecules		-2.9	1.6	3.3	20999	644	965	47	4.9	0.69	11306|11771|11829|11932|11941|11975|11980|11998|12322|14605|14702|14706|16889|18747|18830|19177|19192|20338|20393|20496|20512|20515|20532|22190|26874|26905|27416|53945|54403|65973|66592|66753|69077|71770|107723|108058|110611|114143|140919|192663|216440|228432|232975|243616|268878|320091|320707	Abcb7|Ap2a1|Aqp4|Atp1b2|Atp2b2|Atp6v0a1|Atp8a1|Avp|Camk2a|Tsc22d3|Gng2|Gng4|Lipa|Prkaca|Pltp|Psmb7|Psme3|Sel1l|Sgk1|Slc12a2|Slc1a3|Slc20a1|Slc3a1|Ubc|Abcd2|Eif2s3x|Abcc5|Slc40a1|Slc4a4|Asph|Stoml2|Erlec1|Psmd11|Ap2b1|Slc12a6|Camk2d|Hdlbp|Atp6v0b|Slc17a6|Abcg4|Os9|Ano3|Atp1a3|Slc6a11|Atp13a5|Ano4|Atp2b3	-1.2	MyList
GO Biological Processes	19	GO:1901653	cellular response to peptide	19_GO:0050896 response to stimulus	-2.9	2	3.5	20999	265	965	24	2.5	0.5	11789|12293|12322|12631|14609|15370|15461|18708|18710|18747|18753|20393|20411|20662|22433|27273|72183|72993|83946|106572|216233|229709|232975|235344	Apc|Cacna2d1|Camk2a|Cfl1|Gja1|Nr4a1|Hras|Pik3r1|Pik3r3|Prkaca|Prkcd|Sgk1|Sorbs1|Sos1|Xbp1|Pdk4|Snx6|Appl1|Phip|Rab31|Socs2|Ahcyl1|Atp1a3|Sik2	-1.2	MyList
Reactome Gene Sets	6	R-MMU-8953897	Cellular responses to stimuli		-2.9	1.7	3.4	20999	441	965	35	3.6	0.6	12322|12575|12576|14281|14815|14828|15251|15481|15511|16476|17684|17751|19177|19192|19386|21372|22146|22153|22190|22627|26398|26905|50527|50758|50868|53417|66156|69077|75430|108058|114143|140742|216080|216742|234865	Camk2a|Cdkn1a|Cdkn1b|Fos|Nr3c1|Hspa5|Hif1a|Hspa8|Hspa1b|Jun|Cited2|Mt3|Psmb7|Psme3|Ranbp2|Tbl1x|Tuba1c|Tubb4a|Ubc|Ywhae|Map2k4|Eif2s3x|Ero1a|Fbxl17|Keap1|Hif3a|Anapc11|Psmd11|Anapc15|Camk2d|Atp6v0b|Sesn1|Ube2d1|Fnip1|Nup133	-1.2	MyList
GO Biological Processes	19	GO:0031647	regulation of protein stability	19_GO:0065007 biological regulation	-2.9	1.9	3.4	20999	312	965	27	2.8	0.53	11787|11932|15481|16905|17751|17846|18099|18628|18643|18708|20677|21372|22284|22433|50721|50789|57816|65114|65973|67072|68729|68817|68943|76500|83814|109676|214498	Apbb2|Atp1b2|Hspa8|Lmna|Mt3|Commd1|Nlk|Per3|Pfn1|Pik3r1|Sox4|Tbl1x|Usp9x|Xbp1|Sirt6|Fbxl3|Tesc|Vps35|Asph|Cdc37l1|Trim37|Ddi2|Pink1|Ip6k2|Nedd4l|Ank2|Cdc73	-1.2	MyList
GO Biological Processes	19	GO:0071826	protein-RNA complex organization	19_GO:0009987 cellular process	-2.9	2.2	3.6	20999	176	965	18	1.9	0.44	13046|16573|16593|20174|20817|26905|27756|28000|56758|66405|67239|67439|67941|78784|83486|192196|214498|432508	Celf1|Kif5b|Klc1|Ruvbl2|Srpk2|Eif2s3x|Lsm2|Prpf19|Mbnl1|Mcts2|Rpf2|Xab2|Rps27l|Celf3|Rbm5|Luc7l2|Cdc73|Cpsf6	-1.2	MyList
KEGG Pathway	24	mmu04915	Estrogen signaling pathway - Mus musculus (house mouse)		-2.9	2.4	3.7	20999	134	965	15	1.6	0.4	12915|14281|15461|15481|15511|16438|16439|16476|18707|18708|18710|18747|18753|20662|22027	Atf6b|Fos|Hras|Hspa8|Hspa1b|Itpr1|Itpr2|Jun|Pik3cd|Pik3r1|Pik3r3|Prkaca|Prkcd|Sos1|Hsp90b1	-1.2	MyList
GO Biological Processes	19	GO:0008088	axo-dendritic transport	19_GO:0051179 localization	-2.9	2.9	3.8	20999	82	965	11	1.1	0.34	13518|15114|15251|15481|16573|16593|20853|23859|51810|67095|80718	Dst|Hap1|Hif1a|Hspa8|Kif5b|Klc1|Stau1|Dlg2|Hnrnpu|Trak1|Rab27b	-1.2	MyList
GO Biological Processes	19	GO:0150116	regulation of cell-substrate junction organization	19_GO:0050789 regulation of biological process	-2.9	3.1	3.9	20999	70	965	10	1	0.33	12631|13144|17886|18708|20874|67811|76499|76707|107581|212307	Cfl1|Dapk3|Myh9|Pik3r1|Slk|Poldip2|Clasp2|Clasp1|Col16a1|Mapre2	-1.2	MyList
GO Biological Processes	19	GO:1901031	regulation of response to reactive oxygen species	19_GO:0050896 response to stimulus	-2.9	4.1	4.2	20999	37	965	7	0.73	0.27	13804|14763|17295|68943|75747|108655|140742	Endog|Gpr37|Met|Pink1|Sesn3|Foxp1|Sesn1	-1.2	MyList
GO Biological Processes	19	GO:0007623	circadian rhythm	19_GO:0048511 rhythmic process	-2.9	2.4	3.6	20999	148	965	16	1.7	0.41	12952|13123|13548|18212|18627|18628|19046|20893|50721|51810|59026|104318|105689|108155|214899|353187	Cry1|Cyp7b1|Dyrk1a|Ntrk2|Per2|Per3|Ppp1cb|Bhlhe40|Sirt6|Hnrnpu|Huwe1|Csnk1d|Mycbp2|Ogt|Kdm5a|Nr1d2	-1.2	MyList
GO Biological Processes	19	GO:0007179	transforming growth factor beta receptor signaling pathway	19_GO:0050896 response to stimulus	-2.9	2.7	3.7	20999	95	965	12	1.2	0.36	12167|12741|14281|14538|15258|16476|17684|18099|22284|72993|216869|269275	Bmpr1b|Cldn5|Fos|Gcnt2|Hipk2|Jun|Cited2|Nlk|Usp9x|Appl1|Arrb2|Acvr1c	-1.2	MyList
GO Biological Processes	19	GO:0018205	peptidyl-lysine modification	19_GO:0008152 metabolic process	-2.9	2.1	3.5	20999	221	965	21	2.2	0.47	13486|14048|14055|15353|18044|20174|21761|24075|56790|66180|67099|68043|73242|76719|108155|108946|192195|216825|223527|232187|246103	Dr1|Eya1|Ezh1|Hmg20b|Nfya|Ruvbl2|Morf4l1|Taf10|Supt20|P3h4|Mettl21a|Eef1akmt1|Atat1|Kansl1|Ogt|Zzz3|Ash1l|Usp22|Eny2|Smyd5|Atxn7	-1.2	MyList
WikiPathways	27	WP539	Wnt signaling pathway		-2.9	2.6	3.7	20999	108	965	13	1.3	0.37	11789|12322|12995|13000|13383|15258|16476|17755|18099|23859|104318|108058|216869	Apc|Camk2a|Csnk2a1|Csnk2a2|Dlg1|Hipk2|Jun|Map1b|Nlk|Dlg2|Csnk1d|Camk2d|Arrb2	-1.2	MyList
GO Biological Processes	19	GO:1901699	cellular response to nitrogen compound	19_GO:0050896 response to stimulus	-2.9	1.6	3.3	20999	682	965	49	5.1	0.71	11423|11789|12293|12322|12631|12918|14394|14609|14680|14811|15370|15461|16438|16439|16476|17260|18212|18708|18710|18747|18753|19878|20393|20411|20512|20662|22027|22222|22433|23934|27273|56506|57028|67579|68817|72183|72585|72993|75747|83946|100986|106572|107581|140742|208922|216233|229709|232975|235344	Ache|Apc|Cacna2d1|Camk2a|Cfl1|Crh|Gabra1|Gja1|Gnal|Grin2a|Nr4a1|Hras|Itpr1|Itpr2|Jun|Mef2c|Ntrk2|Pik3r1|Pik3r3|Prkaca|Prkcd|Rock2|Sgk1|Sorbs1|Slc1a3|Sos1|Hsp90b1|Ubr1|Xbp1|Ly6h|Pdk4|Cib2|Pdxp|Cpeb4|Ddi2|Snx6|Lypd1|Appl1|Sesn3|Phip|Akap9|Rab31|Col16a1|Sesn1|Cpeb3|Socs2|Ahcyl1|Atp1a3|Sik2	-1.2	MyList
GO Biological Processes	19	GO:0072010	glomerular epithelium development	19_GO:0032502 developmental process	-2.9	5.7	4.5	20999	19	965	5	0.52	0.23	14042|16449|19126|19277|71602	Ext1|Jag1|Prom1|Ptpro|Myo1e	-1.2	MyList
GO Biological Processes	19	GO:0035235	ionotropic glutamate receptor signaling pathway	19_GO:0050896 response to stimulus	-2.9	5.7	4.5	20999	19	965	5	0.52	0.23	12322|14811|67579|232975|242443	Camk2a|Grin2a|Cpeb4|Atp1a3|Grin3a	-1.2	MyList
GO Biological Processes	19	GO:1905874	regulation of postsynaptic density organization	19_GO:0050789 regulation of biological process	-2.9	5.7	4.5	20999	19	965	5	0.52	0.23	12631|19266|107065|225875|272381	Cfl1|Ptprd|Lrrtm2|Lrfn4|Lrrc4b	-1.2	MyList
GO Biological Processes	19	GO:0000381	regulation of alternative mRNA splicing, via spliceosome	19_GO:0008152 metabolic process	-2.9	3.3	3.9	20999	59	965	9	0.93	0.31	13046|13548|51810|67039|67040|72289|78784|83486|93686	Celf1|Dyrk1a|Hnrnpu|Rbm25|Ddx17|Malat1|Celf3|Rbm5|Rbfox2	-1.2	MyList
GO Biological Processes	19	GO:0097120	receptor localization to synapse	19_GO:0051179 localization	-2.9	3.3	3.9	20999	59	965	9	0.93	0.31	12322|13383|16573|20614|23859|65114|73340|74053|81905	Camk2a|Dlg1|Kif5b|Snap25|Dlg2|Vps35|Nptxr|Grip1|Cacng8	-1.2	MyList
Reactome Gene Sets	6	R-MMU-2565942	Regulation of PLK1 Activity at G2/M Transition		-2.8	2.9	3.8	20999	83	965	11	1.1	0.34	17931|18747|19046|22153|22190|22627|51792|68121|76707|100986|104318	Ppp1r12a|Prkaca|Ppp1cb|Tubb4a|Ubc|Ywhae|Ppp2r1a|Cep70|Clasp1|Akap9|Csnk1d	-1.2	MyList
GO Biological Processes	19	GO:0008286	insulin receptor signaling pathway	19_GO:0050896 response to stimulus	-2.8	3.1	3.8	20999	71	965	10	1	0.33	11789|15461|18708|18710|20411|20662|27273|72993|83946|235344	Apc|Hras|Pik3r1|Pik3r3|Sorbs1|Sos1|Pdk4|Appl1|Phip|Sik2	-1.2	MyList
GO Biological Processes	19	GO:0099149	regulation of postsynaptic neurotransmitter receptor internalization	19_GO:0051179 localization	-2.8	4.7	4.3	20999	28	965	6	0.62	0.25	11838|15114|17999|18717|19058|23969	Arc|Hap1|Nedd4|Pip5k1c|Ppp3r1|Pacsin1	-1.2	MyList
GO Biological Processes	19	GO:0035850	epithelial cell differentiation involved in kidney development	19_GO:0032502 developmental process	-2.8	4.7	4.3	20999	28	965	6	0.62	0.25	14042|16449|17260|19126|19277|71602	Ext1|Jag1|Mef2c|Prom1|Ptpro|Myo1e	-1.2	MyList
GO Biological Processes	19	GO:0048799	animal organ maturation	19_GO:0032502 developmental process	-2.8	4.7	4.3	20999	28	965	6	0.62	0.25	14042|20354|21827|75302|235320|329628	Ext1|Sema4d|Thbs3|Asxl2|Zbtb16|Fat4	-1.2	MyList
KEGG Pathway	24	mmu04070	Phosphatidylinositol signaling system - Mus musculus (house mouse)		-2.8	2.7	3.7	20999	96	965	12	1.2	0.36	16438|16439|18707|18708|18710|18717|18720|76500|108083|110197|110524|217480	Itpr1|Itpr2|Pik3cd|Pik3r1|Pik3r3|Pip5k1c|Pip5k1a|Ip6k2|Pip4k2b|Dgkg|Dgkq|Dgkb	-1.2	MyList
GO Biological Processes	19	GO:0050795	regulation of behavior	19_GO:0032501 multicellular organismal process	-2.8	2.6	3.7	20999	109	965	13	1.3	0.37	12801|12918|14609|17242|17260|18167|18628|21338|65114|73094|105171|110312|545192	Cnr1|Crh|Gja1|Mdk|Mef2c|Npy2r|Per3|Tacr3|Vps35|Sgip1|Arrdc3|Pmch|Baiap3	-1.2	MyList
GO Biological Processes	19	GO:0032868	response to insulin	19_GO:0050896 response to stimulus	-2.8	2.1	3.5	20999	193	965	19	2	0.45	11423|11789|12952|15461|18708|18710|20393|20411|20662|20912|22433|27273|72993|75747|83946|106572|108155|235344|269275	Ache|Apc|Cry1|Hras|Pik3r1|Pik3r3|Sgk1|Sorbs1|Sos1|Stxbp3|Xbp1|Pdk4|Appl1|Sesn3|Phip|Rab31|Ogt|Sik2|Acvr1c	-1.2	MyList
GO Biological Processes	19	GO:0010976	positive regulation of neuron projection development	19_GO:0032502 developmental process	-2.8	2	3.4	20999	238	965	22	2.3	0.48	11771|11881|11932|12305|12801|14182|14828|15114|16438|17118|17242|17295|18212|19762|22240|23969|56430|74143|75769|77480|109880|243725	Ap2a1|Arsb|Atp1b2|Ddr1|Cnr1|Fgfr1|Hspa5|Hap1|Itpr1|Marcks|Mdk|Met|Ntrk2|Rit2|Dpysl3|Pacsin1|Clip1|Opa1|Plppr5|Kidins220|Braf|Ppp1r9a	-1.2	MyList
GO Biological Processes	19	GO:0086003	cardiac muscle cell contraction	19_GO:0032501 multicellular organismal process	-2.8	4	4.1	20999	38	965	7	0.73	0.27	12288|12293|83814|108058|109676|235281|246133	Cacna1c|Cacna2d1|Nedd4l|Camk2d|Ank2|Scn3b|Kcne2	-1.2	MyList
KEGG Pathway	24	mmu04960	Aldosterone-regulated sodium reabsorption - Mus musculus (house mouse)		-2.8	4	4.1	20999	38	965	7	0.73	0.27	11932|18707|18708|18710|20393|83814|232975	Atp1b2|Pik3cd|Pik3r1|Pik3r3|Sgk1|Nedd4l|Atp1a3	-1.2	MyList
GO Biological Processes	19	GO:0055078	sodium ion homeostasis	19_GO:0042592 homeostatic process	-2.8	4	4.1	20999	38	965	7	0.73	0.27	11932|14042|20393|20496|20512|57816|232975	Atp1b2|Ext1|Sgk1|Slc12a2|Slc1a3|Tesc|Atp1a3	-1.2	MyList
Reactome Gene Sets	6	R-MMU-5654741	Signaling by FGFR3		-2.8	4	4.1	20999	38	965	7	0.73	0.27	14172|15461|18708|20662|22190|51792|109880	Fgf18|Hras|Pik3r1|Sos1|Ubc|Ppp2r1a|Braf	-1.2	MyList
GO Biological Processes	19	GO:0061024	membrane organization	19_GO:0009987 cellular process	-2.8	1.6	3.2	20999	686	965	49	5.1	0.71	11749|11980|12028|12322|12725|13383|13476|13731|15525|16792|16905|17886|18190|18753|19266|20401|20614|22234|23859|23969|26874|56298|56428|56430|56491|66525|67181|67474|67864|68099|69017|74143|75415|75695|75914|77053|99683|103967|104156|105504|108083|109676|192198|218035|228432|236792|320091|329628|338521	Anxa6|Atp8a1|Bax|Camk2a|Clcn3|Dlg1|Reep5|Emp2|Hspa4|Laptm5|Lmna|Myh9|Nrxn2|Prkcd|Ptprd|Sh3bp1|Snap25|Ugcg|Dlg2|Pacsin1|Abcd2|Atl2|Mtch2|Clip1|Vapb|Timm50|Ctdnep1|Snap29|Yipf4|Cibar1|Prrt2|Opa1|Arhgap12|Rilpl1|Exoc6b|Sun1|Sec24b|Dnm3|Etv5|Exoc5|Pip4k2b|Ank2|Lrrc4|Vps41|Ano3|Mmgt1|Ano4|Fat4|Fa2h	-1.2	MyList
GO Biological Processes	19	GO:0008306	associative learning	19_GO:0032501 multicellular organismal process	-2.8	2.5	3.6	20999	123	965	14	1.5	0.38	12288|12918|14811|15251|15357|20393|20614|94109|109880|110886|218461|232975|243961|381979	Cacna1c|Crh|Grin2a|Hif1a|Hmgcr|Sgk1|Snap25|Csmd1|Braf|Gabra5|Pde8b|Atp1a3|Shank1|Brsk1	-1.2	MyList
GO Biological Processes	19	GO:0043068	positive regulation of programmed cell death	19_GO:0048518 positive regulation of biological process	-2.8	1.6	3.2	20999	652	965	47	4.9	0.69	11487|11787|11789|11852|12028|12167|12322|12575|12801|13144|13804|14797|14811|14815|15251|15357|15370|16007|16438|16476|16792|17260|18707|18753|19252|20677|20817|20874|21859|22192|22433|26398|26943|51792|56428|56632|69714|76500|77771|83486|108058|108655|216742|216869|224045|235320|269275	Adam10|Apbb2|Apc|Rhob|Bax|Bmpr1b|Camk2a|Cdkn1a|Cnr1|Dapk3|Endog|Tle5|Grin2a|Nr3c1|Hif1a|Hmgcr|Nr4a1|Ccn1|Itpr1|Jun|Laptm5|Mef2c|Pik3cd|Prkcd|Dusp1|Sox4|Srpk2|Slk|Timp3|Ube2m|Xbp1|Map2k4|Serinc3|Ppp2r1a|Mtch2|Sphk2|Tfpt|Ip6k2|Csrnp3|Rbm5|Camk2d|Foxp1|Fnip1|Arrb2|Eif2b5|Zbtb16|Acvr1c	-1.2	MyList
GO Biological Processes	19	GO:0048608	reproductive structure development	19_GO:0022414 reproductive process	-2.8	1.9	3.4	20999	317	965	27	2.8	0.53	11789|12028|12167|12576|12841|13123|13383|14313|14609|17311|17684|17761|17886|20397|22215|22764|57816|71371|75605|94109|94246|100986|192195|216869|224045|320790|380684	Apc|Bax|Bmpr1b|Cdkn1b|Col9a3|Cyp7b1|Dlg1|Fst|Gja1|Kitl|Cited2|Map7|Myh9|Sgpl1|Ube3a|Zfx|Tesc|Arid5b|Kdm5b|Csmd1|Arid4b|Akap9|Ash1l|Arrb2|Eif2b5|Chd7|Nefh	-1.2	MyList
GO Biological Processes	19	GO:0009791	post-embryonic development	19_GO:0032502 developmental process	-2.8	2.4	3.6	20999	137	965	15	1.6	0.4	11481|12028|13360|13386|16348|16438|20397|22284|22764|58208|71371|71602|75605|192195|319817	Acvr2b|Bax|Dhcr7|Dlk1|Invs|Itpr1|Sgpl1|Usp9x|Zfx|Bcl11b|Arid5b|Myo1e|Kdm5b|Ash1l|Rc3h2	-1.2	MyList
KEGG Pathway	24	mmu05223	Non-small cell lung cancer - Mus musculus (house mouse)		-2.8	3	3.8	20999	72	965	10	1	0.33	12028|12575|15461|16573|17295|18707|18708|18710|20662|109880	Bax|Cdkn1a|Hras|Kif5b|Met|Pik3cd|Pik3r1|Pik3r3|Sos1|Braf	-1.2	MyList
KEGG Pathway	24	mmu05218	Melanoma - Mus musculus (house mouse)		-2.8	3	3.8	20999	72	965	10	1	0.33	12028|12575|14172|14182|15461|17295|18707|18708|18710|109880	Bax|Cdkn1a|Fgf18|Fgfr1|Hras|Met|Pik3cd|Pik3r1|Pik3r3|Braf	-1.2	MyList
GO Biological Processes	19	GO:0018394	peptidyl-lysine acetylation	19_GO:0008152 metabolic process	-2.8	2.7	3.7	20999	97	965	12	1.2	0.36	13486|20174|21761|24075|56790|73242|76719|108155|108946|216825|223527|246103	Dr1|Ruvbl2|Morf4l1|Taf10|Supt20|Atat1|Kansl1|Ogt|Zzz3|Usp22|Eny2|Atxn7	-1.2	MyList
WikiPathways	27	WP544	Exercise-induced circadian regulation		-2.8	3.6	3.9	20999	49	965	8	0.83	0.29	12741|12952|15481|18627|22153|22229|27057|353187	Cldn5|Cry1|Hspa8|Per2|Tubb4a|Ucp3|Ncoa4|Nr1d2	-1.2	MyList
GO Biological Processes	19	GO:0046834	lipid phosphorylation	19_GO:0008152 metabolic process	-2.8	7.3	4.8	20999	12	965	4	0.41	0.21	18720|110197|110524|217480	Pip5k1a|Dgkg|Dgkq|Dgkb	-1.2	MyList
GO Biological Processes	19	GO:0140719	constitutive heterochromatin formation	19_GO:0048519 negative regulation of biological process	-2.8	7.3	4.8	20999	12	965	4	0.41	0.21	14055|50721|51869|74355	Ezh1|Sirt6|Rif1|Smchd1	-1.2	MyList
GO Biological Processes	19	GO:1902513	regulation of organelle transport along microtubule	19_GO:0051179 localization	-2.8	7.3	4.8	20999	12	965	4	0.41	0.21	12794|15114|17756|380684	Cnih2|Hap1|Map2|Nefh	-1.2	MyList
GO Biological Processes	19	GO:0071363	cellular response to growth factor stimulus	19_GO:0050896 response to stimulus	-2.8	1.7	3.3	20999	466	965	36	3.7	0.61	11481|12167|12193|12631|12741|13383|13655|14042|14172|14182|14281|14313|14538|14815|15114|15258|15370|16476|17260|17684|18099|18212|18707|18754|20662|20692|22284|22433|72183|72993|74053|77480|80859|216869|269275|329628	Acvr2b|Bmpr1b|Zfp36l2|Cfl1|Cldn5|Dlg1|Egr3|Ext1|Fgf18|Fgfr1|Fos|Fst|Gcnt2|Nr3c1|Hap1|Hipk2|Nr4a1|Jun|Mef2c|Cited2|Nlk|Ntrk2|Pik3cd|Prkce|Sos1|Sparc|Usp9x|Xbp1|Snx6|Appl1|Grip1|Kidins220|Nfkbiz|Arrb2|Acvr1c|Fat4	-1.1	MyList
GO Biological Processes	19	GO:0051928	positive regulation of calcium ion transport	19_GO:0051179 localization	-2.8	2.3	3.5	20999	152	965	16	1.7	0.41	11941|12028|12288|12293|12298|12322|12918|15114|16438|19058|26556|56632|65973|109676|216869|246133	Atp2b2|Bax|Cacna1c|Cacna2d1|Cacnb4|Camk2a|Crh|Hap1|Itpr1|Ppp3r1|Homer1|Sphk2|Asph|Ank2|Arrb2|Kcne2	-1.1	MyList
GO Biological Processes	19	GO:0070777	D-aspartate transport	19_GO:0051179 localization	-2.8	11	5.3	20999	6	965	3	0.31	0.18	14580|18753|20512	Gfap|Prkcd|Slc1a3	-1.1	MyList
Reactome Gene Sets	6	R-MMU-1234158	Regulation of gene expression by Hypoxia-inducible Factor		-2.8	11	5.3	20999	6	965	3	0.31	0.18	15251|17684|53417	Hif1a|Cited2|Hif3a	-1.1	MyList
GO Biological Processes	19	GO:2000812	regulation of barbed-end actin filament capping	19_GO:0048519 negative regulation of biological process	-2.8	11	5.3	20999	6	965	3	0.31	0.18	12631|14489|234695	Cfl1|Mtpn|Carmil2	-1.1	MyList
GO Biological Processes	19	GO:0070779	D-aspartate import across plasma membrane	19_GO:0051179 localization	-2.8	11	5.3	20999	6	965	3	0.31	0.18	14580|18753|20512	Gfap|Prkcd|Slc1a3	-1.1	MyList
GO Biological Processes	19	GO:0031958	corticosteroid receptor signaling pathway	19_GO:0050896 response to stimulus	-2.8	11	5.3	20999	6	965	3	0.31	0.18	14815|17999|93760	Nr3c1|Nedd4|Arid1a	-1.1	MyList
GO Biological Processes	19	GO:0006089	lactate metabolic process	19_GO:0008152 metabolic process	-2.8	5.4	4.4	20999	20	965	5	0.52	0.23	15251|18627|18640|56428|56695	Hif1a|Per2|Pfkfb2|Mtch2|Pnkd	-1.1	MyList
GO Biological Processes	19	GO:0099150	regulation of postsynaptic specialization assembly	19_GO:0032502 developmental process	-2.8	5.4	4.4	20999	20	965	5	0.52	0.23	19266|73340|107065|225875|272381	Ptprd|Nptxr|Lrrtm2|Lrfn4|Lrrc4b	-1.1	MyList
GO Biological Processes	19	GO:0043254	regulation of protein-containing complex assembly	19_GO:0050789 regulation of biological process	-2.8	1.7	3.3	20999	450	965	35	3.6	0.6	11789|12028|12557|12576|12631|13383|13548|14248|14489|15481|17295|17755|17756|17957|18643|18753|18754|19240|20393|22153|56430|65114|68943|69017|72205|73242|76499|76820|100986|104445|105377|216742|234695|243725|245857	Apc|Bax|Cdh17|Cdkn1b|Cfl1|Dlg1|Dyrk1a|Flii|Mtpn|Hspa8|Met|Map1b|Map2|Napb|Pfn1|Prkcd|Prkce|Tmsb10|Sgk1|Tubb4a|Clip1|Vps35|Pink1|Prrt2|Eml2|Atat1|Clasp2|Cyria|Akap9|Cdc42ep1|Slf1|Fnip1|Carmil2|Ppp1r9a|Ssh3	-1.1	MyList
Reactome Gene Sets	6	R-MMU-9607240	FLT3 Signaling		-2.8	4.5	4.1	20999	29	965	6	0.62	0.25	12576|15461|18708|20662|22190|216233	Cdkn1b|Hras|Pik3r1|Sos1|Ubc|Socs2	-1.1	MyList
Reactome Gene Sets	6	R-MMU-5205647	Mitophagy		-2.8	4.5	4.1	20999	29	965	6	0.62	0.25	12995|13000|22190|66119|66734|68943	Csnk2a1|Csnk2a2|Ubc|Tomm6|Map1lc3a|Pink1	-1.1	MyList
KEGG Pathway	24	mmu04961	Endocrine and other factor-regulated calcium reabsorption - Mus musculus (house mouse)		-2.7	3.2	3.8	20999	61	965	9	0.93	0.31	11771|11932|11941|18747|71770|74325|103967|232975|320707	Ap2a1|Atp1b2|Atp2b2|Prkaca|Ap2b1|Cltb|Dnm3|Atp1a3|Atp2b3	-1.1	MyList
Reactome Gene Sets	6	R-MMU-190236	Signaling by FGFR		-2.7	3	3.7	20999	73	965	10	1	0.33	14172|14182|15461|18708|20662|22190|51792|69920|109880|114715	Fgf18|Fgfr1|Hras|Pik3r1|Sos1|Ubc|Ppp2r1a|Polr2i|Braf|Spred1	-1.1	MyList
GO Biological Processes	19	GO:0040017	positive regulation of locomotion	19_GO:0040011 locomotion	-2.7	1.6	3.2	20999	639	965	46	4.8	0.69	11487|11789|11852|11980|12476|12631|13144|14172|14182|14538|14828|15251|15461|16007|16476|17242|17295|17311|18643|18707|18708|18754|19878|20354|20692|21338|22433|50706|52822|53416|57266|65114|67374|69807|70834|71709|74030|75454|76499|76707|108058|108655|212307|214968|234695|673094	Adam10|Apc|Rhob|Atp8a1|Cd151|Cfl1|Dapk3|Fgf18|Fgfr1|Gcnt2|Hspa5|Hif1a|Hras|Ccn1|Jun|Mdk|Met|Kitl|Pfn1|Pik3cd|Pik3r1|Prkce|Rock2|Sema4d|Sparc|Tacr3|Xbp1|Postn|Rufy3|Stk39|Cxcl14|Vps35|Jam2|Trim32|Spag9|Syde1|Rin2|Phpt1|Clasp2|Clasp1|Camk2d|Foxp1|Mapre2|Sema6d|Carmil2|Cd99	-1.1	MyList
GO Biological Processes	19	GO:2000147	positive regulation of cell motility	19_GO:0040011 locomotion	-2.7	1.6	3.2	20999	622	965	45	4.7	0.68	11487|11789|11852|11980|12476|12631|13144|14172|14182|14538|14828|15251|15461|16007|16476|17242|17295|17311|18643|18707|18708|18754|19878|20354|20692|21338|22433|50706|52822|53416|57266|67374|69807|70834|71709|74030|75454|76499|76707|108058|108655|212307|214968|234695|673094	Adam10|Apc|Rhob|Atp8a1|Cd151|Cfl1|Dapk3|Fgf18|Fgfr1|Gcnt2|Hspa5|Hif1a|Hras|Ccn1|Jun|Mdk|Met|Kitl|Pfn1|Pik3cd|Pik3r1|Prkce|Rock2|Sema4d|Sparc|Tacr3|Xbp1|Postn|Rufy3|Stk39|Cxcl14|Jam2|Trim32|Spag9|Syde1|Rin2|Phpt1|Clasp2|Clasp1|Camk2d|Foxp1|Mapre2|Sema6d|Carmil2|Cd99	-1.1	MyList
GO Biological Processes	19	GO:0097485	neuron projection guidance	19_GO:0040011 locomotion	-2.7	2	3.4	20999	242	965	22	2.3	0.48	11658|11787|12167|13839|14042|14365|16573|17181|17260|18007|18844|18845|19277|20354|20562|54712|58208|105689|108655|108699|117606|214968	Alcam|Apbb2|Bmpr1b|Epha5|Ext1|Fzd3|Kif5b|Matn2|Mef2c|Neo1|Plxna1|Plxna2|Ptpro|Sema4d|Slit1|Plxnc1|Bcl11b|Mycbp2|Foxp1|Chn1|Boc|Sema6d	-1.1	MyList
GO Biological Processes	19	GO:0007411	axon guidance	19_GO:0040011 locomotion	-2.7	2	3.4	20999	242	965	22	2.3	0.48	11658|11787|12167|13839|14042|14365|16573|17181|17260|18007|18844|18845|19277|20354|20562|54712|58208|105689|108655|108699|117606|214968	Alcam|Apbb2|Bmpr1b|Epha5|Ext1|Fzd3|Kif5b|Matn2|Mef2c|Neo1|Plxna1|Plxna2|Ptpro|Sema4d|Slit1|Plxnc1|Bcl11b|Mycbp2|Foxp1|Chn1|Boc|Sema6d	-1.1	MyList
GO Biological Processes	19	GO:0071248	cellular response to metal ion	19_GO:0050896 response to stimulus	-2.7	2.2	3.4	20999	182	965	18	1.9	0.44	12576|14281|14811|16476|16477|16536|17258|17260|17751|20496|20979|23859|53416|53945|65973|66972|102278|109880	Cdkn1b|Fos|Grin2a|Jun|Junb|Kcnq2|Mef2a|Mef2c|Mt3|Slc12a2|Syt1|Dlg2|Stk39|Slc40a1|Asph|Slc25a23|Cpne7|Braf	-1.1	MyList
GO Biological Processes	19	GO:0008344	adult locomotory behavior	19_GO:0032501 multicellular organismal process	-2.7	2.5	3.6	20999	112	965	13	1.3	0.37	12288|12298|12725|13131|15258|18516|20273|20618|57754|213827|216869|232975|320790	Cacna1c|Cacnb4|Clcn3|Dab1|Hipk2|Pbx3|Scn8a|Sncg|Cend1|Arcn1|Arrb2|Atp1a3|Chd7	-1.1	MyList
KEGG Pathway	24	mmu04540	Gap junction - Mus musculus (house mouse)		-2.7	2.8	3.6	20999	86	965	11	1.1	0.34	14609|15461|16438|16439|18747|20662|22146|22153|26405|60596|104318	Gja1|Hras|Itpr1|Itpr2|Prkaca|Sos1|Tuba1c|Tubb4a|Map3k2|Gucy1a1|Csnk1d	-1.1	MyList
GO Biological Processes	19	GO:0071277	cellular response to calcium ion	19_GO:0050896 response to stimulus	-2.7	2.8	3.6	20999	86	965	11	1.1	0.34	14281|16476|16477|16536|17258|17260|20979|65973|66972|102278|109880	Fos|Jun|Junb|Kcnq2|Mef2a|Mef2c|Syt1|Asph|Slc25a23|Cpne7|Braf	-1.1	MyList
GO Biological Processes	19	GO:0043242	negative regulation of protein-containing complex disassembly	19_GO:0048519 negative regulation of biological process	-2.7	2.8	3.6	20999	86	965	11	1.1	0.34	11789|12631|14248|17755|17756|18627|23805|68041|76499|76707|246103	Apc|Cfl1|Flii|Map1b|Map2|Per2|Apc2|Mid1ip1|Clasp2|Clasp1|Atxn7	-1.1	MyList
GO Biological Processes	19	GO:0061458	reproductive system development	19_GO:0032502 developmental process	-2.7	1.8	3.3	20999	321	965	27	2.8	0.53	11789|12028|12167|12576|12841|13123|13383|14313|14609|17311|17684|17761|17886|20397|22215|22764|57816|71371|75605|94109|94246|100986|192195|216869|224045|320790|380684	Apc|Bax|Bmpr1b|Cdkn1b|Col9a3|Cyp7b1|Dlg1|Fst|Gja1|Kitl|Cited2|Map7|Myh9|Sgpl1|Ube3a|Zfx|Tesc|Arid5b|Kdm5b|Csmd1|Arid4b|Akap9|Ash1l|Arrb2|Eif2b5|Chd7|Nefh	-1.1	MyList
GO Biological Processes	19	GO:0009896	positive regulation of catabolic process	19_GO:0048518 positive regulation of biological process	-2.7	1.6	3.2	20999	537	965	40	4.1	0.64	11789|12028|12193|13046|13804|14609|15251|15511|16792|17999|18753|18754|19878|22433|23805|23806|26874|50721|54403|56490|65114|67154|68034|68943|69807|71492|72446|75747|83814|104318|108083|108705|140742|208922|229096|230895|237400|246133|268291|319817	Apc|Bax|Zfp36l2|Celf1|Endog|Gja1|Hif1a|Hspa1b|Laptm5|Nedd4|Prkcd|Prkce|Rock2|Xbp1|Apc2|Arih1|Abcd2|Sirt6|Slc4a4|Zbtb20|Vps35|Mtdh|Pabir1|Pink1|Trim32|Bbs7|Prr5l|Sesn3|Nedd4l|Csnk1d|Pip4k2b|Pttg1ip|Sesn1|Cpeb3|Ythdf3|Vps13d|Mex3d|Kcne2|Rnf217|Rc3h2	-1.1	MyList
Reactome Gene Sets	6	R-MMU-382556	ABC-family proteins mediated transport		-2.7	2.6	3.6	20999	99	965	12	1.2	0.36	11306|19177|19192|20338|22190|26874|26905|27416|66753|69077|192663|216440	Abcb7|Psmb7|Psme3|Sel1l|Ubc|Abcd2|Eif2s3x|Abcc5|Erlec1|Psmd11|Abcg4|Os9	-1.1	MyList
GO Biological Processes	19	GO:0006397	mRNA processing	19_GO:0008152 metabolic process	-2.7	1.7	3.2	20999	437	965	34	3.5	0.59	13046|14266|15481|18747|18949|19383|20817|21379|27756|28000|51810|56758|60321|66899|66921|67039|67040|67225|67439|74320|78784|83486|93686|94230|105859|170791|192196|208768|214498|218543|229709|233208|237073|432508	Celf1|Aff2|Hspa8|Prkaca|Pnn|Raly|Srpk2|Tbrg4|Lsm2|Prpf19|Hnrnpu|Mbnl1|Wbp11|Fip1l1|Prpf38b|Rbm25|Ddx17|Rnpc3|Xab2|Wdr33|Celf3|Rbm5|Rbfox2|Cpsf1|Csdc2|Rbm39|Luc7l2|Sde2|Cdc73|Srek1|Ahcyl1|Scaf1|Rbm41|Cpsf6	-1.1	MyList
GO Biological Processes	19	GO:0001568	blood vessel development	19_GO:0032502 developmental process	-2.7	1.6	3.2	20999	573	965	42	4.4	0.66	11481|11852|12028|12837|13360|13655|13839|14048|14172|14182|14609|15251|15370|16007|16449|16476|16477|16889|17260|17684|17886|17999|18212|18710|19058|20397|20662|20677|20817|22433|22762|50785|53417|56632|71602|71709|71770|79264|93760|99683|114715|320790	Acvr2b|Rhob|Bax|Col8a1|Dhcr7|Egr3|Epha5|Eya1|Fgf18|Fgfr1|Gja1|Hif1a|Nr4a1|Ccn1|Jag1|Jun|Junb|Lipa|Mef2c|Cited2|Myh9|Nedd4|Ntrk2|Pik3r3|Ppp3r1|Sgpl1|Sos1|Sox4|Srpk2|Xbp1|Zfpm2|Hs6st1|Hif3a|Sphk2|Myo1e|Syde1|Ap2b1|Krit1|Arid1a|Sec24b|Spred1|Chd7	-1.1	MyList
GO Biological Processes	19	GO:0032386	regulation of intracellular transport	19_GO:0051179 localization	-2.7	1.8	3.2	20999	339	965	28	2.9	0.54	12326|12794|15114|15461|16573|17755|17756|17846|17931|17999|18708|18747|18753|22433|22627|50721|52822|65114|65973|66753|68943|70297|72446|99683|108155|216440|380684|432508	Camk4|Cnih2|Hap1|Hras|Kif5b|Map1b|Map2|Commd1|Ppp1r12a|Nedd4|Pik3r1|Prkaca|Prkcd|Xbp1|Ywhae|Sirt6|Rufy3|Vps35|Asph|Erlec1|Pink1|Gcc2|Prr5l|Sec24b|Ogt|Os9|Nefh|Cpsf6	-1.1	MyList
Reactome Gene Sets	6	R-MMU-5654743	Signaling by FGFR4		-2.7	3.8	3.9	20999	40	965	7	0.73	0.27	14172|15461|18708|20662|22190|51792|109880	Fgf18|Hras|Pik3r1|Sos1|Ubc|Ppp2r1a|Braf	-1.1	MyList
GO Biological Processes	19	GO:0043966	histone H3 acetylation	19_GO:0008152 metabolic process	-2.7	3.8	3.9	20999	40	965	7	0.73	0.27	13486|24075|56790|108946|216825|223527|246103	Dr1|Taf10|Supt20|Zzz3|Usp22|Eny2|Atxn7	-1.1	MyList
GO Biological Processes	19	GO:0016573	histone acetylation	19_GO:0008152 metabolic process	-2.7	2.8	3.6	20999	87	965	11	1.1	0.34	13486|20174|21761|24075|56790|76719|108155|108946|216825|223527|246103	Dr1|Ruvbl2|Morf4l1|Taf10|Supt20|Kansl1|Ogt|Zzz3|Usp22|Eny2|Atxn7	-1.1	MyList
Reactome Gene Sets	6	R-MMU-1257604	PIP3 activates AKT signaling		-2.7	2	3.3	20999	229	965	21	2.2	0.47	12575|12576|12995|13000|14172|14182|15370|17311|17999|18707|18708|18710|18717|18720|19177|19192|22190|51792|69077|107932|108083	Cdkn1a|Cdkn1b|Csnk2a1|Csnk2a2|Fgf18|Fgfr1|Nr4a1|Kitl|Nedd4|Pik3cd|Pik3r1|Pik3r3|Pip5k1c|Pip5k1a|Psmb7|Psme3|Ubc|Ppp2r1a|Psmd11|Chd4|Pip4k2b	-1.1	MyList
Reactome Gene Sets	6	R-MMU-2262752	Cellular responses to stress		-2.7	1.7	3.2	20999	438	965	34	3.5	0.59	12322|12575|12576|14281|14815|14828|15251|15481|15511|16476|17684|19177|19192|19386|21372|22146|22153|22190|22627|26398|26905|50527|50758|50868|53417|66156|69077|75430|108058|114143|140742|216080|216742|234865	Camk2a|Cdkn1a|Cdkn1b|Fos|Nr3c1|Hspa5|Hif1a|Hspa8|Hspa1b|Jun|Cited2|Psmb7|Psme3|Ranbp2|Tbl1x|Tuba1c|Tubb4a|Ubc|Ywhae|Map2k4|Eif2s3x|Ero1a|Fbxl17|Keap1|Hif3a|Anapc11|Psmd11|Anapc15|Camk2d|Atp6v0b|Sesn1|Ube2d1|Fnip1|Nup133	-1.1	MyList
Reactome Gene Sets	6	R-MMU-983705	Signaling by the B Cell Receptor (BCR)		-2.7	2.6	3.5	20999	100	965	12	1.2	0.36	15461|16438|16439|18707|18708|19058|19177|19192|19419|20662|22190|69077	Hras|Itpr1|Itpr2|Pik3cd|Pik3r1|Ppp3r1|Psmb7|Psme3|Rasgrp1|Sos1|Ubc|Psmd11	-1.1	MyList
GO Biological Processes	19	GO:0007041	lysosomal transport	19_GO:0051179 localization	-2.7	2.4	3.5	20999	127	965	14	1.5	0.38	11852|15481|16792|16889|17999|27057|65114|67095|68943|70297|77573|81905|218035|320191	Rhob|Hspa8|Laptm5|Lipa|Nedd4|Ncoa4|Vps35|Trak1|Pink1|Gcc2|Vps33a|Cacng8|Vps41|Hook3	-1.1	MyList
GO Biological Processes	19	GO:1901890	positive regulation of cell junction assembly	19_GO:0048518 positive regulation of biological process	-2.7	2.4	3.5	20999	127	965	14	1.5	0.38	12631|12741|17886|18212|18708|19266|20354|67811|75409|76965|107065|107581|272381|319387	Cfl1|Cldn5|Myh9|Ntrk2|Pik3r1|Ptprd|Sema4d|Poldip2|Slitrk5|Slitrk1|Lrrtm2|Col16a1|Lrrc4b|Adgrl3	-1.1	MyList
GO Biological Processes	19	GO:0035303	regulation of dephosphorylation	19_GO:0008152 metabolic process	-2.7	2.4	3.5	20999	127	965	14	1.5	0.38	17260|17931|18518|18753|19878|20354|22027|22627|54401|59046|68943|76497|100072|227059	Mef2c|Ppp1r12a|Igbp1|Prkcd|Rock2|Sema4d|Hsp90b1|Ywhae|Ywhab|Arpp19|Pink1|Ppp1r11|Camta1|Slc39a10	-1.1	MyList
GO Biological Processes	19	GO:0071375	cellular response to peptide hormone stimulus	19_GO:0050896 response to stimulus	-2.7	2	3.3	20999	214	965	20	2.1	0.46	11789|12322|12631|15370|15461|18708|18710|18747|18753|20393|20411|20662|22433|27273|72993|83946|106572|216233|229709|235344	Apc|Camk2a|Cfl1|Nr4a1|Hras|Pik3r1|Pik3r3|Prkaca|Prkcd|Sgk1|Sorbs1|Sos1|Xbp1|Pdk4|Appl1|Phip|Rab31|Socs2|Ahcyl1|Sik2	-1.1	MyList
GO Biological Processes	19	GO:0032535	regulation of cellular component size	19_GO:0065007 biological regulation	-2.7	1.7	3.2	20999	405	965	32	3.3	0.58	11829|11941|12631|12704|12725|13383|14248|14489|16885|17751|17755|17756|18643|18753|18754|19240|20354|20401|20496|20562|52822|57028|76499|76820|104445|107723|108155|214968|234695|243725|245857|320563	Aqp4|Atp2b2|Cfl1|Cit|Clcn3|Dlg1|Flii|Mtpn|Limk1|Mt3|Map1b|Map2|Pfn1|Prkcd|Prkce|Tmsb10|Sema4d|Sh3bp1|Slc12a2|Slit1|Rufy3|Pdxp|Clasp2|Cyria|Cdc42ep1|Slc12a6|Ogt|Sema6d|Carmil2|Ppp1r9a|Ssh3|Islr2	-1.1	MyList
KEGG Pathway	24	mmu05017	Spinocerebellar ataxia - Mus musculus (house mouse)		-2.7	2.3	3.4	20999	141	965	15	1.6	0.4	13131|14811|16438|16439|16504|18044|18707|18708|18710|19177|22433|69077|74143|80913|242443	Dab1|Grin2a|Itpr1|Itpr2|Kcnc3|Nfya|Pik3cd|Pik3r1|Pik3r3|Psmb7|Xbp1|Psmd11|Opa1|Pum2|Grin3a	-1.1	MyList
GO Biological Processes	19	GO:0046889	positive regulation of lipid biosynthetic process	19_GO:0048518 positive regulation of biological process	-2.7	2.5	3.5	20999	114	965	13	1.3	0.37	11998|16007|18753|20411|26874|56490|56632|67181|68041|74205|108155|192663|226856	Avp|Ccn1|Prkcd|Sorbs1|Abcd2|Zbtb20|Sphk2|Ctdnep1|Mid1ip1|Acsl3|Ogt|Abcg4|Lpgat1	-1.1	MyList
GO Biological Processes	19	GO:0051017	actin filament bundle assembly	19_GO:0009987 cellular process	-2.7	3.1	3.7	20999	63	965	9	0.93	0.31	16885|17118|17886|20411|22027|22240|57028|67803|109880	Limk1|Marcks|Myh9|Sorbs1|Hsp90b1|Dpysl3|Pdxp|Limd2|Braf	-1.1	MyList
GO Biological Processes	19	GO:0030073	insulin secretion	19_GO:0051179 localization	-2.7	3.1	3.7	20999	63	965	9	0.93	0.31	11481|12288|15251|18111|18754|19276|20614|20912|269275	Acvr2b|Cacna1c|Hif1a|Nnat|Prkce|Ptprn2|Snap25|Stxbp3|Acvr1c	-1.1	MyList
Reactome Gene Sets	6	R-MMU-416700	Other semaphorin interactions		-2.6	6.7	4.5	20999	13	965	4	0.41	0.21	18844|20354|54712|214968	Plxna1|Sema4d|Plxnc1|Sema6d	-1.1	MyList
GO Biological Processes	19	GO:0097421	liver regeneration	19_GO:0032502 developmental process	-2.6	6.7	4.5	20999	13	965	4	0.41	0.21	11692|14055|16438|72043	Gfer|Ezh1|Itpr1|Sulf2	-1.1	MyList
Reactome Gene Sets	6	R-MMU-8964539	Glutamate and glutamine metabolism		-2.6	6.7	4.5	20999	13	965	4	0.41	0.21	14660|56454|108653|194237	Gls|Aldh18a1|Rimklb|Rimkla	-1.1	MyList
WikiPathways	27	WP5025	Hypoxia-dependent differentiation of myoblasts		-2.6	6.7	4.5	20999	13	965	4	0.41	0.21	12575|12576|15251|20893	Cdkn1a|Cdkn1b|Hif1a|Bhlhe40	-1.1	MyList
GO Biological Processes	19	GO:0046660	female sex differentiation	19_GO:0022414 reproductive process	-2.6	2.3	3.4	20999	142	965	15	1.6	0.4	12028|12167|12841|14313|17311|17886|20397|22215|22764|71371|94109|216869|224045|320790|380684	Bax|Bmpr1b|Col9a3|Fst|Kitl|Myh9|Sgpl1|Ube3a|Zfx|Arid5b|Csmd1|Arrb2|Eif2b5|Chd7|Nefh	-1.1	MyList
GO Biological Processes	19	GO:0045664	regulation of neuron differentiation	19_GO:0032502 developmental process	-2.6	1.9	3.3	20999	246	965	22	2.3	0.48	12704|13131|14048|14182|14357|15353|16449|16918|17260|17755|18088|20666|21406|58208|69807|69952|70834|74143|104156|104318|216233|330938	Cit|Dab1|Eya1|Fgfr1|Dtx1|Hmg20b|Jag1|Mycl|Mef2c|Map1b|Nkx2-2|Sox11|Tcf12|Bcl11b|Trim32|Tunar|Spag9|Opa1|Etv5|Csnk1d|Socs2|Dixdc1	-1.1	MyList
KEGG Pathway	24	mmu05235	PD-L1 expression and PD-1 checkpoint pathway in cancer - Mus musculus (house mouse)		-2.6	2.7	3.5	20999	88	965	11	1.1	0.34	12995|13000|14281|15251|15461|16476|18707|18708|18710|19058|19419	Csnk2a1|Csnk2a2|Fos|Hif1a|Hras|Jun|Pik3cd|Pik3r1|Pik3r3|Ppp3r1|Rasgrp1	-1.1	MyList
GO Biological Processes	19	GO:0001558	regulation of cell growth	19_GO:0040007 growth	-2.6	1.7	3.1	20999	458	965	35	3.6	0.6	11487|11998|12305|12575|12576|12631|14489|14609|14706|14815|16885|17751|17755|17756|19736|20354|20393|20562|20979|22433|52822|54338|56632|66398|68034|69807|70834|76499|76500|83814|108655|140742|214498|214968|320563	Adam10|Avp|Ddr1|Cdkn1a|Cdkn1b|Cfl1|Mtpn|Gja1|Gng4|Nr3c1|Limk1|Mt3|Map1b|Map2|Rgs4|Sema4d|Sgk1|Slit1|Syt1|Xbp1|Rufy3|Slc23a2|Sphk2|Commd5|Pabir1|Trim32|Spag9|Clasp2|Ip6k2|Nedd4l|Foxp1|Sesn1|Cdc73|Sema6d|Islr2	-1	MyList
KEGG Pathway	24	mmu05417	Lipid and atherosclerosis - Mus musculus (house mouse)		-2.6	2	3.3	20999	216	965	20	2.1	0.46	12028|12322|14281|14828|15461|15481|15511|15525|16438|16476|18707|18708|18710|19058|19878|22027|22433|26398|50527|108058	Bax|Camk2a|Fos|Hspa5|Hras|Hspa8|Hspa1b|Hspa4|Itpr1|Jun|Pik3cd|Pik3r1|Pik3r3|Ppp3r1|Rock2|Hsp90b1|Xbp1|Map2k4|Ero1a|Camk2d	-1	MyList
GO Biological Processes	19	GO:0055007	cardiac muscle cell differentiation	19_GO:0032502 developmental process	-2.6	2.5	3.4	20999	115	965	13	1.3	0.37	16905|17258|17260|17295|26398|50721|51810|74103|93760|103806|108058|108655|244810	Lmna|Mef2a|Mef2c|Met|Map2k4|Sirt6|Hnrnpu|Nebl|Arid1a|Maml1|Camk2d|Foxp1|AW551984	-1	MyList
GO Biological Processes	19	GO:0048024	regulation of mRNA splicing, via spliceosome	19_GO:0008152 metabolic process	-2.6	2.5	3.4	20999	115	965	13	1.3	0.37	13046|13548|15481|28000|51810|59092|67039|67040|72289|78784|83486|93686|170791	Celf1|Dyrk1a|Hspa8|Prpf19|Hnrnpu|Pcbp4|Rbm25|Ddx17|Malat1|Celf3|Rbm5|Rbfox2|Rbm39	-1	MyList
GO Biological Processes	19	GO:0048520	positive regulation of behavior	19_GO:0048518 positive regulation of biological process	-2.6	3.7	3.8	20999	41	965	7	0.73	0.27	12918|14609|17260|18167|65114|73094|110312	Crh|Gja1|Mef2c|Npy2r|Vps35|Sgip1|Pmch	-1	MyList
Reactome Gene Sets	6	R-MMU-9696273	RND1 GTPase cycle		-2.6	3.7	3.8	20999	41	965	7	0.73	0.27	12874|13518|18708|18844|53382|77480|170791	Cpd|Dst|Pik3r1|Plxna1|Txnl1|Kidins220|Rbm39	-1	MyList
Reactome Gene Sets	6	R-MMU-5675221	Negative regulation of MAPK pathway		-2.6	3.7	3.8	20999	41	965	7	0.73	0.27	15461|19252|22190|51792|54401|70686|109880	Hras|Dusp1|Ubc|Ppp2r1a|Ywhab|Dusp16|Braf	-1	MyList
GO Biological Processes	19	GO:1901880	negative regulation of protein depolymerization	19_GO:0048519 negative regulation of biological process	-2.6	2.9	3.6	20999	76	965	10	1	0.33	11789|12631|14248|17755|17756|23805|68041|76499|76707|246103	Apc|Cfl1|Flii|Map1b|Map2|Apc2|Mid1ip1|Clasp2|Clasp1|Atxn7	-1	MyList
GO Biological Processes	19	GO:0030278	regulation of ossification	19_GO:0032501 multicellular organismal process	-2.6	2.3	3.4	20999	143	965	15	1.6	0.4	11481|12167|13386|14609|15251|16007|17242|17260|17313|20666|57259|75302|80752|235320|353170	Acvr2b|Bmpr1b|Dlk1|Gja1|Hif1a|Ccn1|Mdk|Mef2c|Mgp|Sox11|Tob2|Asxl2|Fam20c|Zbtb16|Txlng	-1	MyList
GO Biological Processes	19	GO:0090066	regulation of anatomical structure size	19_GO:0065007 biological regulation	-2.6	1.6	3.1	20999	579	965	42	4.4	0.66	11829|11941|11998|12288|12631|12704|12725|13383|14042|14248|14489|14609|15251|15357|16598|16885|17751|17755|17756|18627|18643|18753|18754|19240|19878|20354|20401|20496|20562|52822|57028|60596|76499|76820|104445|107723|108155|214968|234695|243725|245857|320563	Aqp4|Atp2b2|Avp|Cacna1c|Cfl1|Cit|Clcn3|Dlg1|Ext1|Flii|Mtpn|Gja1|Hif1a|Hmgcr|Klf2|Limk1|Mt3|Map1b|Map2|Per2|Pfn1|Prkcd|Prkce|Tmsb10|Rock2|Sema4d|Sh3bp1|Slc12a2|Slit1|Rufy3|Pdxp|Gucy1a1|Clasp2|Cyria|Cdc42ep1|Slc12a6|Ogt|Sema6d|Carmil2|Ppp1r9a|Ssh3|Islr2	-1	MyList
KEGG Pathway	24	mmu04141	Protein processing in endoplasmic reticulum - Mus musculus (house mouse)		-2.6	2.2	3.3	20999	172	965	17	1.8	0.42	12028|12330|12915|14376|14828|15481|15511|19359|20338|22027|22433|50527|66753|99683|107513|216080|216440	Bax|Canx|Atf6b|Ganab|Hspa5|Hspa8|Hspa1b|Rad23b|Sel1l|Hsp90b1|Xbp1|Ero1a|Erlec1|Sec24b|Ssr1|Ube2d1|Os9	-1	MyList
GO Biological Processes	19	GO:0030048	actin filament-based movement	19_GO:0009987 cellular process	-2.6	2.7	3.5	20999	89	965	11	1.1	0.34	12288|12293|13731|17886|71602|83814|108058|109676|231646|235281|246133	Cacna1c|Cacna2d1|Emp2|Myh9|Myo1e|Nedd4l|Camk2d|Ank2|Myo1h|Scn3b|Kcne2	-1	MyList
GO Biological Processes	19	GO:0031116	positive regulation of microtubule polymerization	19_GO:0048518 positive regulation of biological process	-2.6	4.2	3.9	20999	31	965	6	0.62	0.25	11789|12576|17295|17755|56430|100986	Apc|Cdkn1b|Met|Map1b|Clip1|Akap9	-1	MyList
GO Biological Processes	19	GO:0051222	positive regulation of protein transport	19_GO:0051179 localization	-2.6	1.8	3.2	20999	344	965	28	2.9	0.54	12288|12326|12918|13447|14609|15251|15461|16438|16573|17846|17886|18111|18640|18708|18747|18753|18754|20677|22433|22627|50721|52822|65114|65973|69952|72446|74205|545192	Cacna1c|Camk4|Crh|Doc2b|Gja1|Hif1a|Hras|Itpr1|Kif5b|Commd1|Myh9|Nnat|Pfkfb2|Pik3r1|Prkaca|Prkcd|Prkce|Sox4|Xbp1|Ywhae|Sirt6|Rufy3|Vps35|Asph|Tunar|Prr5l|Acsl3|Baiap3	-1	MyList
GO Biological Processes	19	GO:0001889	liver development	19_GO:0032502 developmental process	-2.6	2.4	3.4	20999	116	965	13	1.3	0.37	11692|14055|15288|16438|16476|16889|17295|17684|22433|24075|51938|72043|223922	Gfer|Ezh1|Hmbs|Itpr1|Jun|Lipa|Met|Cited2|Xbp1|Taf10|Ccdc39|Sulf2|Atf7	-1	MyList
GO Biological Processes	19	GO:0010906	regulation of glucose metabolic process	19_GO:0008152 metabolic process	-2.6	2.4	3.4	20999	116	965	13	1.3	0.37	12952|14815|15251|18640|18747|19386|20411|27273|50721|56790|59046|108155|110524	Cry1|Nr3c1|Hif1a|Pfkfb2|Prkaca|Ranbp2|Sorbs1|Pdk4|Sirt6|Supt20|Arpp19|Ogt|Dgkq	-1	MyList
GO Biological Processes	19	GO:0034766	negative regulation of monoatomic ion transmembrane transport	19_GO:0051179 localization	-2.6	2.4	3.4	20999	116	965	13	1.3	0.37	17846|17999|18754|19058|19736|22627|53416|66383|74053|83814|108058|246133|329152	Commd1|Nedd4|Prkce|Ppp3r1|Rgs4|Ywhae|Stk39|Iscu|Grip1|Nedd4l|Camk2d|Kcne2|Hecw2	-1	MyList
GO Biological Processes	19	GO:0050678	regulation of epithelial cell proliferation	19_GO:0050789 regulation of biological process	-2.6	1.7	3.1	20999	427	965	33	3.4	0.59	11789|12028|12576|13046|13123|13383|13386|13655|14048|14172|14182|14609|15370|15461|16438|16449|16476|17242|17260|18707|20666|20692|22433|50721|58208|72043|75605|75745|79264|83946|108655|214498|338521	Apc|Bax|Cdkn1b|Celf1|Cyp7b1|Dlg1|Dlk1|Egr3|Eya1|Fgf18|Fgfr1|Gja1|Nr4a1|Hras|Itpr1|Jag1|Jun|Mdk|Mef2c|Pik3cd|Sox11|Sparc|Xbp1|Sirt6|Bcl11b|Sulf2|Kdm5b|Rian|Krit1|Phip|Foxp1|Cdc73|Fa2h	-1	MyList
GO Biological Processes	19	GO:0008360	regulation of cell shape	19_GO:0032502 developmental process	-2.6	2.3	3.3	20999	144	965	15	1.6	0.4	12631|13144|13383|17886|18483|18844|18845|20354|27418|54712|83946|93871|104445|245880|677884	Cfl1|Dapk3|Dlg1|Myh9|Palm|Plxna1|Plxna2|Sema4d|Mkln1|Plxnc1|Phip|Brwd1|Cdc42ep1|Wasf3|Pakap	-1	MyList
GO Biological Processes	19	GO:0009306	protein secretion	19_GO:0051179 localization	-2.6	2.3	3.4	20999	130	965	14	1.5	0.38	11481|12288|15251|18007|18111|18754|19276|20338|20614|20618|20912|66074|244723|269275	Acvr2b|Cacna1c|Hif1a|Neo1|Nnat|Prkce|Ptprn2|Sel1l|Snap25|Sncg|Stxbp3|Tmem167|Olfm2|Acvr1c	-1	MyList
GO Biological Processes	19	GO:0001952	regulation of cell-matrix adhesion	19_GO:0050789 regulation of biological process	-2.6	2.3	3.4	20999	130	965	14	1.5	0.38	12305|12631|13144|13731|16449|17886|18708|20874|50706|67811|74030|76499|76707|107581	Ddr1|Cfl1|Dapk3|Emp2|Jag1|Myh9|Pik3r1|Slk|Postn|Poldip2|Rin2|Clasp2|Clasp1|Col16a1	-1	MyList
Reactome Gene Sets	6	R-MMU-68882	Mitotic Anaphase		-2.6	2	3.2	20999	218	965	20	2.1	0.46	16211|16905|19177|19192|19386|22146|22153|22190|24061|51792|56430|66156|69077|75430|76499|76707|170791|216080|226747|234865	Kpnb1|Lmna|Psmb7|Psme3|Ranbp2|Tuba1c|Tubb4a|Ubc|Smc1a|Ppp2r1a|Clip1|Anapc11|Psmd11|Anapc15|Clasp2|Clasp1|Rbm39|Ube2d1|Ahctf1|Nup133	-1	MyList
GO Biological Processes	19	GO:0045669	positive regulation of osteoblast differentiation	19_GO:0032502 developmental process	-2.6	2.8	3.5	20999	77	965	10	1	0.33	11481|12167|12609|16007|16449|16905|17260|20666|80752|226551	Acvr2b|Bmpr1b|Cebpd|Ccn1|Jag1|Lmna|Mef2c|Sox11|Fam20c|Suco	-1	MyList
GO Biological Processes	19	GO:0032272	negative regulation of protein polymerization	19_GO:0048519 negative regulation of biological process	-2.6	2.8	3.5	20999	77	965	10	1	0.33	13548|14248|17756|18643|18753|19240|20393|22153|72205|245857	Dyrk1a|Flii|Map2|Pfn1|Prkcd|Tmsb10|Sgk1|Tubb4a|Eml2|Ssh3	-1	MyList
GO Biological Processes	19	GO:1904063	negative regulation of cation transmembrane transport	19_GO:0051179 localization	-2.6	2.5	3.4	20999	103	965	12	1.2	0.36	17846|17999|18754|19058|19736|22627|53416|66383|83814|108058|246133|329152	Commd1|Nedd4|Prkce|Ppp3r1|Rgs4|Ywhae|Stk39|Iscu|Nedd4l|Camk2d|Kcne2|Hecw2	-1	MyList
GO Biological Processes	19	GO:0001508	action potential	19_GO:0065007 biological regulation	-2.6	2.5	3.4	20999	103	965	12	1.2	0.36	12288|12293|12298|14811|16536|18212|20273|83814|109676|110876|235281|246133	Cacna1c|Cacna2d1|Cacnb4|Grin2a|Kcnq2|Ntrk2|Scn8a|Nedd4l|Ank2|Scn2a|Scn3b|Kcne2	-1	MyList
GO Biological Processes	19	GO:0090659	walking behavior	19_GO:0032501 multicellular organismal process	-2.6	3.3	3.7	20999	53	965	8	0.83	0.29	12288|12298|13131|15258|20273|57754|216869|320790	Cacna1c|Cacnb4|Dab1|Hipk2|Scn8a|Cend1|Arrb2|Chd7	-1	MyList
GO Biological Processes	19	GO:0043401	steroid hormone mediated signaling pathway	19_GO:0050896 response to stimulus	-2.6	3.3	3.7	20999	53	965	8	0.83	0.29	13123|14815|17999|20393|22215|67040|93686|93760	Cyp7b1|Nr3c1|Nedd4|Sgk1|Ube3a|Ddx17|Rbfox2|Arid1a	-1	MyList
GO Biological Processes	19	GO:0060307	regulation of ventricular cardiac muscle cell membrane repolarization	19_GO:0050789 regulation of biological process	-2.6	4.9	4.1	20999	22	965	5	0.52	0.23	12293|14609|100986|109676|246133	Cacna2d1|Gja1|Akap9|Ank2|Kcne2	-1	MyList
Reactome Gene Sets	6	R-MMU-2555396	Mitotic Metaphase and Anaphase		-2.6	2	3.2	20999	219	965	20	2.1	0.46	16211|16905|19177|19192|19386|22146|22153|22190|24061|51792|56430|66156|69077|75430|76499|76707|170791|216080|226747|234865	Kpnb1|Lmna|Psmb7|Psme3|Ranbp2|Tuba1c|Tubb4a|Ubc|Smc1a|Ppp2r1a|Clip1|Anapc11|Psmd11|Anapc15|Clasp2|Clasp1|Rbm39|Ube2d1|Ahctf1|Nup133	-1	MyList
GO Biological Processes	19	GO:0072659	protein localization to plasma membrane	19_GO:0051179 localization	-2.6	2	3.2	20999	219	965	20	2.1	0.46	13383|13731|17761|18483|18720|19878|23969|57816|65114|72585|74053|75695|76499|80334|105504|106572|109676|213760|235281|241263	Dlg1|Emp2|Map7|Palm|Pip5k1a|Rock2|Pacsin1|Tesc|Vps35|Lypd1|Grip1|Rilpl1|Clasp2|Kcnip4|Exoc5|Rab31|Ank2|Prepl|Scn3b|Gpr158	-1	MyList
Reactome Gene Sets	6	R-MMU-1640170	Cell Cycle		-2.6	1.6	3.1	20999	583	965	42	4.4	0.66	12575|12576|12995|13000|13548|16211|16905|17931|18393|18747|19046|19076|19177|19192|19386|22146|22153|22190|22627|24061|27223|51792|54401|56430|59021|59046|63955|66156|67181|68121|69077|75430|76499|76707|100986|104318|107976|170791|216080|217708|226747|234865	Cdkn1a|Cdkn1b|Csnk2a1|Csnk2a2|Dyrk1a|Kpnb1|Lmna|Ppp1r12a|Orc2|Prkaca|Ppp1cb|Prim2|Psmb7|Psme3|Ranbp2|Tuba1c|Tubb4a|Ubc|Ywhae|Smc1a|Trp53bp1|Ppp2r1a|Ywhab|Clip1|Rab2a|Arpp19|Cables1|Anapc11|Ctdnep1|Cep70|Psmd11|Anapc15|Clasp2|Clasp1|Akap9|Csnk1d|Babam2|Rbm39|Ube2d1|Lin52|Ahctf1|Nup133	-1	MyList
GO Biological Processes	19	GO:0045778	positive regulation of ossification	19_GO:0048518 positive regulation of biological process	-2.6	3	3.6	20999	65	965	9	0.93	0.31	11481|12167|16007|17260|20666|57259|75302|80752|235320	Acvr2b|Bmpr1b|Ccn1|Mef2c|Sox11|Tob2|Asxl2|Fam20c|Zbtb16	-1	MyList
GO Biological Processes	19	GO:0048259	regulation of receptor-mediated endocytosis	19_GO:0051179 localization	-2.5	2.3	3.3	20999	131	965	14	1.5	0.38	11771|11838|15114|17957|17999|18717|19058|22248|23969|27418|51789|72685|107065|216869	Ap2a1|Arc|Hap1|Napb|Nedd4|Pip5k1c|Ppp3r1|Unc119|Pacsin1|Mkln1|Tnk2|Dnajc6|Lrrtm2|Arrb2	-0.99	MyList
GO Biological Processes	19	GO:0035592	establishment of protein localization to extracellular region	19_GO:0051179 localization	-2.5	2.3	3.3	20999	131	965	14	1.5	0.38	11481|12288|15251|18007|18111|18754|19276|20338|20614|20618|20912|66074|244723|269275	Acvr2b|Cacna1c|Hif1a|Neo1|Nnat|Prkce|Ptprn2|Sel1l|Snap25|Sncg|Stxbp3|Tmem167|Olfm2|Acvr1c	-0.99	MyList
GO Biological Processes	19	GO:0045667	regulation of osteoblast differentiation	19_GO:0032502 developmental process	-2.5	2.2	3.3	20999	160	965	16	1.7	0.41	11481|11789|12167|12609|13386|14182|16007|16449|16905|17260|18747|20354|20666|80752|225998|226551	Acvr2b|Apc|Bmpr1b|Cebpd|Dlk1|Fgfr1|Ccn1|Jag1|Lmna|Mef2c|Prkaca|Sema4d|Sox11|Fam20c|Rorb|Suco	-0.98	MyList
GO Biological Processes	19	GO:1901214	regulation of neuron death	19_GO:0050789 regulation of biological process	-2.5	1.7	3.1	20999	380	965	30	3.1	0.56	12028|14281|14815|15251|15258|15461|16438|16443|16476|17242|17260|17751|18007|18212|20618|20817|22192|26398|26404|54338|65114|67579|68943|71770|72183|74011|75695|80890|109880|216869	Bax|Fos|Nr3c1|Hif1a|Hipk2|Hras|Itpr1|Itsn1|Jun|Mdk|Mef2c|Mt3|Neo1|Ntrk2|Sncg|Srpk2|Ube2m|Map2k4|Map3k12|Slc23a2|Vps35|Cpeb4|Pink1|Ap2b1|Snx6|Slc25a27|Rilpl1|Trim2|Braf|Arrb2	-0.98	MyList
GO Biological Processes	19	GO:0006366	transcription by RNA polymerase II	19_GO:0008152 metabolic process	-2.5	1.8	3.1	20999	331	965	27	2.8	0.53	13486|14281|14284|15370|16476|16477|18708|18994|21400|22433|24075|53417|53945|58208|69920|74427|80859|94246|108655|114741|192195|209707|214498|216869|233208|246103|320790	Dr1|Fos|Fosl2|Nr4a1|Jun|Junb|Pik3r1|Pou3f4|Tcea2|Xbp1|Taf10|Hif3a|Slc40a1|Bcl11b|Polr2i|Eaf1|Nfkbiz|Arid4b|Foxp1|Supt16|Ash1l|Lcorl|Cdc73|Arrb2|Scaf1|Atxn7|Chd7	-0.98	MyList
GO Biological Processes	19	GO:2001286	regulation of caveolin-mediated endocytosis	19_GO:0051179 localization	-2.5	9.3	4.8	20999	7	965	3	0.31	0.18	16443|22248|83814	Itsn1|Unc119|Nedd4l	-0.98	MyList
GO Biological Processes	19	GO:2000304	positive regulation of ceramide biosynthetic process	19_GO:0048518 positive regulation of biological process	-2.5	9.3	4.8	20999	7	965	3	0.31	0.18	16007|18753|56632	Ccn1|Prkcd|Sphk2	-0.98	MyList
GO Biological Processes	19	GO:0061156	pulmonary artery morphogenesis	19_GO:0032502 developmental process	-2.5	9.3	4.8	20999	7	965	3	0.31	0.18	16449|17684|99683	Jag1|Cited2|Sec24b	-0.98	MyList
GO Biological Processes	19	GO:0090154	positive regulation of sphingolipid biosynthetic process	19_GO:0048518 positive regulation of biological process	-2.5	9.3	4.8	20999	7	965	3	0.31	0.18	16007|18753|56632	Ccn1|Prkcd|Sphk2	-0.98	MyList
GO Biological Processes	19	GO:0021942	radial glia guided migration of Purkinje cell	19_GO:0032502 developmental process	-2.5	9.3	4.8	20999	7	965	3	0.31	0.18	13131|75717|93686	Dab1|Cul5|Rbfox2	-0.98	MyList
GO Biological Processes	19	GO:0007008	outer mitochondrial membrane organization	19_GO:0009987 cellular process	-2.5	9.3	4.8	20999	7	965	3	0.31	0.18	12028|15525|56428	Bax|Hspa4|Mtch2	-0.98	MyList
WikiPathways	27	WP572	EGFR1 signaling pathway		-2.5	2.1	3.2	20999	175	965	17	1.8	0.42	11771|12322|13196|13858|14281|14609|15461|16476|18707|18708|18710|19252|20662|26405|51789|54401|72993	Ap2a1|Camk2a|Asap1|Eps15|Fos|Gja1|Hras|Jun|Pik3cd|Pik3r1|Pik3r3|Dusp1|Sos1|Map3k2|Tnk2|Ywhab|Appl1	-0.98	MyList
GO Biological Processes	19	GO:0010638	positive regulation of organelle organization	19_GO:0048518 positive regulation of biological process	-2.5	1.6	3	20999	533	965	39	4	0.63	11789|12028|12576|12631|13383|13447|13804|14609|15114|15251|16573|16885|17295|17755|18643|18754|19878|20174|20979|50721|56430|57028|65114|66156|68943|69714|69917|74143|83946|100986|104445|105377|108083|109880|219150|230895|234695|237781|245880	Apc|Bax|Cdkn1b|Cfl1|Dlg1|Doc2b|Endog|Gja1|Hap1|Hif1a|Kif5b|Limk1|Met|Map1b|Pfn1|Prkce|Rock2|Ruvbl2|Syt1|Sirt6|Clip1|Pdxp|Vps35|Anapc11|Pink1|Tfpt|Nabp2|Opa1|Phip|Akap9|Cdc42ep1|Slf1|Pip4k2b|Braf|Hmbox1|Vps13d|Carmil2|Mief2|Wasf3	-0.98	MyList
GO Biological Processes	19	GO:0010498	proteasomal protein catabolic process	19_GO:0008152 metabolic process	-2.5	1.7	3.1	20999	364	965	29	3	0.55	11789|12330|14828|14897|19359|20338|21372|22027|22222|23805|28000|50758|50789|66156|66753|66799|67245|68817|75717|76302|80890|83814|105193|211255|216440|216869|224938|240263|269514	Apc|Canx|Hspa5|Trip12|Rad23b|Sel1l|Tbl1x|Hsp90b1|Ubr1|Apc2|Prpf19|Fbxl17|Fbxl3|Anapc11|Erlec1|Ube2w|Peli1|Ddi2|Cul5|Pcnp|Trim2|Nedd4l|Nhlrc1|Kbtbd7|Os9|Arrb2|Pja2|Fem1c|Fbxl4	-0.98	MyList
GO Biological Processes	19	GO:0035308	negative regulation of protein dephosphorylation	19_GO:0048519 negative regulation of biological process	-2.5	4.1	3.8	20999	32	965	6	0.62	0.25	18518|19878|22627|54401|59046|76497	Igbp1|Rock2|Ywhae|Ywhab|Arpp19|Ppp1r11	-0.98	MyList
GO Biological Processes	19	GO:1990806	ligand-gated ion channel signaling pathway	19_GO:0050896 response to stimulus	-2.5	4.1	3.8	20999	32	965	6	0.62	0.25	12322|14811|16438|67579|232975|242443	Camk2a|Grin2a|Itpr1|Cpeb4|Atp1a3|Grin3a	-0.98	MyList
GO Biological Processes	19	GO:0051654	establishment of mitochondrion localization	19_GO:0051179 localization	-2.5	4.1	3.8	20999	32	965	6	0.62	0.25	15114|15251|16573|17755|64540|67095	Hap1|Hif1a|Kif5b|Map1b|Tspan4|Trak1	-0.98	MyList
GO Biological Processes	19	GO:0086002	cardiac muscle cell action potential involved in contraction	19_GO:0032501 multicellular organismal process	-2.5	4.1	3.8	20999	32	965	6	0.62	0.25	12288|12293|83814|109676|235281|246133	Cacna1c|Cacna2d1|Nedd4l|Ank2|Scn3b|Kcne2	-0.98	MyList
GO Biological Processes	19	GO:0045666	positive regulation of neuron differentiation	19_GO:0032502 developmental process	-2.5	2.4	3.3	20999	118	965	13	1.3	0.37	13131|14182|15353|17260|17755|18088|20666|21406|69807|70834|104156|104318|216233	Dab1|Fgfr1|Hmg20b|Mef2c|Map1b|Nkx2-2|Sox11|Tcf12|Trim32|Spag9|Etv5|Csnk1d|Socs2	-0.98	MyList
Reactome Gene Sets	6	R-MMU-5099900	WNT5A-dependent internalization of FZD4		-2.5	6.2	4.3	20999	14	965	4	0.41	0.21	11771|71770|74325|216869	Ap2a1|Ap2b1|Cltb|Arrb2	-0.98	MyList
GO Biological Processes	19	GO:0010917	negative regulation of mitochondrial membrane potential	19_GO:0065007 biological regulation	-2.5	6.2	4.3	20999	14	965	4	0.41	0.21	12028|18754|56428|74011	Bax|Prkce|Mtch2|Slc25a27	-0.98	MyList
GO Biological Processes	19	GO:0010635	regulation of mitochondrial fusion	19_GO:0032502 developmental process	-2.5	6.2	4.3	20999	14	965	4	0.41	0.21	26949|56428|59026|74143	Vat1|Mtch2|Huwe1|Opa1	-0.98	MyList
GO Biological Processes	19	GO:2000347	positive regulation of hepatocyte proliferation	19_GO:0032502 developmental process	-2.5	6.2	4.3	20999	14	965	4	0.41	0.21	14172|16438|17242|22433	Fgf18|Itpr1|Mdk|Xbp1	-0.98	MyList
WikiPathways	27	WP4491	Elongation of (very) long chain fatty acids		-2.5	6.2	4.3	20999	14	965	4	0.41	0.21	20250|54326|56473|170439	Scd2|Elovl2|Fads2|Elovl6	-0.98	MyList
Reactome Gene Sets	6	R-MMU-936837	Ion transport by P-type ATPases		-2.5	3.2	3.6	20999	54	965	8	0.83	0.29	11932|11941|11980|12322|108058|232975|268878|320707	Atp1b2|Atp2b2|Atp8a1|Camk2a|Camk2d|Atp1a3|Atp13a5|Atp2b3	-0.98	MyList
GO Biological Processes	19	GO:1902476	chloride transmembrane transport	19_GO:0051179 localization	-2.5	3.2	3.6	20999	54	965	8	0.83	0.29	12725|14394|20496|20512|107723|110886|228432|320091	Clcn3|Gabra1|Slc12a2|Slc1a3|Slc12a6|Gabra5|Ano3|Ano4	-0.98	MyList
GO Biological Processes	19	GO:0002011	morphogenesis of an epithelial sheet	19_GO:0032502 developmental process	-2.5	3.2	3.6	20999	54	965	8	0.83	0.29	12305|12476|16007|16449|20662|20666|75415|234695	Ddr1|Cd151|Ccn1|Jag1|Sos1|Sox11|Arhgap12|Carmil2	-0.98	MyList
GO Biological Processes	19	GO:0001764	neuron migration	19_GO:0032502 developmental process	-2.5	2.2	3.2	20999	161	965	16	1.7	0.41	11787|12028|13131|13175|14365|14609|17181|17260|17295|18007|18212|18844|22284|22627|53883|319387	Apbb2|Bax|Dab1|Dclk1|Fzd3|Gja1|Matn2|Mef2c|Met|Neo1|Ntrk2|Plxna1|Usp9x|Ywhae|Celsr2|Adgrl3	-0.98	MyList
GO Biological Processes	19	GO:0060999	positive regulation of dendritic spine development	19_GO:0032502 developmental process	-2.5	3	3.5	20999	66	965	9	0.93	0.31	12631|14815|16443|17118|18483|74143|208922|243725|243961	Cfl1|Nr3c1|Itsn1|Marcks|Palm|Opa1|Cpeb3|Ppp1r9a|Shank1	-0.98	MyList
GO Biological Processes	19	GO:0061572	actin filament bundle organization	19_GO:0009987 cellular process	-2.5	3	3.5	20999	66	965	9	0.93	0.31	16885|17118|17886|20411|22027|22240|57028|67803|109880	Limk1|Marcks|Myh9|Sorbs1|Hsp90b1|Dpysl3|Pdxp|Limd2|Braf	-0.98	MyList
GO Biological Processes	19	GO:1905475	regulation of protein localization to membrane	19_GO:0051179 localization	-2.5	2	3.2	20999	206	965	19	2	0.45	11487|12322|12995|13383|15461|16573|17846|18708|20411|50721|71770|72585|72993|74053|74205|76499|105193|108058|108155	Adam10|Camk2a|Csnk2a1|Dlg1|Hras|Kif5b|Commd1|Pik3r1|Sorbs1|Sirt6|Ap2b1|Lypd1|Appl1|Grip1|Acsl3|Clasp2|Nhlrc1|Camk2d|Ogt	-0.97	MyList
GO Biological Processes	19	GO:0034767	positive regulation of monoatomic ion transmembrane transport	19_GO:0051179 localization	-2.5	2	3.2	20999	206	965	19	2	0.45	11838|11932|12028|12288|12293|12298|12631|15114|16573|19058|53416|57816|65973|68943|81905|83814|100986|109676|246133	Arc|Atp1b2|Bax|Cacna1c|Cacna2d1|Cacnb4|Cfl1|Hap1|Kif5b|Ppp3r1|Stk39|Tesc|Asph|Pink1|Cacng8|Nedd4l|Akap9|Ank2|Kcne2	-0.97	MyList
Reactome Gene Sets	6	R-MMU-68886	M Phase		-2.5	1.7	3.1	20999	382	965	30	3.1	0.56	12995|13000|16211|16905|18747|19177|19192|19386|22146|22153|22190|22627|24061|51792|56430|59021|59046|66156|67181|68121|69077|75430|76499|76707|100986|104318|170791|216080|226747|234865	Csnk2a1|Csnk2a2|Kpnb1|Lmna|Prkaca|Psmb7|Psme3|Ranbp2|Tuba1c|Tubb4a|Ubc|Ywhae|Smc1a|Ppp2r1a|Clip1|Rab2a|Arpp19|Anapc11|Ctdnep1|Cep70|Psmd11|Anapc15|Clasp2|Clasp1|Akap9|Csnk1d|Rbm39|Ube2d1|Ahctf1|Nup133	-0.97	MyList
GO Biological Processes	19	GO:0016071	mRNA metabolic process	19_GO:0008152 metabolic process	-2.5	1.5	3	20999	605	965	43	4.5	0.66	12193|13046|14266|15384|15481|18747|18949|19383|20817|21379|24075|27756|28000|51810|56463|56758|60321|66899|66921|67039|67040|67225|67439|69920|74320|78784|80859|83486|93686|94230|105859|170791|192196|208768|214498|218543|225363|229709|233208|237073|237400|319817|432508	Zfp36l2|Celf1|Aff2|Hnrnpab|Hspa8|Prkaca|Pnn|Raly|Srpk2|Tbrg4|Taf10|Lsm2|Prpf19|Hnrnpu|Snd1|Mbnl1|Wbp11|Fip1l1|Prpf38b|Rbm25|Ddx17|Rnpc3|Xab2|Polr2i|Wdr33|Celf3|Nfkbiz|Rbm5|Rbfox2|Cpsf1|Csdc2|Rbm39|Luc7l2|Sde2|Cdc73|Srek1|Etf1|Ahcyl1|Scaf1|Rbm41|Mex3d|Rc3h2|Cpsf6	-0.97	MyList
GO Biological Processes	19	GO:0010765	positive regulation of sodium ion transport	19_GO:0051179 localization	-2.5	3.5	3.7	20999	43	965	7	0.73	0.27	11932|16573|20393|57816|83814|229709|235281	Atp1b2|Kif5b|Sgk1|Tesc|Nedd4l|Ahcyl1|Scn3b	-0.96	MyList
GO Biological Processes	19	GO:0061008	hepaticobiliary system development	19_GO:0032502 developmental process	-2.5	2.4	3.3	20999	119	965	13	1.3	0.37	11692|14055|15288|16438|16476|16889|17295|17684|22433|24075|51938|72043|223922	Gfer|Ezh1|Hmbs|Itpr1|Jun|Lipa|Met|Cited2|Xbp1|Taf10|Ccdc39|Sulf2|Atf7	-0.96	MyList
GO Biological Processes	19	GO:0003007	heart morphogenesis	19_GO:0032502 developmental process	-2.5	1.8	3.1	20999	285	965	24	2.5	0.5	12814|13731|14042|14048|14609|15251|16007|16449|16476|17260|17684|17999|18167|18168|20662|20666|20677|22762|50721|51938|75302|99683|320790|329628	Col11a1|Emp2|Ext1|Eya1|Gja1|Hif1a|Ccn1|Jag1|Jun|Mef2c|Cited2|Nedd4|Npy2r|Npy5r|Sos1|Sox11|Sox4|Zfpm2|Sirt6|Ccdc39|Asxl2|Sec24b|Chd7|Fat4	-0.96	MyList
KEGG Pathway	24	mmu04934	Cushing syndrome - Mus musculus (house mouse)		-2.5	2.1	3.2	20999	162	965	16	1.7	0.41	11789|12288|12322|12575|12576|12915|12918|14365|15370|16438|16439|18747|23805|108058|109880|218461	Apc|Cacna1c|Camk2a|Cdkn1a|Cdkn1b|Atf6b|Crh|Fzd3|Nr4a1|Itpr1|Itpr2|Prkaca|Apc2|Camk2d|Braf|Pde8b	-0.96	MyList
GO Biological Processes	19	GO:0010634	positive regulation of epithelial cell migration	19_GO:0040011 locomotion	-2.5	2.1	3.2	20999	162	965	16	1.7	0.41	11852|14172|14182|15251|16476|17295|18643|18707|18754|19878|20692|74030|76499|76707|108655|212307	Rhob|Fgf18|Fgfr1|Hif1a|Jun|Met|Pfn1|Pik3cd|Prkce|Rock2|Sparc|Rin2|Clasp2|Clasp1|Foxp1|Mapre2	-0.96	MyList
GO Biological Processes	19	GO:0030902	hindbrain development	19_GO:0032502 developmental process	-2.5	2.1	3.2	20999	177	965	17	1.8	0.42	11932|11941|13131|14828|15114|17242|18845|20318|22284|57754|75717|78286|93686|94187|99683|213827|330938	Atp1b2|Atp2b2|Dab1|Hspa5|Hap1|Mdk|Plxna2|Sdf4|Usp9x|Cend1|Cul5|Nav2|Rbfox2|Zfp423|Sec24b|Arcn1|Dixdc1	-0.95	MyList
GO Biological Processes	19	GO:0051235	maintenance of location	19_GO:0051179 localization	-2.5	2	3.2	20999	192	965	18	1.9	0.44	12952|14609|14828|16889|17751|18643|19240|19762|50868|51810|54401|68943|77053|100986|216440|230895|269275|271564	Cry1|Gja1|Hspa5|Lipa|Mt3|Pfn1|Tmsb10|Rit2|Keap1|Hnrnpu|Ywhab|Pink1|Sun1|Akap9|Os9|Vps13d|Acvr1c|Vps13a	-0.95	MyList
GO Biological Processes	19	GO:0007423	sensory organ development	19_GO:0032502 developmental process	-2.5	1.5	3	20999	642	965	45	4.7	0.68	11423|11481|11487|11789|11941|12028|12167|12288|12305|12576|12609|12814|12837|13383|14048|14182|14221|14365|14609|15251|15258|16449|16476|17684|18212|18516|18994|19126|20662|20666|21823|22283|57266|58208|71492|74355|93760|99683|109181|109205|110886|140919|225998|320790|329628	Ache|Acvr2b|Adam10|Apc|Atp2b2|Bax|Bmpr1b|Cacna1c|Ddr1|Cdkn1b|Cebpd|Col11a1|Col8a1|Dlg1|Eya1|Fgfr1|Fjx1|Fzd3|Gja1|Hif1a|Hipk2|Jag1|Jun|Cited2|Ntrk2|Pbx3|Pou3f4|Prom1|Sos1|Sox11|Th|Ush2a|Cxcl14|Bcl11b|Bbs7|Smchd1|Arid1a|Sec24b|Trip11|Sobp|Gabra5|Slc17a6|Rorb|Chd7|Fat4	-0.95	MyList
GO Biological Processes	19	GO:0045055	regulated exocytosis	19_GO:0051179 localization	-2.5	2.2	3.2	20999	148	965	15	1.6	0.4	12288|13447|17886|18747|19419|20318|20614|20974|20979|67474|69017|71709|106572|109880|218035	Cacna1c|Doc2b|Myh9|Prkaca|Rasgrp1|Sdf4|Snap25|Syngr3|Syt1|Snap29|Prrt2|Syde1|Rab31|Braf|Vps41	-0.94	MyList
GO Biological Processes	19	GO:0045444	fat cell differentiation	19_GO:0032502 developmental process	-2.5	2.2	3.2	20999	148	965	15	1.6	0.4	11861|12609|13371|15370|18627|20318|20341|21372|22762|50527|69807|71371|71492|94187|403187	Arl4a|Cebpd|Dio2|Nr4a1|Per2|Sdf4|Selenbp1|Tbl1x|Zfpm2|Ero1a|Trim32|Arid5b|Bbs7|Zfp423|Opa3	-0.94	MyList
GO Biological Processes	19	GO:0042053	regulation of dopamine metabolic process	19_GO:0008152 metabolic process	-2.5	4.7	3.9	20999	23	965	5	0.52	0.23	11669|14763|21338|56695|65114	Aldh2|Gpr37|Tacr3|Pnkd|Vps35	-0.94	MyList
Reactome Gene Sets	6	R-MMU-9013026	RHOB GTPase cycle		-2.5	2.9	3.5	20999	67	965	9	0.93	0.31	11852|12704|18708|19878|20874|54216|59079|71704|207212	Rhob|Cit|Pik3r1|Rock2|Slk|Pcdh7|Erbin|Arhgef3|Arhgef17	-0.94	MyList
GO Biological Processes	19	GO:0030855	epithelial cell differentiation	19_GO:0032502 developmental process	-2.5	1.5	3	20999	643	965	45	4.7	0.68	11481|11941|12575|13360|14042|14048|14182|14284|14313|14609|15251|16449|16476|16598|16889|16939|17260|17295|17755|17761|18088|18991|19058|19126|19277|20401|20666|20677|22117|22234|22283|22433|24075|58208|71602|75695|80752|80859|94246|99683|100986|108655|109052|338521|627049	Acvr2b|Atp2b2|Cdkn1a|Dhcr7|Ext1|Eya1|Fgfr1|Fosl2|Fst|Gja1|Hif1a|Jag1|Jun|Klf2|Lipa|Lor|Mef2c|Met|Map1b|Map7|Nkx2-2|Pou3f1|Ppp3r1|Prom1|Ptpro|Sh3bp1|Sox11|Sox4|Tst|Ugcg|Ush2a|Xbp1|Taf10|Bcl11b|Myo1e|Rilpl1|Fam20c|Nfkbiz|Arid4b|Sec24b|Akap9|Foxp1|Krt75|Fa2h|Zfp800	-0.94	MyList
Reactome Gene Sets	6	R-MMU-9013149	RAC1 GTPase cycle		-2.5	2.1	3.2	20999	163	965	16	1.7	0.41	12704|16449|18708|18710|19418|20401|20662|59079|75415|104445|108699|170791|226751|245880|330177|544817	Cit|Jag1|Pik3r1|Pik3r3|Rasgrf2|Sh3bp1|Sos1|Erbin|Arhgap12|Cdc42ep1|Chn1|Rbm39|Cdc42bpa|Wasf3|Taok3|Arhgap27	-0.94	MyList
GO Biological Processes	19	GO:0021761	limbic system development	19_GO:0032502 developmental process	-2.5	2.4	3.3	20999	120	965	13	1.3	0.37	12028|13131|13839|14182|15114|16536|17242|18844|22284|22627|73242|110876|231380	Bax|Dab1|Epha5|Fgfr1|Hap1|Kcnq2|Mdk|Plxna1|Usp9x|Ywhae|Atat1|Scn2a|Uba6	-0.94	MyList
Reactome Gene Sets	6	R-MMU-9013424	RHOV GTPase cycle		-2.5	4	3.7	20999	33	965	6	0.62	0.25	13518|18708|22284|53382|59069|75415	Dst|Pik3r1|Usp9x|Txnl1|Tpm3|Arhgap12	-0.93	MyList
GO Biological Processes	19	GO:0051642	centrosome localization	19_GO:0051179 localization	-2.5	4	3.7	20999	33	965	6	0.62	0.25	13383|16573|18080|18845|77053|100986	Dlg1|Kif5b|Nin|Plxna2|Sun1|Akap9	-0.93	MyList
GO Biological Processes	19	GO:0007097	nuclear migration	19_GO:0051179 localization	-2.5	4	3.7	20999	33	965	6	0.62	0.25	16905|20562|77053|226751|320165|320191	Lmna|Slit1|Sun1|Cdc42bpa|Tacc1|Hook3	-0.93	MyList
GO Biological Processes	19	GO:0032273	positive regulation of protein polymerization	19_GO:0048518 positive regulation of biological process	-2.4	2.6	3.3	20999	93	965	11	1.1	0.34	11789|12576|13383|17295|17755|18643|18754|56430|100986|104445|234695	Apc|Cdkn1b|Dlg1|Met|Map1b|Pfn1|Prkce|Clip1|Akap9|Cdc42ep1|Carmil2	-0.93	MyList
GO Biological Processes	19	GO:0060078	regulation of postsynaptic membrane potential	19_GO:0065007 biological regulation	-2.4	2.7	3.4	20999	80	965	10	1	0.33	14394|14802|14811|17260|17295|52882|110886|225872|242443|243725	Gabra1|Gria4|Grin2a|Mef2c|Met|Rgs7bp|Gabra5|Npas4|Grin3a|Ppp1r9a	-0.93	MyList
GO Biological Processes	19	GO:0060562	epithelial tube morphogenesis	19_GO:0032502 developmental process	-2.4	1.7	3	20999	369	965	29	3	0.55	11852|12305|12631|13383|14042|14048|14365|14609|14815|15251|17260|17295|17313|17684|18643|18747|19058|19878|20496|51938|66398|67937|74143|75605|93760|94109|99683|108156|329628	Rhob|Ddr1|Cfl1|Dlg1|Ext1|Eya1|Fzd3|Gja1|Nr3c1|Hif1a|Mef2c|Met|Mgp|Cited2|Pfn1|Prkaca|Ppp3r1|Rock2|Slc12a2|Ccdc39|Commd5|Tmem59l|Opa1|Kdm5b|Arid1a|Csmd1|Sec24b|Mthfd1|Fat4	-0.93	MyList
KEGG Pathway	24	mmu04072	Phospholipase D signaling pathway - Mus musculus (house mouse)		-2.4	2.2	3.2	20999	149	965	15	1.6	0.4	11841|11998|15461|17311|18707|18708|18710|18717|18720|20662|56632|103967|110197|110524|217480	Arf2|Avp|Hras|Kitl|Pik3cd|Pik3r1|Pik3r3|Pip5k1c|Pip5k1a|Sos1|Sphk2|Dnm3|Dgkg|Dgkq|Dgkb	-0.93	MyList
GO Biological Processes	19	GO:0032228	regulation of synaptic transmission, GABAergic	19_GO:0050789 regulation of biological process	-2.4	3.5	3.6	20999	44	965	7	0.73	0.27	12801|15114|16573|18168|18754|225872|545192	Cnr1|Hap1|Kif5b|Npy5r|Prkce|Npas4|Baiap3	-0.92	MyList
GO Biological Processes	19	GO:0001944	vasculature development	19_GO:0032502 developmental process	-2.4	1.5	2.9	20999	610	965	43	4.5	0.66	11481|11852|12028|12837|13360|13655|13839|14048|14172|14182|14609|15251|15370|16007|16449|16476|16477|16889|17260|17684|17886|17999|18212|18710|19058|20397|20662|20677|20817|22433|22762|50785|53417|56632|71602|71709|71770|79264|93760|99683|114715|320790|407831	Acvr2b|Rhob|Bax|Col8a1|Dhcr7|Egr3|Epha5|Eya1|Fgf18|Fgfr1|Gja1|Hif1a|Nr4a1|Ccn1|Jag1|Jun|Junb|Lipa|Mef2c|Cited2|Myh9|Nedd4|Ntrk2|Pik3r3|Ppp3r1|Sgpl1|Sos1|Sox4|Srpk2|Xbp1|Zfpm2|Hs6st1|Hif3a|Sphk2|Myo1e|Syde1|Ap2b1|Krit1|Arid1a|Sec24b|Spred1|Chd7|Tmem204	-0.92	MyList
GO Biological Processes	19	GO:0034248	regulation of amide metabolic process	19_GO:0008152 metabolic process	-2.4	1.6	3	20999	471	965	35	3.6	0.6	11789|12193|13046|13144|15114|16007|18212|18627|18753|18813|19878|20168|20677|26987|27273|51810|56632|67579|67941|68943|71787|76626|80890|80913|105193|105638|108155|207214|208922|211006|224045|225363|229096|237400|319817	Apc|Zfp36l2|Celf1|Dapk3|Hap1|Ccn1|Ntrk2|Per2|Prkcd|Pa2g4|Rock2|Rtn3|Sox4|Eif4e2|Pdk4|Hnrnpu|Sphk2|Cpeb4|Rps27l|Pink1|Trnau1ap|Msi2|Trim2|Pum2|Nhlrc1|Dph3|Ogt|Larp4|Cpeb3|Sepsecs|Eif2b5|Etf1|Ythdf3|Mex3d|Rc3h2	-0.92	MyList
GO Biological Processes	19	GO:0051047	positive regulation of secretion	19_GO:0051179 localization	-2.4	1.6	3	20999	454	965	34	3.5	0.59	11998|12288|12918|13447|14182|14609|14815|15251|16438|16443|16573|17886|18111|18167|18640|18747|18754|20496|20614|20666|20677|20979|22433|50721|54003|56632|65114|68943|69952|74205|76499|76707|80718|545192	Avp|Cacna1c|Crh|Doc2b|Fgfr1|Gja1|Nr3c1|Hif1a|Itpr1|Itsn1|Kif5b|Myh9|Nnat|Npy2r|Pfkfb2|Prkaca|Prkce|Slc12a2|Snap25|Sox11|Sox4|Syt1|Xbp1|Sirt6|Nell2|Sphk2|Vps35|Pink1|Tunar|Acsl3|Clasp2|Clasp1|Rab27b|Baiap3	-0.92	MyList
GO Biological Processes	19	GO:0050851	antigen receptor-mediated signaling pathway	19_GO:0002376 immune system process	-2.4	2.3	3.2	20999	135	965	14	1.5	0.38	12028|12298|15461|17260|17441|20662|66592|74015|80859|94185|109880|224045|234695|319817	Bax|Cacnb4|Hras|Mef2c|Mog|Sos1|Stoml2|Fcho1|Nfkbiz|Tnfrsf21|Braf|Eif2b5|Carmil2|Rc3h2	-0.92	MyList
KEGG Pathway	24	mmu05226	Gastric cancer - Mus musculus (house mouse)		-2.4	2.2	3.2	20999	150	965	15	1.6	0.4	11789|12028|12557|12575|12576|14172|14365|15461|17295|18707|18708|18710|20662|23805|109880	Apc|Bax|Cdh17|Cdkn1a|Cdkn1b|Fgf18|Fzd3|Hras|Met|Pik3cd|Pik3r1|Pik3r3|Sos1|Apc2|Braf	-0.9	MyList
GO Biological Processes	19	GO:0008064	regulation of actin polymerization or depolymerization	19_GO:0050789 regulation of biological process	-2.4	2.1	3.1	20999	165	965	16	1.7	0.41	12631|12704|13383|14248|14489|18643|18753|18754|19240|20401|57028|76820|104445|234695|243725|245857	Cfl1|Cit|Dlg1|Flii|Mtpn|Pfn1|Prkcd|Prkce|Tmsb10|Sh3bp1|Pdxp|Cyria|Cdc42ep1|Carmil2|Ppp1r9a|Ssh3	-0.9	MyList
GO Biological Processes	19	GO:0030335	positive regulation of cell migration	19_GO:0040011 locomotion	-2.4	1.5	2.9	20999	595	965	42	4.4	0.66	11487|11789|11852|11980|12476|13144|14172|14182|14538|14828|15251|15461|16007|16476|17242|17295|17311|18643|18707|18708|18754|19878|20354|20692|22433|50706|52822|53416|57266|67374|69807|70834|71709|74030|76499|76707|108058|108655|212307|214968|234695|673094	Adam10|Apc|Rhob|Atp8a1|Cd151|Dapk3|Fgf18|Fgfr1|Gcnt2|Hspa5|Hif1a|Hras|Ccn1|Jun|Mdk|Met|Kitl|Pfn1|Pik3cd|Pik3r1|Prkce|Rock2|Sema4d|Sparc|Xbp1|Postn|Rufy3|Stk39|Cxcl14|Jam2|Trim32|Spag9|Syde1|Rin2|Clasp2|Clasp1|Camk2d|Foxp1|Mapre2|Sema6d|Carmil2|Cd99	-0.89	MyList
KEGG Pathway	24	mmu04928	Parathyroid hormone synthesis, secretion and action - Mus musculus (house mouse)		-2.4	2.4	3.2	20999	108	965	12	1.2	0.36	12575|12915|14182|14281|16438|16439|17258|17260|17389|18747|109880|216869	Cdkn1a|Atf6b|Fgfr1|Fos|Itpr1|Itpr2|Mef2a|Mef2c|Mmp16|Prkaca|Braf|Arrb2	-0.89	MyList
GO Biological Processes	19	GO:0030007	intracellular potassium ion homeostasis	19_GO:0042592 homeostatic process	-2.4	5.8	4.1	20999	15	965	4	0.41	0.21	11932|20496|108058|232975	Atp1b2|Slc12a2|Camk2d|Atp1a3	-0.89	MyList
Reactome Gene Sets	6	R-MMU-416993	Trafficking of GluR2-containing AMPA receptors		-2.4	5.8	4.1	20999	15	965	4	0.41	0.21	11771|14802|71770|74053	Ap2a1|Gria4|Ap2b1|Grip1	-0.89	MyList
GO Biological Processes	19	GO:0099151	regulation of postsynaptic density assembly	19_GO:0032502 developmental process	-2.4	5.8	4.1	20999	15	965	4	0.41	0.21	19266|107065|225875|272381	Ptprd|Lrrtm2|Lrfn4|Lrrc4b	-0.89	MyList
GO Biological Processes	19	GO:1901298	regulation of hydrogen peroxide-mediated programmed cell death	19_GO:0050896 response to stimulus	-2.4	5.8	4.1	20999	15	965	4	0.41	0.21	13804|17295|68943|108655	Endog|Met|Pink1|Foxp1	-0.89	MyList
Reactome Gene Sets	6	R-MMU-109582	Hemostasis		-2.4	1.6	2.9	20999	491	965	36	3.7	0.61	11804|11852|11941|14702|14706|15353|15461|16438|16439|16573|18708|18710|18747|18753|18754|19419|20662|20692|20912|21859|22146|22153|22762|23984|51792|54216|66866|67072|67374|71946|80718|110197|110524|216869|217480|320707	Aplp2|Rhob|Atp2b2|Gng2|Gng4|Hmg20b|Hras|Itpr1|Itpr2|Kif5b|Pik3r1|Pik3r3|Prkaca|Prkcd|Prkce|Rasgrp1|Sos1|Sparc|Stxbp3|Timp3|Tuba1c|Tubb4a|Zfpm2|Pde10a|Ppp2r1a|Pcdh7|Nhlrc2|Cdc37l1|Jam2|Endod1|Rab27b|Dgkg|Dgkq|Arrb2|Dgkb|Atp2b3	-0.89	MyList
GO Biological Processes	19	GO:0035051	cardiocyte differentiation	19_GO:0032502 developmental process	-2.4	2.2	3.1	20999	151	965	15	1.6	0.4	16449|16905|17258|17260|17295|17684|26398|50721|51810|74103|93760|103806|108058|108655|244810	Jag1|Lmna|Mef2a|Mef2c|Met|Cited2|Map2k4|Sirt6|Hnrnpu|Nebl|Arid1a|Maml1|Camk2d|Foxp1|AW551984	-0.89	MyList
KEGG Pathway	24	mmu01040	Biosynthesis of unsaturated fatty acids - Mus musculus (house mouse)		-2.4	3.8	3.6	20999	34	965	6	0.62	0.25	20250|54326|56473|113868|170439|235674	Scd2|Elovl2|Fads2|Acaa1a|Elovl6|Acaa1b	-0.89	MyList
GO Biological Processes	19	GO:0051497	negative regulation of stress fiber assembly	19_GO:0048519 negative regulation of biological process	-2.4	3.8	3.6	20999	34	965	6	0.62	0.25	17295|18643|18708|76499|76707|243725	Met|Pfn1|Pik3r1|Clasp2|Clasp1|Ppp1r9a	-0.89	MyList
GO Biological Processes	19	GO:0061842	microtubule organizing center localization	19_GO:0051179 localization	-2.4	3.8	3.6	20999	34	965	6	0.62	0.25	13383|16573|18080|18845|77053|100986	Dlg1|Kif5b|Nin|Plxna2|Sun1|Akap9	-0.89	MyList
GO Biological Processes	19	GO:0035520	monoubiquitinated protein deubiquitination	19_GO:0008152 metabolic process	-2.4	3.8	3.6	20999	34	965	6	0.62	0.25	22284|24075|56790|216825|223527|246103	Usp9x|Taf10|Supt20|Usp22|Eny2|Atxn7	-0.89	MyList
GO Biological Processes	19	GO:0043574	peroxisomal transport	19_GO:0051179 localization	-2.4	4.5	3.8	20999	24	965	5	0.52	0.23	22284|26874|65098|66887|68729	Usp9x|Abcd2|Zfand6|Lonp2|Trim37	-0.89	MyList
Reactome Gene Sets	6	R-MMU-983695	Antigen activates B Cell Receptor (BCR) leading to generation of second messengers		-2.4	4.5	3.8	20999	24	965	5	0.52	0.23	16438|16439|18707|18708|20662	Itpr1|Itpr2|Pik3cd|Pik3r1|Sos1	-0.89	MyList
GO Biological Processes	19	GO:2000810	regulation of bicellular tight junction assembly	19_GO:0050789 regulation of biological process	-2.4	4.5	3.8	20999	24	965	5	0.52	0.23	12741|14609|18747|19878|83814	Cldn5|Gja1|Prkaca|Rock2|Nedd4l	-0.89	MyList
GO Biological Processes	19	GO:0034643	establishment of mitochondrion localization, microtubule-mediated	19_GO:0051179 localization	-2.4	4.5	3.8	20999	24	965	5	0.52	0.23	15114|15251|16573|17755|67095	Hap1|Hif1a|Kif5b|Map1b|Trak1	-0.89	MyList
GO Biological Processes	19	GO:0034453	microtubule anchoring	19_GO:0009987 cellular process	-2.4	4.5	3.8	20999	24	965	5	0.52	0.23	18080|70297|76499|76707|320191	Nin|Gcc2|Clasp2|Clasp1|Hook3	-0.89	MyList
GO Biological Processes	19	GO:0047497	mitochondrion transport along microtubule	19_GO:0051179 localization	-2.4	4.5	3.8	20999	24	965	5	0.52	0.23	15114|15251|16573|17755|67095	Hap1|Hif1a|Kif5b|Map1b|Trak1	-0.89	MyList
GO Biological Processes	19	GO:0000245	spliceosomal complex assembly	19_GO:0008152 metabolic process	-2.4	3.4	3.5	20999	45	965	7	0.73	0.27	13046|20817|28000|56758|78784|83486|192196	Celf1|Srpk2|Prpf19|Mbnl1|Celf3|Rbm5|Luc7l2	-0.89	MyList
GO Biological Processes	19	GO:0043065	positive regulation of apoptotic process	19_GO:0048518 positive regulation of biological process	-2.4	1.5	2.9	20999	632	965	44	4.6	0.67	11487|11787|11789|11852|12028|12167|12322|12801|13144|13804|14797|14811|14815|15251|15357|15370|16007|16438|16476|17260|18707|18753|19252|20677|20817|20874|21859|22192|22433|26398|26943|51792|56428|56632|69714|76500|77771|83486|108058|216742|216869|224045|235320|269275	Adam10|Apbb2|Apc|Rhob|Bax|Bmpr1b|Camk2a|Cnr1|Dapk3|Endog|Tle5|Grin2a|Nr3c1|Hif1a|Hmgcr|Nr4a1|Ccn1|Itpr1|Jun|Mef2c|Pik3cd|Prkcd|Dusp1|Sox4|Srpk2|Slk|Timp3|Ube2m|Xbp1|Map2k4|Serinc3|Ppp2r1a|Mtch2|Sphk2|Tfpt|Ip6k2|Csrnp3|Rbm5|Camk2d|Fnip1|Arrb2|Eif2b5|Zbtb16|Acvr1c	-0.89	MyList
GO Biological Processes	19	GO:0009755	hormone-mediated signaling pathway	19_GO:0050896 response to stimulus	-2.4	2.5	3.3	20999	95	965	11	1.1	0.34	12918|13123|14815|17999|20393|22215|67040|72993|93686|93760|353187	Crh|Cyp7b1|Nr3c1|Nedd4|Sgk1|Ube3a|Ddx17|Appl1|Rbfox2|Arid1a|Nr1d2	-0.89	MyList
GO Biological Processes	19	GO:0051480	regulation of cytosolic calcium ion concentration	19_GO:0042592 homeostatic process	-2.4	2.8	3.4	20999	69	965	9	0.93	0.31	11941|12308|12801|17357|22627|65973|69952|75717|320707	Atp2b2|Calb2|Cnr1|Marcksl1|Ywhae|Asph|Tunar|Cul5|Atp2b3	-0.89	MyList
KEGG Pathway	24	mmu04371	Apelin signaling pathway - Mus musculus (house mouse)		-2.4	2.2	3.2	20999	137	965	14	1.5	0.38	12326|14702|14706|15461|16438|16439|16449|16598|17258|17260|18747|18754|56632|66734	Camk4|Gng2|Gng4|Hras|Itpr1|Itpr2|Jag1|Klf2|Mef2a|Mef2c|Prkaca|Prkce|Sphk2|Map1lc3a	-0.88	MyList
Reactome Gene Sets	6	R-MMU-68867	Assembly of the pre-replicative complex		-2.4	2.7	3.3	20999	82	965	10	1	0.33	16211|16646|18393|19177|19192|22190|66156|69077|75430|216080	Kpnb1|Kpna1|Orc2|Psmb7|Psme3|Ubc|Anapc11|Psmd11|Anapc15|Ube2d1	-0.88	MyList
GO Biological Processes	19	GO:0006935	chemotaxis	19_GO:0040011 locomotion	-2.4	1.6	2.9	20999	510	965	37	3.8	0.62	11658|11787|12167|13123|13655|13839|14042|14365|15370|16007|16573|17181|17242|17260|17295|18007|18707|18717|18720|18753|18844|18845|19277|20354|20496|20562|54712|57266|58208|66146|105689|108655|108699|117606|214968|216869|252837	Alcam|Apbb2|Bmpr1b|Cyp7b1|Egr3|Epha5|Ext1|Fzd3|Nr4a1|Ccn1|Kif5b|Matn2|Mdk|Mef2c|Met|Neo1|Pik3cd|Pip5k1c|Pip5k1a|Prkcd|Plxna1|Plxna2|Ptpro|Sema4d|Slc12a2|Slit1|Plxnc1|Cxcl14|Bcl11b|Maco1|Mycbp2|Foxp1|Chn1|Boc|Sema6d|Arrb2|Ackr4	-0.88	MyList
GO Biological Processes	19	GO:0061337	cardiac conduction	19_GO:0032501 multicellular organismal process	-2.4	3.1	3.4	20999	57	965	8	0.83	0.29	12288|12293|14609|17258|100986|109676|235281|246133	Cacna1c|Cacna2d1|Gja1|Mef2a|Akap9|Ank2|Scn3b|Kcne2	-0.88	MyList
GO Biological Processes	19	GO:0051952	regulation of amine transport	19_GO:0051179 localization	-2.4	2.3	3.2	20999	123	965	13	1.3	0.37	11998|12801|12918|14815|18167|18168|18627|19736|20496|20618|20979|66925|68943	Avp|Cnr1|Crh|Nr3c1|Npy2r|Npy5r|Per2|Rgs4|Slc12a2|Sncg|Syt1|Sdhd|Pink1	-0.88	MyList
GO Biological Processes	19	GO:0034763	negative regulation of transmembrane transport	19_GO:0051179 localization	-2.4	2.1	3.1	20999	152	965	15	1.6	0.4	17846|17999|18754|19058|19736|20912|22627|50721|53416|66383|74053|83814|108058|246133|329152	Commd1|Nedd4|Prkce|Ppp3r1|Rgs4|Stxbp3|Ywhae|Sirt6|Stk39|Iscu|Grip1|Nedd4l|Camk2d|Kcne2|Hecw2	-0.87	MyList
Reactome Gene Sets	6	R-MMU-2467813	Separation of Sister Chromatids		-2.4	2	3.1	20999	182	965	17	1.8	0.42	19177|19192|19386|22146|22153|22190|24061|51792|56430|66156|69077|75430|76499|76707|216080|226747|234865	Psmb7|Psme3|Ranbp2|Tuba1c|Tubb4a|Ubc|Smc1a|Ppp2r1a|Clip1|Anapc11|Psmd11|Anapc15|Clasp2|Clasp1|Ube2d1|Ahctf1|Nup133	-0.87	MyList
GO Biological Processes	19	GO:1902905	positive regulation of supramolecular fiber organization	19_GO:0048518 positive regulation of biological process	-2.4	2	3.1	20999	182	965	17	1.8	0.42	11789|12576|12631|13383|16885|17295|17755|18643|18754|19878|56430|57028|100986|104445|109880|234695|245880	Apc|Cdkn1b|Cfl1|Dlg1|Limk1|Met|Map1b|Pfn1|Prkce|Rock2|Clip1|Pdxp|Akap9|Cdc42ep1|Braf|Carmil2|Wasf3	-0.87	MyList
Reactome Gene Sets	6	R-MMU-5358351	Signaling by Hedgehog		-2.3	2.2	3.1	20999	138	965	14	1.5	0.38	18747|19177|19192|20338|22146|22153|22190|66753|69077|117606|214498|216440|216869|240888	Prkaca|Psmb7|Psme3|Sel1l|Tuba1c|Tubb4a|Ubc|Erlec1|Psmd11|Boc|Cdc73|Os9|Arrb2|Gpr161	-0.86	MyList
GO Biological Processes	19	GO:0071692	protein localization to extracellular region	19_GO:0051179 localization	-2.3	2.2	3.1	20999	138	965	14	1.5	0.38	11481|12288|15251|18007|18111|18754|19276|20338|20614|20618|20912|66074|244723|269275	Acvr2b|Cacna1c|Hif1a|Neo1|Nnat|Prkce|Ptprn2|Sel1l|Snap25|Sncg|Stxbp3|Tmem167|Olfm2|Acvr1c	-0.86	MyList
GO Biological Processes	19	GO:0048514	blood vessel morphogenesis	19_GO:0032502 developmental process	-2.3	1.6	2.9	20999	460	965	34	3.5	0.59	11852|12028|12837|13655|13839|14048|14172|14182|14609|15251|15370|16007|16449|16476|16477|17684|17886|17999|18212|18710|19058|20397|20662|20677|20817|22433|22762|50785|53417|71602|79264|99683|114715|320790	Rhob|Bax|Col8a1|Egr3|Epha5|Eya1|Fgf18|Fgfr1|Gja1|Hif1a|Nr4a1|Ccn1|Jag1|Jun|Junb|Cited2|Myh9|Nedd4|Ntrk2|Pik3r3|Ppp3r1|Sgpl1|Sos1|Sox4|Srpk2|Xbp1|Zfpm2|Hs6st1|Hif3a|Myo1e|Krit1|Sec24b|Spred1|Chd7	-0.86	MyList
GO Biological Processes	19	GO:0042940	D-amino acid transport	19_GO:0051179 localization	-2.3	8.2	4.4	20999	8	965	3	0.31	0.18	14580|18753|20512	Gfap|Prkcd|Slc1a3	-0.86	MyList
GO Biological Processes	19	GO:0031509	subtelomeric heterochromatin formation	19_GO:0048519 negative regulation of biological process	-2.3	8.2	4.4	20999	8	965	3	0.31	0.18	14055|50721|51869	Ezh1|Sirt6|Rif1	-0.86	MyList
Reactome Gene Sets	6	R-MMU-68616	Assembly of the ORC complex at the origin of replication		-2.3	8.2	4.4	20999	8	965	3	0.31	0.18	16211|16646|18393	Kpnb1|Kpna1|Orc2	-0.86	MyList
GO Biological Processes	19	GO:0048167	regulation of synaptic plasticity	19_GO:0050789 regulation of biological process	-2.3	1.7	2.9	20999	392	965	30	3.1	0.56	11838|11941|12308|12322|12631|12918|14580|14680|14811|14815|15357|15461|16536|17260|18212|19418|20614|20853|26562|69017|74053|107065|109880|110312|208922|211134|225872|243725|260297|381979	Arc|Atp2b2|Calb2|Camk2a|Cfl1|Crh|Gfap|Gnal|Grin2a|Nr3c1|Hmgcr|Hras|Kcnq2|Mef2c|Ntrk2|Rasgrf2|Snap25|Stau1|Ncdn|Prrt2|Grip1|Lrrtm2|Braf|Pmch|Cpeb3|Lzts1|Npas4|Ppp1r9a|Prrt1|Brsk1	-0.86	MyList
GO Biological Processes	19	GO:0042330	taxis	19_GO:0040011 locomotion	-2.3	1.6	2.9	20999	512	965	37	3.8	0.62	11658|11787|12167|13123|13655|13839|14042|14365|15370|16007|16573|17181|17242|17260|17295|18007|18707|18717|18720|18753|18844|18845|19277|20354|20496|20562|54712|57266|58208|66146|105689|108655|108699|117606|214968|216869|252837	Alcam|Apbb2|Bmpr1b|Cyp7b1|Egr3|Epha5|Ext1|Fzd3|Nr4a1|Ccn1|Kif5b|Matn2|Mdk|Mef2c|Met|Neo1|Pik3cd|Pip5k1c|Pip5k1a|Prkcd|Plxna1|Plxna2|Ptpro|Sema4d|Slc12a2|Slit1|Plxnc1|Cxcl14|Bcl11b|Maco1|Mycbp2|Foxp1|Chn1|Boc|Sema6d|Arrb2|Ackr4	-0.86	MyList
GO Biological Processes	19	GO:0043470	regulation of carbohydrate catabolic process	19_GO:0008152 metabolic process	-2.3	2.8	3.3	20999	70	965	9	0.93	0.31	15251|18747|19046|50721|54403|56428|56490|108155|235344	Hif1a|Prkaca|Ppp1cb|Sirt6|Slc4a4|Mtch2|Zbtb20|Ogt|Sik2	-0.86	MyList
GO Biological Processes	19	GO:0035725	sodium ion transmembrane transport	19_GO:0051179 localization	-2.3	2.4	3.2	20999	110	965	12	1.2	0.36	11932|16536|20273|20496|53416|54338|54403|94249|110876|232975|235281|243616	Atp1b2|Kcnq2|Scn8a|Slc12a2|Stk39|Slc23a2|Slc4a4|Slc24a3|Scn2a|Atp1a3|Scn3b|Slc6a11	-0.85	MyList
GO Biological Processes	19	GO:0002090	regulation of receptor internalization	19_GO:0051179 localization	-2.3	2.6	3.2	20999	83	965	10	1	0.33	11838|15114|17957|17999|18717|19058|23969|27418|107065|216869	Arc|Hap1|Napb|Nedd4|Pip5k1c|Ppp3r1|Pacsin1|Mkln1|Lrrtm2|Arrb2	-0.85	MyList
GO Biological Processes	19	GO:0030832	regulation of actin filament length	19_GO:0050789 regulation of biological process	-2.3	2.1	3.1	20999	168	965	16	1.7	0.41	12631|12704|13383|14248|14489|18643|18753|18754|19240|20401|57028|76820|104445|234695|243725|245857	Cfl1|Cit|Dlg1|Flii|Mtpn|Pfn1|Prkcd|Prkce|Tmsb10|Sh3bp1|Pdxp|Cyria|Cdc42ep1|Carmil2|Ppp1r9a|Ssh3	-0.85	MyList
GO Biological Processes	19	GO:0022618	protein-RNA complex assembly	19_GO:0009987 cellular process	-2.3	2.1	3.1	20999	168	965	16	1.7	0.41	13046|20174|20817|26905|27756|28000|56758|66405|67239|67439|67941|78784|83486|192196|214498|432508	Celf1|Ruvbl2|Srpk2|Eif2s3x|Lsm2|Prpf19|Mbnl1|Mcts2|Rpf2|Xab2|Rps27l|Celf3|Rbm5|Luc7l2|Cdc73|Cpsf6	-0.85	MyList
GO Biological Processes	19	GO:0150117	positive regulation of cell-substrate junction organization	19_GO:0048518 positive regulation of biological process	-2.3	3.7	3.5	20999	35	965	6	0.62	0.25	12631|17886|18708|67811|107581|212307	Cfl1|Myh9|Pik3r1|Poldip2|Col16a1|Mapre2	-0.84	MyList
GO Biological Processes	19	GO:0031112	positive regulation of microtubule polymerization or depolymerization	19_GO:0048518 positive regulation of biological process	-2.3	3.7	3.5	20999	35	965	6	0.62	0.25	11789|12576|17295|17755|56430|100986	Apc|Cdkn1b|Met|Map1b|Clip1|Akap9	-0.84	MyList
GO Biological Processes	19	GO:0006110	regulation of glycolytic process	19_GO:0008152 metabolic process	-2.3	3	3.3	20999	58	965	8	0.83	0.29	15251|18747|50721|54403|56428|56490|108155|235344	Hif1a|Prkaca|Sirt6|Slc4a4|Mtch2|Zbtb20|Ogt|Sik2	-0.84	MyList
GO Biological Processes	19	GO:1904951	positive regulation of establishment of protein localization	19_GO:0051179 localization	-2.3	1.7	2.9	20999	360	965	28	2.9	0.54	12288|12326|12918|13447|14609|15251|15461|16438|16573|17846|17886|18111|18640|18708|18747|18753|18754|20677|22433|22627|50721|52822|65114|65973|69952|72446|74205|545192	Cacna1c|Camk4|Crh|Doc2b|Gja1|Hif1a|Hras|Itpr1|Kif5b|Commd1|Myh9|Nnat|Pfkfb2|Pik3r1|Prkaca|Prkcd|Prkce|Sox4|Xbp1|Ywhae|Sirt6|Rufy3|Vps35|Asph|Tunar|Prr5l|Acsl3|Baiap3	-0.84	MyList
GO Biological Processes	19	GO:0042593	glucose homeostasis	19_GO:0042592 homeostatic process	-2.3	1.9	3	20999	230	965	20	2.1	0.46	11829|12288|12801|12952|15251|17295|18708|18747|19276|20677|20912|22433|27273|50721|56490|75747|94109|107723|108155|110312	Aqp4|Cacna1c|Cnr1|Cry1|Hif1a|Met|Pik3r1|Prkaca|Ptprn2|Sox4|Stxbp3|Xbp1|Pdk4|Sirt6|Zbtb20|Sesn3|Csmd1|Slc12a6|Ogt|Pmch	-0.84	MyList
GO Biological Processes	19	GO:0003205	cardiac chamber development	19_GO:0032502 developmental process	-2.3	2	3	20999	199	965	18	1.9	0.44	12814|15251|16007|16449|17260|17684|18167|18168|20662|20666|20677|22762|71770|93760|103806|109181|109676|320790	Col11a1|Hif1a|Ccn1|Jag1|Mef2c|Cited2|Npy2r|Npy5r|Sos1|Sox11|Sox4|Zfpm2|Ap2b1|Arid1a|Maml1|Trip11|Ank2|Chd7	-0.84	MyList
Reactome Gene Sets	6	R-MMU-8856825	Cargo recognition for clathrin-mediated endocytosis		-2.3	2.5	3.2	20999	97	965	11	1.1	0.34	11771|11998|13858|16443|20979|22190|71770|74015|74325|216869|320129	Ap2a1|Avp|Eps15|Itsn1|Syt1|Ubc|Ap2b1|Fcho1|Cltb|Arrb2|Grk3	-0.84	MyList
Reactome Gene Sets	6	R-MMU-69002	DNA Replication Pre-Initiation		-2.3	2.5	3.2	20999	97	965	11	1.1	0.34	16211|16646|18393|19076|19177|19192|22190|66156|69077|75430|216080	Kpnb1|Kpna1|Orc2|Prim2|Psmb7|Psme3|Ubc|Anapc11|Psmd11|Anapc15|Ube2d1	-0.84	MyList
Reactome Gene Sets	6	R-MMU-983712	Ion channel transport		-2.3	2.1	3	20999	169	965	16	1.7	0.41	11932|11941|11975|11980|12322|14605|20393|22190|65973|108058|114143|228432|232975|268878|320091|320707	Atp1b2|Atp2b2|Atp6v0a1|Atp8a1|Camk2a|Tsc22d3|Sgk1|Ubc|Asph|Camk2d|Atp6v0b|Ano3|Atp1a3|Atp13a5|Ano4|Atp2b3	-0.84	MyList
GO Biological Processes	19	GO:0086010	membrane depolarization during action potential	19_GO:0065007 biological regulation	-2.3	4.4	3.7	20999	25	965	5	0.52	0.23	12288|12293|20273|110876|235281	Cacna1c|Cacna2d1|Scn8a|Scn2a|Scn3b	-0.84	MyList
WikiPathways	27	WP3654	Novel Jun-Dmp1 pathway		-2.3	4.4	3.7	20999	25	965	5	0.52	0.23	14281|15461|16476|16477|109880	Fos|Hras|Jun|Junb|Braf	-0.84	MyList
GO Biological Processes	19	GO:0030325	adrenal gland development	19_GO:0032502 developmental process	-2.3	4.4	3.7	20999	25	965	5	0.52	0.23	12918|14815|17242|17684|71371	Crh|Nr3c1|Mdk|Cited2|Arid5b	-0.84	MyList
Reactome Gene Sets	6	R-MMU-525793	Myogenesis		-2.3	4.4	3.7	20999	25	965	5	0.52	0.23	17258|17260|21406|70834|117606	Mef2a|Mef2c|Tcf12|Spag9|Boc	-0.84	MyList
GO Biological Processes	19	GO:0042069	regulation of catecholamine metabolic process	19_GO:0008152 metabolic process	-2.3	4.4	3.7	20999	25	965	5	0.52	0.23	11669|14763|21338|56695|65114	Aldh2|Gpr37|Tacr3|Pnkd|Vps35	-0.84	MyList
GO Biological Processes	19	GO:2000345	regulation of hepatocyte proliferation	19_GO:0032502 developmental process	-2.3	4.4	3.7	20999	25	965	5	0.52	0.23	14172|16438|17242|22433|72043	Fgf18|Itpr1|Mdk|Xbp1|Sulf2	-0.84	MyList
GO Biological Processes	19	GO:0051651	maintenance of location in cell	19_GO:0051179 localization	-2.3	2.4	3.1	20999	111	965	12	1.2	0.36	14609|14828|18643|19240|19762|51810|68943|77053|100986|216440|230895|271564	Gja1|Hspa5|Pfn1|Tmsb10|Rit2|Hnrnpu|Pink1|Sun1|Akap9|Os9|Vps13d|Vps13a	-0.84	MyList
GO Biological Processes	19	GO:0033500	carbohydrate homeostasis	19_GO:0042592 homeostatic process	-2.3	1.9	3	20999	231	965	20	2.1	0.46	11829|12288|12801|12952|15251|17295|18708|18747|19276|20677|20912|22433|27273|50721|56490|75747|94109|107723|108155|110312	Aqp4|Cacna1c|Cnr1|Cry1|Hif1a|Met|Pik3r1|Prkaca|Ptprn2|Sox4|Stxbp3|Xbp1|Pdk4|Sirt6|Zbtb20|Sesn3|Csmd1|Slc12a6|Ogt|Pmch	-0.83	MyList
Reactome Gene Sets	6	R-MMU-5653656	Vesicle-mediated transport		-2.3	1.5	2.8	20999	568	965	40	4.1	0.64	11771|11998|12794|12874|13858|14609|15481|16443|16573|17957|18717|19341|20692|20979|22027|22146|22153|22190|22627|23969|66676|67474|70297|71770|72685|74015|74030|74325|80718|99683|103967|104318|106572|109181|194309|213827|216869|320129|320560|330192	Ap2a1|Avp|Cnih2|Cpd|Eps15|Gja1|Hspa8|Itsn1|Kif5b|Napb|Pip5k1c|Rab4a|Sparc|Syt1|Hsp90b1|Tuba1c|Tubb4a|Ubc|Ywhae|Pacsin1|Tmed7|Snap29|Gcc2|Ap2b1|Dnajc6|Fcho1|Rin2|Cltb|Rab27b|Sec24b|Dnm3|Csnk1d|Rab31|Trip11|Vps37d|Arcn1|Arrb2|Grk3|Dennd5b|Vps37b	-0.83	MyList
Reactome Gene Sets	6	R-MMU-416482	G alpha (12/13) signalling events		-2.3	2.8	3.3	20999	71	965	9	0.93	0.31	11852|14702|14706|16443|19418|19878|20662|71704|207212	Rhob|Gng2|Gng4|Itsn1|Rasgrf2|Rock2|Sos1|Arhgef3|Arhgef17	-0.83	MyList
GO Biological Processes	19	GO:0043524	negative regulation of neuron apoptotic process	19_GO:0048519 negative regulation of biological process	-2.3	2	3	20999	200	965	18	1.9	0.44	12028|15251|15258|15461|16443|16476|17242|17260|17751|18212|26398|26404|67579|68943|72183|74011|109880|216869	Bax|Hif1a|Hipk2|Hras|Itsn1|Jun|Mdk|Mef2c|Mt3|Ntrk2|Map2k4|Map3k12|Cpeb4|Pink1|Snx6|Slc25a27|Braf|Arrb2	-0.83	MyList
Reactome Gene Sets	6	R-MMU-416476	G alpha (q) signalling events		-2.3	2	3	20999	200	965	18	1.9	0.44	11998|14702|14706|15461|16438|16439|18708|18710|18753|18754|19736|19737|20662|21338|110197|110312|110524|217480	Avp|Gng2|Gng4|Hras|Itpr1|Itpr2|Pik3r1|Pik3r3|Prkcd|Prkce|Rgs4|Rgs5|Sos1|Tacr3|Dgkg|Pmch|Dgkq|Dgkb	-0.83	MyList
GO Biological Processes	19	GO:1902287	semaphorin-plexin signaling pathway involved in axon guidance	19_GO:0040011 locomotion	-2.3	5.4	3.9	20999	16	965	4	0.41	0.21	17260|18844|18845|54712	Mef2c|Plxna1|Plxna2|Plxnc1	-0.82	MyList
GO Biological Processes	19	GO:0006814	sodium ion transport	19_GO:0051179 localization	-2.3	2	3	20999	185	965	17	1.8	0.42	11932|16536|17999|20273|20496|20515|53416|54338|54403|72055|83814|94249|110876|140919|232975|235281|243616	Atp1b2|Kcnq2|Nedd4|Scn8a|Slc12a2|Slc20a1|Stk39|Slc23a2|Slc4a4|Slc38a10|Nedd4l|Slc24a3|Scn2a|Slc17a6|Atp1a3|Scn3b|Slc6a11	-0.82	MyList
GO Biological Processes	19	GO:0031503	protein-containing complex localization	19_GO:0051179 localization	-2.3	2	3	20999	185	965	17	1.8	0.42	11771|12322|13383|13858|16573|16905|20614|20853|23859|51810|65114|71770|73340|74053|81905|100986|103967	Ap2a1|Camk2a|Dlg1|Eps15|Kif5b|Lmna|Snap25|Stau1|Dlg2|Hnrnpu|Vps35|Ap2b1|Nptxr|Grip1|Cacng8|Akap9|Dnm3	-0.82	MyList
GO Biological Processes	19	GO:0062012	regulation of small molecule metabolic process	19_GO:0008152 metabolic process	-2.3	1.7	2.9	20999	379	965	29	3	0.55	11789|11998|12801|12952|13360|14815|15251|17886|18640|18747|18754|19386|20411|26874|27273|50721|54403|56428|56490|56632|56790|59046|66887|68041|108155|110524|192663|226856|235344	Apc|Avp|Cnr1|Cry1|Dhcr7|Nr3c1|Hif1a|Myh9|Pfkfb2|Prkaca|Prkce|Ranbp2|Sorbs1|Abcd2|Pdk4|Sirt6|Slc4a4|Mtch2|Zbtb20|Sphk2|Supt20|Arpp19|Lonp2|Mid1ip1|Ogt|Dgkq|Abcg4|Lpgat1|Sik2	-0.82	MyList
GO Biological Processes	19	GO:0046890	regulation of lipid biosynthetic process	19_GO:0008152 metabolic process	-2.3	1.9	3	20999	216	965	19	2	0.45	11998|13360|14815|16007|18753|20411|26874|27273|56490|56632|67181|68041|74205|108155|110524|192663|218461|226856|235344	Avp|Dhcr7|Nr3c1|Ccn1|Prkcd|Sorbs1|Abcd2|Pdk4|Zbtb20|Sphk2|Ctdnep1|Mid1ip1|Acsl3|Ogt|Dgkq|Abcg4|Pde8b|Lpgat1|Sik2	-0.82	MyList
GO Biological Processes	19	GO:0060541	respiratory system development	19_GO:0032502 developmental process	-2.3	1.8	2.9	20999	264	965	22	2.3	0.48	11481|12918|13360|14042|14048|14172|14182|16598|16889|17313|19058|20666|20692|22762|50785|51938|74355|75725|99683|108655|319817|320790	Acvr2b|Crh|Dhcr7|Ext1|Eya1|Fgf18|Fgfr1|Klf2|Lipa|Mgp|Ppp3r1|Sox11|Sparc|Zfpm2|Hs6st1|Ccdc39|Smchd1|Phf14|Sec24b|Foxp1|Rc3h2|Chd7	-0.81	MyList
GO Biological Processes	19	GO:0043087	regulation of GTPase activity	19_GO:0065007 biological regulation	-2.3	1.7	2.9	20999	346	965	27	2.8	0.53	13196|13839|15461|17295|18212|18720|18844|18845|19276|19418|19419|19736|20354|20401|20662|23805|54712|56784|67811|69082|75415|108699|212307|216869|217463|347722|544817	Asap1|Epha5|Hras|Met|Ntrk2|Pip5k1a|Plxna1|Plxna2|Ptprn2|Rasgrf2|Rasgrp1|Rgs4|Sema4d|Sh3bp1|Sos1|Apc2|Plxnc1|Ralgapa1|Poldip2|Zc3h15|Arhgap12|Chn1|Mapre2|Arrb2|Snx13|Agap1|Arhgap27	-0.81	MyList
GO Biological Processes	19	GO:0061001	regulation of dendritic spine morphogenesis	19_GO:0032502 developmental process	-2.3	3	3.3	20999	59	965	8	0.83	0.29	11487|11838|12631|17118|22215|74143|103967|243725	Adam10|Arc|Cfl1|Marcks|Ube3a|Opa1|Dnm3|Ppp1r9a	-0.81	MyList
GO Biological Processes	19	GO:0043161	proteasome-mediated ubiquitin-dependent protein catabolic process	19_GO:0008152 metabolic process	-2.3	1.7	2.9	20999	330	965	26	2.7	0.52	11789|12330|14828|14897|19359|21372|22027|22222|23805|50758|50789|66156|66753|66799|67245|75717|76302|80890|83814|105193|211255|216440|216869|224938|240263|269514	Apc|Canx|Hspa5|Trip12|Rad23b|Tbl1x|Hsp90b1|Ubr1|Apc2|Fbxl17|Fbxl3|Anapc11|Erlec1|Ube2w|Peli1|Cul5|Pcnp|Trim2|Nedd4l|Nhlrc1|Kbtbd7|Os9|Arrb2|Pja2|Fem1c|Fbxl4	-0.81	MyList
GO Biological Processes	19	GO:0016049	cell growth	19_GO:0040007 growth	-2.3	2.2	3	20999	141	965	14	1.5	0.38	12305|13175|14042|16885|17755|18080|18844|20562|22284|26398|50706|50721|80859|108058	Ddr1|Dclk1|Ext1|Limk1|Map1b|Nin|Plxna1|Slit1|Usp9x|Map2k4|Postn|Sirt6|Nfkbiz|Camk2d	-0.81	MyList
GO Biological Processes	19	GO:0051592	response to calcium ion	19_GO:0050896 response to stimulus	-2.3	2.2	3	20999	141	965	14	1.5	0.38	14281|16476|16477|16536|17258|17260|20979|26556|56737|65973|66972|102278|109880|229709	Fos|Jun|Junb|Kcnq2|Mef2a|Mef2c|Syt1|Homer1|Alg2|Asph|Slc25a23|Cpne7|Braf|Ahcyl1	-0.81	MyList
GO Biological Processes	19	GO:0071322	cellular response to carbohydrate stimulus	19_GO:0050896 response to stimulus	-2.3	2.6	3.2	20999	85	965	10	1	0.33	11829|15251|18747|19276|20677|22433|50868|56490|107723|108155	Aqp4|Hif1a|Prkaca|Ptprn2|Sox4|Xbp1|Keap1|Zbtb20|Slc12a6|Ogt	-0.8	MyList
KEGG Pathway	24	mmu04310	Wnt signaling pathway - Mus musculus (house mouse)		-2.3	2	3	20999	171	965	16	1.7	0.41	11789|12322|12995|13000|14365|16348|16476|18099|18747|19058|19878|21372|21886|23805|108058|381104	Apc|Camk2a|Csnk2a1|Csnk2a2|Fzd3|Invs|Jun|Nlk|Prkaca|Ppp3r1|Rock2|Tbl1x|Tle2|Apc2|Camk2d|Prickle4	-0.8	MyList
GO Biological Processes	19	GO:0009266	response to temperature stimulus	19_GO:0050896 response to stimulus	-2.3	2	3	20999	171	965	16	1.7	0.41	13371|15511|15525|16536|16889|18747|22229|22627|30052|56454|74011|74100|110312|216869|224045|228432	Dio2|Hspa1b|Hspa4|Kcnq2|Lipa|Prkaca|Ucp3|Ywhae|Pcsk1n|Aldh18a1|Slc25a27|Arpp21|Pmch|Arrb2|Eif2b5|Ano3	-0.8	MyList
KEGG Pathway	24	mmu04261	Adrenergic signaling in cardiomyocytes - Mus musculus (house mouse)		-2.3	2.1	3	20999	156	965	15	1.6	0.4	11932|11941|12288|12293|12298|12322|12915|18747|19046|51792|59069|81905|108058|232975|320707	Atp1b2|Atp2b2|Cacna1c|Cacna2d1|Cacnb4|Camk2a|Atf6b|Prkaca|Ppp1cb|Ppp2r1a|Tpm3|Cacng8|Camk2d|Atp1a3|Atp2b3	-0.8	MyList
GO Biological Processes	19	GO:0030324	lung development	19_GO:0032502 developmental process	-2.3	1.9	2.9	20999	233	965	20	2.1	0.46	11481|12918|13360|14042|14048|14172|14182|16598|16889|17313|19058|20666|20692|22762|50785|51938|75725|99683|108655|319817	Acvr2b|Crh|Dhcr7|Ext1|Eya1|Fgf18|Fgfr1|Klf2|Lipa|Mgp|Ppp3r1|Sox11|Sparc|Zfpm2|Hs6st1|Ccdc39|Phf14|Sec24b|Foxp1|Rc3h2	-0.8	MyList
Reactome Gene Sets	6	R-MMU-199991	Membrane Trafficking		-2.3	1.5	2.8	20999	536	965	38	3.9	0.63	11771|11998|12794|12874|13858|14609|15481|16443|16573|17957|18717|19341|20979|22146|22153|22190|22627|23969|66676|67474|70297|71770|72685|74015|74030|74325|80718|99683|103967|104318|106572|109181|194309|213827|216869|320129|320560|330192	Ap2a1|Avp|Cnih2|Cpd|Eps15|Gja1|Hspa8|Itsn1|Kif5b|Napb|Pip5k1c|Rab4a|Syt1|Tuba1c|Tubb4a|Ubc|Ywhae|Pacsin1|Tmed7|Snap29|Gcc2|Ap2b1|Dnajc6|Fcho1|Rin2|Cltb|Rab27b|Sec24b|Dnm3|Csnk1d|Rab31|Trip11|Vps37d|Arcn1|Arrb2|Grk3|Dennd5b|Vps37b	-0.8	MyList
GO Biological Processes	19	GO:0001678	intracellular glucose homeostasis	19_GO:0042592 homeostatic process	-2.2	2.4	3.1	20999	99	965	11	1.1	0.34	11829|15251|18708|18747|19276|20677|20912|22433|56490|107723|108155	Aqp4|Hif1a|Pik3r1|Prkaca|Ptprn2|Sox4|Stxbp3|Xbp1|Zbtb20|Slc12a6|Ogt	-0.79	MyList
GO Biological Processes	19	GO:0021675	nerve development	19_GO:0032502 developmental process	-2.2	2.4	3.1	20999	99	965	11	1.1	0.34	14042|16536|17684|18844|20273|20512|72043|78286|110876|110886|320790	Ext1|Kcnq2|Cited2|Plxna1|Scn8a|Slc1a3|Sulf2|Nav2|Scn2a|Gabra5|Chd7	-0.79	MyList
KEGG Pathway	24	mmu05215	Prostate cancer - Mus musculus (house mouse)		-2.2	2.4	3.1	20999	99	965	11	1.1	0.34	12575|12576|14182|15461|18707|18708|18710|20662|22027|104156|109880	Cdkn1a|Cdkn1b|Fgfr1|Hras|Pik3cd|Pik3r1|Pik3r3|Sos1|Hsp90b1|Etv5|Braf	-0.79	MyList
Reactome Gene Sets	6	R-MMU-68877	Mitotic Prometaphase		-2.2	2	2.9	20999	187	965	17	1.8	0.42	12995|13000|18747|19386|22146|22153|22627|24061|51792|56430|68121|76499|76707|100986|104318|226747|234865	Csnk2a1|Csnk2a2|Prkaca|Ranbp2|Tuba1c|Tubb4a|Ywhae|Smc1a|Ppp2r1a|Clip1|Cep70|Clasp2|Clasp1|Akap9|Csnk1d|Ahctf1|Nup133	-0.79	MyList
GO Biological Processes	19	GO:0042176	regulation of protein catabolic process	19_GO:0008152 metabolic process	-2.2	1.7	2.8	20999	365	965	28	2.9	0.54	11789|14580|14609|14811|15357|15511|17309|17846|17999|18747|19192|19359|21859|22284|23805|23806|50721|65114|68034|69807|71492|83814|104318|105689|108155|108705|246133|268291	Apc|Gfap|Gja1|Grin2a|Hmgcr|Hspa1b|Mgat3|Commd1|Nedd4|Prkaca|Psme3|Rad23b|Timp3|Usp9x|Apc2|Arih1|Sirt6|Vps35|Pabir1|Trim32|Bbs7|Nedd4l|Csnk1d|Mycbp2|Ogt|Pttg1ip|Kcne2|Rnf217	-0.79	MyList
GO Biological Processes	19	GO:0007169	transmembrane receptor protein tyrosine kinase signaling pathway	19_GO:0050896 response to stimulus	-2.2	1.6	2.8	20999	399	965	30	3.1	0.56	11789|12305|13839|14042|14172|14182|15114|15461|17295|18212|18707|18708|18710|20397|20411|20662|22433|27273|71371|71602|72043|72993|76499|83946|108699|109880|216233|235344|246103|329628	Apc|Ddr1|Epha5|Ext1|Fgf18|Fgfr1|Hap1|Hras|Met|Ntrk2|Pik3cd|Pik3r1|Pik3r3|Sgpl1|Sorbs1|Sos1|Xbp1|Pdk4|Arid5b|Myo1e|Sulf2|Appl1|Clasp2|Phip|Chn1|Braf|Socs2|Sik2|Atxn7|Fat4	-0.79	MyList
KEGG Pathway	24	mmu04140	Autophagy - animal - Mus musculus (house mouse)		-2.2	2.1	3	20999	142	965	14	1.5	0.38	13144|15251|15461|16438|18518|18707|18708|18710|18747|18753|56790|66734|67474|245860	Dapk3|Hif1a|Hras|Itpr1|Igbp1|Pik3cd|Pik3r1|Pik3r3|Prkaca|Prkcd|Supt20|Map1lc3a|Snap29|Atg9a	-0.79	MyList
GO Biological Processes	19	GO:0010811	positive regulation of cell-substrate adhesion	19_GO:0048518 positive regulation of biological process	-2.2	2.1	3	20999	142	965	14	1.5	0.38	12631|12837|13612|13731|16007|17242|17886|18167|18754|67811|74030|94214|107581|109880	Cfl1|Col8a1|Edil3|Emp2|Ccn1|Mdk|Myh9|Npy2r|Prkce|Poldip2|Rin2|Spock2|Col16a1|Braf	-0.79	MyList
GO Biological Processes	19	GO:0043543	protein acylation	19_GO:0008152 metabolic process	-2.2	2.1	3	20999	157	965	15	1.6	0.4	13486|20174|21761|24075|56790|73242|75965|76719|108155|108946|216825|223527|246103|320150|503610	Dr1|Ruvbl2|Morf4l1|Taf10|Supt20|Atat1|Zdhhc20|Kansl1|Ogt|Zzz3|Usp22|Eny2|Atxn7|Zdhhc17|Zdhhc18	-0.78	MyList
GO Biological Processes	19	GO:0070252	actin-mediated cell contraction	19_GO:0009987 cellular process	-2.2	2.9	3.2	20999	60	965	8	0.83	0.29	12288|12293|13731|83814|108058|109676|235281|246133	Cacna1c|Cacna2d1|Emp2|Nedd4l|Camk2d|Ank2|Scn3b|Kcne2	-0.78	MyList
GO Biological Processes	19	GO:0140115	export across plasma membrane	19_GO:0051179 localization	-2.2	2.9	3.2	20999	60	965	8	0.83	0.29	11932|14609|27416|53945|54403|232975|246133|320707	Atp1b2|Gja1|Abcc5|Slc40a1|Slc4a4|Atp1a3|Kcne2|Atp2b3	-0.78	MyList
Reactome Gene Sets	6	R-MMU-187687	Signalling to ERKs		-2.2	4.2	3.6	20999	26	965	5	0.52	0.23	15461|20662|54401|77480|109880	Hras|Sos1|Ywhab|Kidins220|Braf	-0.78	MyList
GO Biological Processes	19	GO:0045722	positive regulation of gluconeogenesis	19_GO:0048518 positive regulation of biological process	-2.2	4.2	3.6	20999	26	965	5	0.52	0.23	12952|15251|18747|56790|59046	Cry1|Hif1a|Prkaca|Supt20|Arpp19	-0.78	MyList
GO Biological Processes	19	GO:0007020	microtubule nucleation	19_GO:0009987 cellular process	-2.2	4.2	3.6	20999	26	965	5	0.52	0.23	18080|76499|76707|100986|104318	Nin|Clasp2|Clasp1|Akap9|Csnk1d	-0.78	MyList
GO Biological Processes	19	GO:0099623	regulation of cardiac muscle cell membrane repolarization	19_GO:0050789 regulation of biological process	-2.2	4.2	3.6	20999	26	965	5	0.52	0.23	12293|14609|100986|109676|246133	Cacna2d1|Gja1|Akap9|Ank2|Kcne2	-0.78	MyList
KEGG Pathway	24	mmu04930	Type II diabetes mellitus - Mus musculus (house mouse)		-2.2	3.2	3.3	20999	48	965	7	0.73	0.27	12288|18707|18708|18710|18753|18754|216233	Cacna1c|Pik3cd|Pik3r1|Pik3r3|Prkcd|Prkce|Socs2	-0.78	MyList
GO Biological Processes	19	GO:0030518	intracellular steroid hormone receptor signaling pathway	19_GO:0050896 response to stimulus	-2.2	3.2	3.3	20999	48	965	7	0.73	0.27	13123|14815|17999|22215|67040|93686|93760	Cyp7b1|Nr3c1|Nedd4|Ube3a|Ddx17|Rbfox2|Arid1a	-0.78	MyList
GO Biological Processes	19	GO:0048536	spleen development	19_GO:0002376 immune system process	-2.2	3.2	3.3	20999	48	965	7	0.73	0.27	12298|12557|16889|17684|53945|80859|319817	Cacnb4|Cdh17|Lipa|Cited2|Slc40a1|Nfkbiz|Rc3h2	-0.78	MyList
Reactome Gene Sets	6	R-MMU-1660499	Synthesis of PIPs at the plasma membrane		-2.2	3.2	3.3	20999	48	965	7	0.73	0.27	18707|18708|18710|18717|18720|19341|108083	Pik3cd|Pik3r1|Pik3r3|Pip5k1c|Pip5k1a|Rab4a|Pip4k2b	-0.78	MyList
GO Biological Processes	19	GO:1903539	protein localization to postsynaptic membrane	19_GO:0051179 localization	-2.2	3.2	3.3	20999	48	965	7	0.73	0.27	13383|14811|20614|23859|65114|73340|74053	Dlg1|Grin2a|Snap25|Dlg2|Vps35|Nptxr|Grip1	-0.78	MyList
GO Biological Processes	19	GO:0035305	negative regulation of dephosphorylation	19_GO:0048519 negative regulation of biological process	-2.2	3.2	3.3	20999	48	965	7	0.73	0.27	18518|19878|20354|22627|54401|59046|76497	Igbp1|Rock2|Sema4d|Ywhae|Ywhab|Arpp19|Ppp1r11	-0.78	MyList
GO Biological Processes	19	GO:0098900	regulation of action potential	19_GO:0050789 regulation of biological process	-2.2	2.7	3.2	20999	73	965	9	0.93	0.31	12288|12293|12801|13383|16536|100986|108058|108655|109676	Cacna1c|Cacna2d1|Cnr1|Dlg1|Kcnq2|Akap9|Camk2d|Foxp1|Ank2	-0.78	MyList
KEGG Pathway	24	mmu04022	cGMP-PKG signaling pathway - Mus musculus (house mouse)		-2.2	2	2.9	20999	173	965	16	1.7	0.41	11932|11941|12288|12915|16438|16439|17258|17260|17931|18754|19046|19058|19878|60596|232975|320707	Atp1b2|Atp2b2|Cacna1c|Atf6b|Itpr1|Itpr2|Mef2a|Mef2c|Ppp1r12a|Prkce|Ppp1cb|Ppp3r1|Rock2|Gucy1a1|Atp1a3|Atp2b3	-0.77	MyList
KEGG Pathway	24	mmu05216	Thyroid cancer - Mus musculus (house mouse)		-2.2	3.5	3.4	20999	37	965	6	0.62	0.25	12028|12575|15461|27057|59069|109880	Bax|Cdkn1a|Hras|Ncoa4|Tpm3|Braf	-0.76	MyList
GO Biological Processes	19	GO:0086001	cardiac muscle cell action potential	19_GO:0065007 biological regulation	-2.2	3.5	3.4	20999	37	965	6	0.62	0.25	12288|12293|83814|109676|235281|246133	Cacna1c|Cacna2d1|Nedd4l|Ank2|Scn3b|Kcne2	-0.76	MyList
GO Biological Processes	19	GO:0061448	connective tissue development	19_GO:0032502 developmental process	-2.2	1.8	2.9	20999	252	965	21	2.2	0.47	11749|12167|12814|14042|14172|14182|15251|15461|16007|16889|17260|17313|21827|22433|71371|72043|80913|105171|109181|235320|666173	Anxa6|Bmpr1b|Col11a1|Ext1|Fgf18|Fgfr1|Hif1a|Hras|Ccn1|Lipa|Mef2c|Mgp|Thbs3|Xbp1|Arid5b|Sulf2|Pum2|Arrdc3|Trip11|Zbtb16|Vps13b	-0.76	MyList
GO Biological Processes	19	GO:0030323	respiratory tube development	19_GO:0032502 developmental process	-2.2	1.8	2.9	20999	236	965	20	2.1	0.46	11481|12918|13360|14042|14048|14172|14182|16598|16889|17313|19058|20666|20692|22762|50785|51938|75725|99683|108655|319817	Acvr2b|Crh|Dhcr7|Ext1|Eya1|Fgf18|Fgfr1|Klf2|Lipa|Mgp|Ppp3r1|Sox11|Sparc|Zfpm2|Hs6st1|Ccdc39|Phf14|Sec24b|Foxp1|Rc3h2	-0.76	MyList
KEGG Pathway	24	mmu04926	Relaxin signaling pathway - Mus musculus (house mouse)		-2.2	2.2	3	20999	129	965	13	1.3	0.37	12915|14281|14702|14706|15461|16476|18707|18708|18710|18747|20662|26398|216869	Atf6b|Fos|Gng2|Gng4|Hras|Jun|Pik3cd|Pik3r1|Pik3r3|Prkaca|Sos1|Map2k4|Arrb2	-0.76	MyList
GO Biological Processes	19	GO:0040007	growth	19_GO:0040007 growth	-2.2	1.5	2.7	20999	541	965	38	3.9	0.63	11481|11749|12167|12305|12575|13175|13360|13386|14042|14182|14609|16598|16646|16885|17242|17755|17761|18080|18844|20496|20562|20662|21827|22215|22284|22764|24075|26398|50706|50721|71371|75605|76965|77087|80859|108058|269275|319817	Acvr2b|Anxa6|Bmpr1b|Ddr1|Cdkn1a|Dclk1|Dhcr7|Dlk1|Ext1|Fgfr1|Gja1|Klf2|Kpna1|Limk1|Mdk|Map1b|Map7|Nin|Plxna1|Slc12a2|Slit1|Sos1|Thbs3|Ube3a|Usp9x|Zfx|Taf10|Map2k4|Postn|Sirt6|Arid5b|Kdm5b|Slitrk1|Ankrd11|Nfkbiz|Camk2d|Acvr1c|Rc3h2	-0.76	MyList
Reactome Gene Sets	6	R-MMU-4086400	PCP/CE pathway		-2.2	2.5	3.1	20999	87	965	10	1	0.33	11771|14365|18643|19177|19192|22190|69077|71770|74325|216869	Ap2a1|Fzd3|Pfn1|Psmb7|Psme3|Ubc|Psmd11|Ap2b1|Cltb|Arrb2	-0.76	MyList
WikiPathways	27	WP2141	Serotonin and anxiety		-2.2	5.1	3.7	20999	17	965	4	0.41	0.21	11838|12918|14281|14394	Arc|Crh|Fos|Gabra1	-0.76	MyList
Reactome Gene Sets	6	R-MMU-2995383	Initiation of Nuclear Envelope (NE) Reformation		-2.2	5.1	3.7	20999	17	965	4	0.41	0.21	16211|16905|51792|170791	Kpnb1|Lmna|Ppp2r1a|Rbm39	-0.76	MyList
GO Biological Processes	19	GO:0010715	regulation of extracellular matrix disassembly	19_GO:0050789 regulation of biological process	-2.2	5.1	3.7	20999	17	965	4	0.41	0.21	12305|76499|76707|234695	Ddr1|Clasp2|Clasp1|Carmil2	-0.76	MyList
GO Biological Processes	19	GO:0061000	negative regulation of dendritic spine development	19_GO:0048519 negative regulation of biological process	-2.2	5.1	3.7	20999	17	965	4	0.41	0.21	13196|22215|103967|242443	Asap1|Ube3a|Dnm3|Grin3a	-0.76	MyList
GO Biological Processes	19	GO:1902285	semaphorin-plexin signaling pathway involved in neuron projection guidance	19_GO:0040011 locomotion	-2.2	5.1	3.7	20999	17	965	4	0.41	0.21	17260|18844|18845|54712	Mef2c|Plxna1|Plxna2|Plxnc1	-0.76	MyList
Reactome Gene Sets	6	R-MMU-422356	Regulation of insulin secretion		-2.2	2.9	3.2	20999	61	965	8	0.83	0.29	12288|14702|14706|16438|16439|17118|18747|74205	Cacna1c|Gng2|Gng4|Itpr1|Itpr2|Marcks|Prkaca|Acsl3	-0.76	MyList
Reactome Gene Sets	6	R-MMU-5654738	Signaling by FGFR2		-2.2	2.9	3.2	20999	61	965	8	0.83	0.29	14172|15461|18708|20662|22190|51792|69920|109880	Fgf18|Hras|Pik3r1|Sos1|Ubc|Ppp2r1a|Polr2i|Braf	-0.76	MyList
GO Biological Processes	19	GO:1905383	protein localization to presynapse	19_GO:0051179 localization	-2.2	7.3	4.1	20999	9	965	3	0.31	0.18	16573|23859|80718	Kif5b|Dlg2|Rab27b	-0.76	MyList
Reactome Gene Sets	6	R-MMU-977347	Serine biosynthesis		-2.2	7.3	4.1	20999	9	965	3	0.31	0.18	26943|56442|100678	Serinc3|Serinc1|Psph	-0.76	MyList
GO Biological Processes	19	GO:0099641	anterograde axonal protein transport	19_GO:0051179 localization	-2.2	7.3	4.1	20999	9	965	3	0.31	0.18	16573|23859|80718	Kif5b|Dlg2|Rab27b	-0.76	MyList
GO Biological Processes	19	GO:1990416	cellular response to brain-derived neurotrophic factor stimulus	19_GO:0050896 response to stimulus	-2.2	7.3	4.1	20999	9	965	3	0.31	0.18	13383|18212|74053	Dlg1|Ntrk2|Grip1	-0.76	MyList
GO Biological Processes	19	GO:0050882	voluntary musculoskeletal movement	19_GO:0032501 multicellular organismal process	-2.2	7.3	4.1	20999	9	965	3	0.31	0.18	15258|16438|65114	Hipk2|Itpr1|Vps35	-0.76	MyList
KEGG Pathway	24	mmu04270	Vascular smooth muscle contraction - Mus musculus (house mouse)		-2.2	2.1	2.9	20999	144	965	14	1.5	0.38	11998|12288|16438|16439|17886|17931|18747|18753|18754|19046|19878|60596|68458|109880	Avp|Cacna1c|Itpr1|Itpr2|Myh9|Ppp1r12a|Prkaca|Prkcd|Prkce|Ppp1cb|Rock2|Gucy1a1|Ppp1r14a|Braf	-0.76	MyList
GO Biological Processes	19	GO:0060021	roof of mouth development	19_GO:0032502 developmental process	-2.2	2.4	3	20999	101	965	11	1.1	0.34	11481|13383|17260|20397|20662|20666|65973|66910|71371|71492|320790	Acvr2b|Dlg1|Mef2c|Sgpl1|Sos1|Sox11|Asph|Tmem107|Arid5b|Bbs7|Chd7	-0.75	MyList
KEGG Pathway	24	mmu04918	Thyroid hormone synthesis - Mus musculus (house mouse)		-2.2	2.6	3.1	20999	74	965	9	0.93	0.31	11932|12330|12915|14828|16438|16439|18747|22027|232975	Atp1b2|Canx|Atf6b|Hspa5|Itpr1|Itpr2|Prkaca|Hsp90b1|Atp1a3	-0.75	MyList
GO Biological Processes	19	GO:0071333	cellular response to glucose stimulus	19_GO:0042592 homeostatic process	-2.2	2.6	3.1	20999	74	965	9	0.93	0.31	11829|15251|18747|19276|20677|22433|56490|107723|108155	Aqp4|Hif1a|Prkaca|Ptprn2|Sox4|Xbp1|Zbtb20|Slc12a6|Ogt	-0.75	MyList
GO Biological Processes	19	GO:0060048	cardiac muscle contraction	19_GO:0032501 multicellular organismal process	-2.2	2.6	3.1	20999	74	965	9	0.93	0.31	12288|12293|17295|83814|108058|109676|232975|235281|246133	Cacna1c|Cacna2d1|Met|Nedd4l|Camk2d|Ank2|Atp1a3|Scn3b|Kcne2	-0.75	MyList
GO Biological Processes	19	GO:0008406	gonad development	19_GO:0022414 reproductive process	-2.2	1.8	2.8	20999	237	965	20	2.1	0.46	12028|12167|12841|14313|14609|17311|17684|17761|17886|20397|22215|22764|57816|71371|94109|94246|100986|216869|224045|380684	Bax|Bmpr1b|Col9a3|Fst|Gja1|Kitl|Cited2|Map7|Myh9|Sgpl1|Ube3a|Zfx|Tesc|Arid5b|Csmd1|Arid4b|Akap9|Arrb2|Eif2b5|Nefh	-0.75	MyList
GO Biological Processes	19	GO:0062237	protein localization to postsynapse	19_GO:0051179 localization	-2.2	3.1	3.2	20999	49	965	7	0.73	0.27	13383|14811|20614|23859|65114|73340|74053	Dlg1|Grin2a|Snap25|Dlg2|Vps35|Nptxr|Grip1	-0.75	MyList
GO Biological Processes	19	GO:0050714	positive regulation of protein secretion	19_GO:0051179 localization	-2.2	1.9	2.9	20999	190	965	17	1.8	0.42	12288|12918|13447|14609|15251|16438|16573|17886|18111|18640|18747|18754|20677|50721|65114|69952|545192	Cacna1c|Crh|Doc2b|Gja1|Hif1a|Itpr1|Kif5b|Myh9|Nnat|Pfkfb2|Prkaca|Prkce|Sox4|Sirt6|Vps35|Tunar|Baiap3	-0.75	MyList
Reactome Gene Sets	6	R-MMU-69275	G2/M Transition		-2.2	2	2.9	20999	175	965	16	1.7	0.41	12575|17931|18747|19046|19177|19192|22146|22153|22190|22627|51792|68121|69077|76707|100986|104318	Cdkn1a|Ppp1r12a|Prkaca|Ppp1cb|Psmb7|Psme3|Tuba1c|Tubb4a|Ubc|Ywhae|Ppp2r1a|Cep70|Psmd11|Clasp1|Akap9|Csnk1d	-0.74	MyList
WikiPathways	27	WP3855	Dysregulated miRNA targeting in insulin/PI3K-AKT signaling		-2.2	4	3.5	20999	27	965	5	0.52	0.23	12576|18708|18710|20662|26987	Cdkn1b|Pik3r1|Pik3r3|Sos1|Eif4e2	-0.74	MyList
GO Biological Processes	19	GO:0035522	monoubiquitinated histone H2A deubiquitination	19_GO:0008152 metabolic process	-2.2	4	3.5	20999	27	965	5	0.52	0.23	24075|56790|216825|223527|246103	Taf10|Supt20|Usp22|Eny2|Atxn7	-0.74	MyList
GO Biological Processes	19	GO:0035521	monoubiquitinated histone deubiquitination	19_GO:0008152 metabolic process	-2.2	4	3.5	20999	27	965	5	0.52	0.23	24075|56790|216825|223527|246103	Taf10|Supt20|Usp22|Eny2|Atxn7	-0.74	MyList
GO Biological Processes	19	GO:0030072	peptide hormone secretion	19_GO:0051179 localization	-2.2	2.5	3	20999	88	965	10	1	0.33	11481|12288|13371|15251|18111|18754|19276|20614|20912|269275	Acvr2b|Cacna1c|Dio2|Hif1a|Nnat|Prkce|Ptprn2|Snap25|Stxbp3|Acvr1c	-0.74	MyList
GO Biological Processes	19	GO:0030500	regulation of bone mineralization	19_GO:0032502 developmental process	-2.2	2.5	3	20999	88	965	10	1	0.33	11481|12167|14609|15251|16007|17260|17313|75302|80752|353170	Acvr2b|Bmpr1b|Gja1|Hif1a|Ccn1|Mef2c|Mgp|Asxl2|Fam20c|Txlng	-0.74	MyList
GO Biological Processes	19	GO:0007346	regulation of mitotic cell cycle	19_GO:0050789 regulation of biological process	-2.1	1.5	2.7	20999	509	965	36	3.7	0.61	11789|12193|12298|12575|12576|13144|13383|14182|14365|17295|19192|22627|51810|57028|66156|67811|67941|68034|69188|69917|69952|72611|72993|75430|83946|93760|107976|108058|208768|214498|216825|238271|329152|330177|380629|381979	Apc|Zfp36l2|Cacnb4|Cdkn1a|Cdkn1b|Dapk3|Dlg1|Fgfr1|Fzd3|Met|Psme3|Ywhae|Hnrnpu|Pdxp|Anapc11|Poldip2|Rps27l|Pabir1|Kmt2e|Nabp2|Tunar|Zfp655|Appl1|Anapc15|Phip|Arid1a|Babam2|Camk2d|Sde2|Cdc73|Usp22|Kcnh5|Hecw2|Taok3|Heca|Brsk1	-0.73	MyList
KEGG Pathway	24	mmu01212	Fatty acid metabolism - Mus musculus (house mouse)		-2.1	2.8	3.1	20999	62	965	8	0.83	0.29	15107|20250|54326|56473|74205|113868|170439|235674	Hadh|Scd2|Elovl2|Fads2|Acsl3|Acaa1a|Elovl6|Acaa1b	-0.73	MyList
GO Biological Processes	19	GO:0016578	histone deubiquitination	19_GO:0008152 metabolic process	-2.1	3.4	3.3	20999	38	965	6	0.62	0.25	24075|56790|107976|216825|223527|246103	Taf10|Supt20|Babam2|Usp22|Eny2|Atxn7	-0.73	MyList
GO Biological Processes	19	GO:0098661	inorganic anion transmembrane transport	19_GO:0051179 localization	-2.1	2.6	3.1	20999	75	965	9	0.93	0.31	12725|14394|20496|20512|20515|107723|110886|228432|320091	Clcn3|Gabra1|Slc12a2|Slc1a3|Slc20a1|Slc12a6|Gabra5|Ano3|Ano4	-0.73	MyList
GO Biological Processes	19	GO:0046824	positive regulation of nucleocytoplasmic transport	19_GO:0051179 localization	-2.1	2.6	3.1	20999	75	965	9	0.93	0.31	12326|17999|18708|18747|18753|22433|22627|50721|432508	Camk4|Nedd4|Pik3r1|Prkaca|Prkcd|Xbp1|Ywhae|Sirt6|Cpsf6	-0.73	MyList
GO Biological Processes	19	GO:2001259	positive regulation of cation channel activity	19_GO:0051179 localization	-2.1	2.6	3.1	20999	75	965	9	0.93	0.31	12293|12298|15114|16573|19058|65973|83814|109676|246133	Cacna2d1|Cacnb4|Hap1|Kif5b|Ppp3r1|Asph|Nedd4l|Ank2|Kcne2	-0.73	MyList
GO Biological Processes	19	GO:1901021	positive regulation of calcium ion transmembrane transporter activity	19_GO:0051179 localization	-2.1	3	3.2	20999	50	965	7	0.73	0.27	12293|12298|15114|19058|65973|109676|246133	Cacna2d1|Cacnb4|Hap1|Ppp3r1|Asph|Ank2|Kcne2	-0.71	MyList
GO Biological Processes	19	GO:0009409	response to cold	19_GO:0050896 response to stimulus	-2.1	3	3.2	20999	50	965	7	0.73	0.27	13371|16889|18747|22229|30052|74011|110312	Dio2|Lipa|Prkaca|Ucp3|Pcsk1n|Slc25a27|Pmch	-0.71	MyList
GO Biological Processes	19	GO:0031099	regeneration	19_GO:0032502 developmental process	-2.1	2.2	2.9	20999	117	965	12	1.2	0.36	11692|12575|14055|14580|14609|16438|16476|16646|17181|17242|72043|380684	Gfer|Cdkn1a|Ezh1|Gfap|Gja1|Itpr1|Jun|Kpna1|Matn2|Mdk|Sulf2|Nefh	-0.71	MyList
GO Biological Processes	19	GO:0006473	protein acetylation	19_GO:0008152 metabolic process	-2.1	2.2	2.9	20999	117	965	12	1.2	0.36	13486|20174|21761|24075|56790|73242|76719|108155|108946|216825|223527|246103	Dr1|Ruvbl2|Morf4l1|Taf10|Supt20|Atat1|Kansl1|Ogt|Zzz3|Usp22|Eny2|Atxn7	-0.71	MyList
GO Biological Processes	19	GO:0006970	response to osmotic stress	19_GO:0050896 response to stimulus	-2.1	2.4	3	20999	89	965	10	1	0.33	12028|14605|17761|20496|21338|53416|83814|107723|110876|435350	Bax|Tsc22d3|Map7|Slc12a2|Tacr3|Stk39|Nedd4l|Slc12a6|Scn2a|Serpinb6e	-0.71	MyList
GO Biological Processes	19	GO:0051966	regulation of synaptic transmission, glutamatergic	19_GO:0050789 regulation of biological process	-2.1	2.4	3	20999	89	965	10	1	0.33	12801|14802|14811|17260|18167|18212|18747|20979|26556|81905	Cnr1|Gria4|Grin2a|Mef2c|Npy2r|Ntrk2|Prkaca|Syt1|Homer1|Cacng8	-0.71	MyList
Reactome Gene Sets	6	R-MMU-453274	Mitotic G2-G2/M phases		-2.1	2	2.8	20999	177	965	16	1.7	0.41	12575|17931|18747|19046|19177|19192|22146|22153|22190|22627|51792|68121|69077|76707|100986|104318	Cdkn1a|Ppp1r12a|Prkaca|Ppp1cb|Psmb7|Psme3|Tuba1c|Tubb4a|Ubc|Ywhae|Ppp2r1a|Cep70|Psmd11|Clasp1|Akap9|Csnk1d	-0.71	MyList
GO Biological Processes	19	GO:0050852	T cell receptor signaling pathway	19_GO:0002376 immune system process	-2.1	2.3	3	20999	103	965	11	1.1	0.34	12298|15461|17441|66592|74015|80859|94185|109880|224045|234695|319817	Cacnb4|Hras|Mog|Stoml2|Fcho1|Nfkbiz|Tnfrsf21|Braf|Eif2b5|Carmil2|Rc3h2	-0.71	MyList
Reactome Gene Sets	6	R-MMU-5357801	Programmed Cell Death		-2.1	2.1	2.9	20999	132	965	13	1.3	0.37	12028|16211|16646|16905|18753|19058|22190|22627|54401|67245|72993|74143|108155	Bax|Kpnb1|Kpna1|Lmna|Prkcd|Ppp3r1|Ubc|Ywhae|Ywhab|Peli1|Appl1|Opa1|Ogt	-0.7	MyList
KEGG Pathway	24	mmu05418	Fluid shear stress and atherosclerosis - Mus musculus (house mouse)		-2.1	2.1	2.9	20999	147	965	14	1.5	0.38	11481|12167|14281|16476|16598|17258|17260|18707|18708|18710|19252|22027|26398|50868	Acvr2b|Bmpr1b|Fos|Jun|Klf2|Mef2a|Mef2c|Pik3cd|Pik3r1|Pik3r3|Dusp1|Hsp90b1|Map2k4|Keap1	-0.7	MyList
GO Biological Processes	19	GO:0010821	regulation of mitochondrion organization	19_GO:0050789 regulation of biological process	-2.1	2.1	2.9	20999	147	965	14	1.5	0.38	11998|12028|13804|15251|16905|26949|56428|59026|65114|68943|74143|216869|230895|237781	Avp|Bax|Endog|Hif1a|Lmna|Vat1|Mtch2|Huwe1|Vps35|Pink1|Opa1|Arrb2|Vps13d|Mief2	-0.7	MyList
GO Biological Processes	19	GO:0071331	cellular response to hexose stimulus	19_GO:0050896 response to stimulus	-2.1	2.6	3	20999	76	965	9	0.93	0.31	11829|15251|18747|19276|20677|22433|56490|107723|108155	Aqp4|Hif1a|Prkaca|Ptprn2|Sox4|Xbp1|Zbtb20|Slc12a6|Ogt	-0.7	MyList
KEGG Pathway	24	mmu05220	Chronic myeloid leukemia - Mus musculus (house mouse)		-2.1	2.6	3	20999	76	965	9	0.93	0.31	12028|12575|12576|15461|18707|18708|18710|20662|109880	Bax|Cdkn1a|Cdkn1b|Hras|Pik3cd|Pik3r1|Pik3r3|Sos1|Braf	-0.7	MyList
KEGG Pathway	24	mmu04929	GnRH secretion - Mus musculus (house mouse)		-2.1	2.8	3.1	20999	63	965	8	0.83	0.29	12288|15461|16438|16439|18707|18708|18710|216869	Cacna1c|Hras|Itpr1|Itpr2|Pik3cd|Pik3r1|Pik3r3|Arrb2	-0.7	MyList
Reactome Gene Sets	6	R-MMU-373760	L1CAM interactions		-2.1	2.8	3.1	20999	63	965	8	0.83	0.29	11771|12995|13000|14182|22146|22153|71770|103967	Ap2a1|Csnk2a1|Csnk2a2|Fgfr1|Tuba1c|Tubb4a|Ap2b1|Dnm3	-0.7	MyList
GO Biological Processes	19	GO:0006835	dicarboxylic acid transport	19_GO:0051179 localization	-2.1	2.8	3.1	20999	63	965	8	0.83	0.29	14580|14609|18212|18753|20512|20532|27416|140919	Gfap|Gja1|Ntrk2|Prkcd|Slc1a3|Slc3a1|Abcc5|Slc17a6	-0.7	MyList
GO Biological Processes	19	GO:0045137	development of primary sexual characteristics	19_GO:0022414 reproductive process	-2.1	1.8	2.8	20999	241	965	20	2.1	0.46	12028|12167|12841|14313|14609|17311|17684|17761|17886|20397|22215|22764|57816|71371|94109|94246|100986|216869|224045|380684	Bax|Bmpr1b|Col9a3|Fst|Gja1|Kitl|Cited2|Map7|Myh9|Sgpl1|Ube3a|Zfx|Tesc|Arid5b|Csmd1|Arid4b|Akap9|Arrb2|Eif2b5|Nefh	-0.7	MyList
GO Biological Processes	19	GO:0099010	modification of postsynaptic structure	19_GO:0009987 cellular process	-2.1	4.8	3.6	20999	18	965	4	0.41	0.21	12631|18643|20853|245880	Cfl1|Pfn1|Stau1|Wasf3	-0.7	MyList
GO Biological Processes	19	GO:0086005	ventricular cardiac muscle cell action potential	19_GO:0032501 multicellular organismal process	-2.1	4.8	3.6	20999	18	965	4	0.41	0.21	83814|109676|235281|246133	Nedd4l|Ank2|Scn3b|Kcne2	-0.7	MyList
GO Biological Processes	19	GO:0045837	negative regulation of membrane potential	19_GO:0065007 biological regulation	-2.1	4.8	3.6	20999	18	965	4	0.41	0.21	12028|18754|56428|74011	Bax|Prkce|Mtch2|Slc25a27	-0.7	MyList
GO Biological Processes	19	GO:0060746	parental behavior	19_GO:0022414 reproductive process	-2.1	4.8	3.6	20999	18	965	4	0.41	0.21	11998|14815|22764|27386	Avp|Nr3c1|Zfx|Npas3	-0.7	MyList
GO Biological Processes	19	GO:0030520	intracellular estrogen receptor signaling pathway	19_GO:0050896 response to stimulus	-2.1	4.8	3.6	20999	18	965	4	0.41	0.21	13123|67040|93686|93760	Cyp7b1|Ddx17|Rbfox2|Arid1a	-0.7	MyList
Reactome Gene Sets	6	R-MMU-5627123	RHO GTPases activate PAKs		-2.1	4.8	3.6	20999	18	965	4	0.41	0.21	16885|17886|17931|19046	Limk1|Myh9|Ppp1r12a|Ppp1cb	-0.7	MyList
Reactome Gene Sets	6	R-MMU-888590	GABA synthesis, release, reuptake and degradation		-2.1	4.8	3.6	20999	18	965	4	0.41	0.21	15481|20614|20979|243616	Hspa8|Snap25|Syt1|Slc6a11	-0.7	MyList
Reactome Gene Sets	6	R-MMU-2454202	Fc epsilon receptor (FCERI) signaling		-2.1	2.2	2.9	20999	118	965	12	1.2	0.36	14281|15461|16476|18708|19058|19177|19192|20662|22190|26398|69077|216080	Fos|Hras|Jun|Pik3r1|Ppp3r1|Psmb7|Psme3|Sos1|Ubc|Map2k4|Psmd11|Ube2d1	-0.7	MyList
GO Biological Processes	19	GO:0045995	regulation of embryonic development	19_GO:0032502 developmental process	-2.1	2.4	3	20999	90	965	10	1	0.33	12631|13486|14828|14897|16449|20174|69714|76499|76707|108946	Cfl1|Dr1|Hspa5|Trip12|Jag1|Ruvbl2|Tfpt|Clasp2|Clasp1|Zzz3	-0.69	MyList
Reactome Gene Sets	6	R-MMU-2559582	Senescence-Associated Secretory Phenotype (SASP)		-2.1	3.3	3.2	20999	39	965	6	0.62	0.25	12575|12576|22190|66156|75430|216080	Cdkn1a|Cdkn1b|Ubc|Anapc11|Anapc15|Ube2d1	-0.69	MyList
GO Biological Processes	19	GO:0061005	cell differentiation involved in kidney development	19_GO:0032502 developmental process	-2.1	3.3	3.2	20999	39	965	6	0.62	0.25	14042|16449|17260|19126|19277|71602	Ext1|Jag1|Mef2c|Prom1|Ptpro|Myo1e	-0.69	MyList
GO Biological Processes	19	GO:0060563	neuroepithelial cell differentiation	19_GO:0032502 developmental process	-2.1	3.3	3.2	20999	39	965	6	0.62	0.25	16449|17755|18088|20666|20677|80752	Jag1|Map1b|Nkx2-2|Sox11|Sox4|Fam20c	-0.69	MyList
GO Biological Processes	19	GO:0046677	response to antibiotic	19_GO:0050896 response to stimulus	-2.1	3.3	3.2	20999	39	965	6	0.62	0.25	11423|12576|13804|15251|17260|20512	Ache|Cdkn1b|Endog|Hif1a|Mef2c|Slc1a3	-0.69	MyList
GO Biological Processes	19	GO:0086091	regulation of heart rate by cardiac conduction	19_GO:0032501 multicellular organismal process	-2.1	3.3	3.2	20999	39	965	6	0.62	0.25	12288|12293|100986|109676|235281|246133	Cacna1c|Cacna2d1|Akap9|Ank2|Scn3b|Kcne2	-0.69	MyList
GO Biological Processes	19	GO:0060612	adipose tissue development	19_GO:0032502 developmental process	-2.1	3	3.1	20999	51	965	7	0.73	0.27	15461|16889|22433|71371|80913|105171|666173	Hras|Lipa|Xbp1|Arid5b|Pum2|Arrdc3|Vps13b	-0.68	MyList
GO Biological Processes	19	GO:0046854	phosphatidylinositol phosphate biosynthetic process	19_GO:0008152 metabolic process	-2.1	3	3.1	20999	51	965	7	0.73	0.27	18707|18708|18710|18720|76500|108083|216233	Pik3cd|Pik3r1|Pik3r3|Pip5k1a|Ip6k2|Pip4k2b|Socs2	-0.68	MyList
GO Biological Processes	19	GO:0071774	response to fibroblast growth factor	19_GO:0050896 response to stimulus	-2.1	2.5	3	20999	77	965	9	0.93	0.31	12193|13655|14042|14172|14182|15370|15936|20662|329628	Zfp36l2|Egr3|Ext1|Fgf18|Fgfr1|Nr4a1|Ier2|Sos1|Fat4	-0.67	MyList
GO Biological Processes	19	GO:0010611	regulation of cardiac muscle hypertrophy	19_GO:0032501 multicellular organismal process	-2.1	2.5	3	20999	77	965	9	0.93	0.31	14489|14815|16905|17258|17260|19736|19878|108058|108655	Mtpn|Nr3c1|Lmna|Mef2a|Mef2c|Rgs4|Rock2|Camk2d|Foxp1	-0.67	MyList
GO Biological Processes	19	GO:0071326	cellular response to monosaccharide stimulus	19_GO:0050896 response to stimulus	-2.1	2.5	3	20999	77	965	9	0.93	0.31	11829|15251|18747|19276|20677|22433|56490|107723|108155	Aqp4|Hif1a|Prkaca|Ptprn2|Sox4|Xbp1|Zbtb20|Slc12a6|Ogt	-0.67	MyList
GO Biological Processes	19	GO:0001837	epithelial to mesenchymal transition	19_GO:0032502 developmental process	-2.1	2.5	3	20999	77	965	9	0.93	0.31	14182|14609|15251|15384|19058|19878|67040|75745|227059	Fgfr1|Gja1|Hif1a|Hnrnpab|Ppp3r1|Rock2|Ddx17|Rian|Slc39a10	-0.67	MyList
GO Biological Processes	19	GO:0120034	positive regulation of plasma membrane bounded cell projection assembly	19_GO:0048518 positive regulation of biological process	-2.1	2.2	2.9	20999	119	965	12	1.2	0.36	11789|12631|15114|15461|18483|18643|18708|22240|75769|103967|104445|234695	Apc|Cfl1|Hap1|Hras|Palm|Pfn1|Pik3r1|Dpysl3|Plppr5|Dnm3|Cdc42ep1|Carmil2	-0.67	MyList
GO Biological Processes	19	GO:0030316	osteoclast differentiation	19_GO:0032502 developmental process	-2.1	2.7	3	20999	64	965	8	0.83	0.29	14281|16477|18708|57259|75302|80752|102791|108655	Fos|Junb|Pik3r1|Tob2|Asxl2|Fam20c|Tcta|Foxp1	-0.67	MyList
Reactome Gene Sets	6	R-MMU-2995410	Nuclear Envelope (NE) Reassembly		-2.1	2.7	3	20999	64	965	8	0.83	0.29	16211|16905|22146|22153|51792|170791|226747|234865	Kpnb1|Lmna|Tuba1c|Tubb4a|Ppp2r1a|Rbm39|Ahctf1|Nup133	-0.67	MyList
GO Biological Processes	19	GO:0098926	postsynaptic signal transduction	19_GO:0050896 response to stimulus	-2.1	2.7	3	20999	64	965	8	0.83	0.29	11423|12326|16438|16646|20411|23934|72585|216869	Ache|Camk4|Itpr1|Kpna1|Sorbs1|Ly6h|Lypd1|Arrb2	-0.67	MyList
GO Biological Processes	19	GO:0048588	developmental cell growth	19_GO:0040007 growth	-2.1	2.1	2.8	20999	134	965	13	1.3	0.37	12305|13175|14042|16885|17755|18080|18844|20562|22284|26398|50706|50721|108058	Ddr1|Dclk1|Ext1|Limk1|Map1b|Nin|Plxna1|Slit1|Usp9x|Map2k4|Postn|Sirt6|Camk2d	-0.67	MyList
GO Biological Processes	19	GO:0015833	peptide transport	19_GO:0051179 localization	-2.1	2.3	2.9	20999	105	965	11	1.1	0.34	11481|12288|12557|13371|15251|18111|18754|19276|20614|20912|269275	Acvr2b|Cacna1c|Cdh17|Dio2|Hif1a|Nnat|Prkce|Ptprn2|Snap25|Stxbp3|Acvr1c	-0.67	MyList
GO Biological Processes	19	GO:0002062	chondrocyte differentiation	19_GO:0032502 developmental process	-2.1	2.4	2.9	20999	91	965	10	1	0.33	11749|12167|12814|14042|14172|14182|15251|17260|72043|109181	Anxa6|Bmpr1b|Col11a1|Ext1|Fgf18|Fgfr1|Hif1a|Mef2c|Sulf2|Trip11	-0.67	MyList
GO Biological Processes	19	GO:0099640	axo-dendritic protein transport	19_GO:0051179 localization	-2	6.5	3.8	20999	10	965	3	0.31	0.18	16573|23859|80718	Kif5b|Dlg2|Rab27b	-0.66	MyList
Reactome Gene Sets	6	R-MMU-416572	Sema4D induced cell migration and growth-cone collapse		-2	6.5	3.8	20999	10	965	3	0.31	0.18	11852|19878|20354	Rhob|Rock2|Sema4d	-0.66	MyList
GO Biological Processes	19	GO:0006283	transcription-coupled nucleotide-excision repair	19_GO:0008152 metabolic process	-2	6.5	3.8	20999	10	965	3	0.31	0.18	67439|69920|71101	Xab2|Polr2i|Uvssa	-0.66	MyList
GO Biological Processes	19	GO:2000987	positive regulation of behavioral fear response	19_GO:0048518 positive regulation of biological process	-2	6.5	3.8	20999	10	965	3	0.31	0.18	12918|14609|17260	Crh|Gja1|Mef2c	-0.66	MyList
GO Biological Processes	19	GO:0060136	embryonic process involved in female pregnancy	19_GO:0022414 reproductive process	-2	6.5	3.8	20999	10	965	3	0.31	0.18	13731|16477|17684	Emp2|Junb|Cited2	-0.66	MyList
GO Biological Processes	19	GO:0033603	positive regulation of dopamine secretion	19_GO:0051179 localization	-2	6.5	3.8	20999	10	965	3	0.31	0.18	18167|20979|68943	Npy2r|Syt1|Pink1	-0.66	MyList
GO Biological Processes	19	GO:0071318	cellular response to ATP	19_GO:0050896 response to stimulus	-2	6.5	3.8	20999	10	965	3	0.31	0.18	22027|56506|57028	Hsp90b1|Cib2|Pdxp	-0.66	MyList
Reactome Gene Sets	6	R-MMU-399955	SEMA3A-Plexin repulsion signaling by inhibiting Integrin adhesion		-2	6.5	3.8	20999	10	965	3	0.31	0.18	18717|18844|18845	Pip5k1c|Plxna1|Plxna2	-0.66	MyList
GO Biological Processes	19	GO:1900103	positive regulation of endoplasmic reticulum unfolded protein response	19_GO:0048518 positive regulation of biological process	-2	6.5	3.8	20999	10	965	3	0.31	0.18	12028|18708|22433	Bax|Pik3r1|Xbp1	-0.66	MyList
GO Biological Processes	19	GO:1901537	positive regulation of DNA demethylation	19_GO:0048518 positive regulation of biological process	-2	6.5	3.8	20999	10	965	3	0.31	0.18	15384|22284|73945	Hnrnpab|Usp9x|Otud4	-0.66	MyList
GO Biological Processes	19	GO:0032836	glomerular basement membrane development	19_GO:0032502 developmental process	-2	6.5	3.8	20999	10	965	3	0.31	0.18	14042|71602|72043	Ext1|Myo1e|Sulf2	-0.66	MyList
GO Biological Processes	19	GO:0048589	developmental growth	19_GO:0040007 growth	-2	1.5	2.6	20999	536	965	37	3.8	0.62	11481|11749|12167|12305|12575|13175|13360|13386|14042|14182|14609|16598|16646|16885|17242|17755|17761|18080|18844|20496|20562|20662|21827|22215|22284|22764|24075|26398|50706|50721|71371|75605|76965|77087|108058|269275|319817	Acvr2b|Anxa6|Bmpr1b|Ddr1|Cdkn1a|Dclk1|Dhcr7|Dlk1|Ext1|Fgfr1|Gja1|Klf2|Kpna1|Limk1|Mdk|Map1b|Map7|Nin|Plxna1|Slc12a2|Slit1|Sos1|Thbs3|Ube3a|Usp9x|Zfx|Taf10|Map2k4|Postn|Sirt6|Arid5b|Kdm5b|Slitrk1|Ankrd11|Camk2d|Acvr1c|Rc3h2	-0.65	MyList
GO Biological Processes	19	GO:0030968	endoplasmic reticulum unfolded protein response	19_GO:0050896 response to stimulus	-2	2.9	3.1	20999	52	965	7	0.73	0.27	12915|14828|22433|50527|56491|66753|216440	Atf6b|Hspa5|Xbp1|Ero1a|Vapb|Erlec1|Os9	-0.65	MyList
GO Biological Processes	19	GO:0060043	regulation of cardiac muscle cell proliferation	19_GO:0040007 growth	-2	2.9	3.1	20999	52	965	7	0.73	0.27	11789|14182|14609|17260|17684|22762|108655	Apc|Fgfr1|Gja1|Mef2c|Cited2|Zfpm2|Foxp1	-0.65	MyList
GO Biological Processes	19	GO:0001782	B cell homeostasis	19_GO:0042592 homeostatic process	-2	3.3	3.1	20999	40	965	6	0.62	0.25	12028|15251|17260|18707|20662|319817	Bax|Hif1a|Mef2c|Pik3cd|Sos1|Rc3h2	-0.65	MyList
KEGG Pathway	24	mmu05033	Nicotine addiction - Mus musculus (house mouse)		-2	3.3	3.1	20999	40	965	6	0.62	0.25	14394|14802|14811|110886|140919|242443	Gabra1|Gria4|Grin2a|Gabra5|Slc17a6|Grin3a	-0.65	MyList
Reactome Gene Sets	6	R-MMU-512988	Interleukin-3, Interleukin-5 and GM-CSF signaling		-2	3.3	3.1	20999	40	965	6	0.62	0.25	18707|18708|18710|18747|20662|22190	Pik3cd|Pik3r1|Pik3r3|Prkaca|Sos1|Ubc	-0.65	MyList
GO Biological Processes	19	GO:0033238	regulation of amine metabolic process	19_GO:0008152 metabolic process	-2	3.3	3.1	20999	40	965	6	0.62	0.25	11669|11789|14763|21338|56695|65114	Aldh2|Apc|Gpr37|Tacr3|Pnkd|Vps35	-0.65	MyList
GO Biological Processes	19	GO:0002065	columnar/cuboidal epithelial cell differentiation	19_GO:0032502 developmental process	-2	2.1	2.8	20999	135	965	13	1.3	0.37	14042|14048|14313|14609|15251|16449|17755|18088|20666|20677|22433|80752|627049	Ext1|Eya1|Fst|Gja1|Hif1a|Jag1|Map1b|Nkx2-2|Sox11|Sox4|Xbp1|Fam20c|Zfp800	-0.65	MyList
GO Biological Processes	19	GO:0072009	nephron epithelium development	19_GO:0032502 developmental process	-2	2.3	2.9	20999	106	965	11	1.1	0.34	13383|14042|14048|16449|17260|19126|19277|66398|67937|71602|329628	Dlg1|Ext1|Eya1|Jag1|Mef2c|Prom1|Ptpro|Commd5|Tmem59l|Myo1e|Fat4	-0.65	MyList
KEGG Pathway	24	mmu04520	Adherens junction - Mus musculus (house mouse)		-2	2.4	2.9	20999	92	965	10	1	0.33	11431|12995|13000|14182|17295|18099|19878|20411|79264|245880	Acp1|Csnk2a1|Csnk2a2|Fgfr1|Met|Nlk|Rock2|Sorbs1|Krit1|Wasf3	-0.65	MyList
GO Biological Processes	19	GO:0045814	negative regulation of gene expression, epigenetic	19_GO:0048519 negative regulation of biological process	-2	2.4	2.9	20999	92	965	10	1	0.33	14055|14897|16905|50721|51869|68729|74355|214899|232187|404634	Ezh1|Trip12|Lmna|Sirt6|Rif1|Trim37|Smchd1|Kdm5a|Smyd5|Macroh2a2	-0.65	MyList
GO Biological Processes	19	GO:0060047	heart contraction	19_GO:0032501 multicellular organismal process	-2	2.4	2.9	20999	92	965	10	1	0.33	12288|12293|14042|17295|83814|108058|109676|232975|235281|246133	Cacna1c|Cacna2d1|Ext1|Met|Nedd4l|Camk2d|Ank2|Atp1a3|Scn3b|Kcne2	-0.65	MyList
Reactome Gene Sets	6	R-MMU-913531	Interferon Signaling		-2	2.7	3	20999	65	965	8	0.83	0.29	12322|16211|16646|17999|18753|23806|26987|108058	Camk2a|Kpnb1|Kpna1|Nedd4|Prkcd|Arih1|Eif4e2|Camk2d	-0.65	MyList
GO Biological Processes	19	GO:0090109	regulation of cell-substrate junction assembly	19_GO:0050789 regulation of biological process	-2	2.7	3	20999	65	965	8	0.83	0.29	12631|13144|17886|20874|67811|76499|76707|107581	Cfl1|Dapk3|Myh9|Slk|Poldip2|Clasp2|Clasp1|Col16a1	-0.65	MyList
Reactome Gene Sets	6	R-MMU-9663891	Selective autophagy		-2	2.7	3	20999	65	965	8	0.83	0.29	12995|13000|22146|22153|22190|66119|66734|68943	Csnk2a1|Csnk2a2|Tuba1c|Tubb4a|Ubc|Tomm6|Map1lc3a|Pink1	-0.65	MyList
GO Biological Processes	19	GO:0016079	synaptic vesicle exocytosis	19_GO:0051179 localization	-2	2.7	3	20999	65	965	8	0.83	0.29	13447|18747|20614|20979|67474|69017|71709|109880	Doc2b|Prkaca|Snap25|Syt1|Snap29|Prrt2|Syde1|Braf	-0.65	MyList
GO Biological Processes	19	GO:0051893	regulation of focal adhesion assembly	19_GO:0050789 regulation of biological process	-2	2.7	3	20999	65	965	8	0.83	0.29	12631|13144|17886|20874|67811|76499|76707|107581	Cfl1|Dapk3|Myh9|Slk|Poldip2|Clasp2|Clasp1|Col16a1	-0.65	MyList
GO Biological Processes	19	GO:0006378	mRNA polyadenylation	19_GO:0008152 metabolic process	-2	3.8	3.3	20999	29	965	5	0.52	0.23	66899|74320|94230|214498|229709	Fip1l1|Wdr33|Cpsf1|Cdc73|Ahcyl1	-0.65	MyList
GO Biological Processes	19	GO:0006622	protein targeting to lysosome	19_GO:0051179 localization	-2	3.8	3.3	20999	29	965	5	0.52	0.23	15481|16792|17999|27057|70297	Hspa8|Laptm5|Nedd4|Ncoa4|Gcc2	-0.65	MyList
GO Biological Processes	19	GO:1902473	regulation of protein localization to synapse	19_GO:0051179 localization	-2	3.8	3.3	20999	29	965	5	0.52	0.23	11487|12322|13383|15461|108155	Adam10|Camk2a|Dlg1|Hras|Ogt	-0.65	MyList
GO Biological Processes	19	GO:0098901	regulation of cardiac muscle cell action potential	19_GO:0050789 regulation of biological process	-2	3.8	3.3	20999	29	965	5	0.52	0.23	12288|13383|100986|108058|109676	Cacna1c|Dlg1|Akap9|Camk2d|Ank2	-0.65	MyList
GO Biological Processes	19	GO:0010761	fibroblast migration	19_GO:0009987 cellular process	-2	3.8	3.3	20999	29	965	5	0.52	0.23	11789|18720|20397|71371|76499	Apc|Pip5k1a|Sgpl1|Arid5b|Clasp2	-0.65	MyList
GO Biological Processes	19	GO:1903205	regulation of hydrogen peroxide-induced cell death	19_GO:0050896 response to stimulus	-2	3.8	3.3	20999	29	965	5	0.52	0.23	13804|14763|17295|68943|108655	Endog|Gpr37|Met|Pink1|Foxp1	-0.65	MyList
GO Biological Processes	19	GO:0001894	tissue homeostasis	19_GO:0042592 homeostatic process	-2	1.8	2.7	20999	229	965	19	2	0.45	11787|11932|12028|12725|12741|14042|14538|16826|16889|19126|20496|22283|26562|53416|56506|69807|77087|80859|666173	Apbb2|Atp1b2|Bax|Clcn3|Cldn5|Ext1|Gcnt2|Ldb2|Lipa|Prom1|Slc12a2|Ush2a|Ncdn|Stk39|Cib2|Trim32|Ankrd11|Nfkbiz|Vps13b	-0.65	MyList
GO Biological Processes	19	GO:0060249	anatomical structure homeostasis	19_GO:0042592 homeostatic process	-2	1.8	2.7	20999	229	965	19	2	0.45	11787|11932|12028|12725|12741|14042|14538|16826|16889|19126|20496|22283|26562|53416|56506|69807|77087|80859|666173	Apbb2|Atp1b2|Bax|Clcn3|Cldn5|Ext1|Gcnt2|Ldb2|Lipa|Prom1|Slc12a2|Ush2a|Ncdn|Stk39|Cib2|Trim32|Ankrd11|Nfkbiz|Vps13b	-0.65	MyList
GO Biological Processes	19	GO:0098696	regulation of neurotransmitter receptor localization to postsynaptic specialization membrane	19_GO:0051179 localization	-2	4.6	3.4	20999	19	965	4	0.41	0.21	11487|12322|15461|108155	Adam10|Camk2a|Hras|Ogt	-0.64	MyList
Reactome Gene Sets	6	R-MMU-8876725	Protein methylation		-2	4.6	3.4	20999	19	965	4	0.41	0.21	15481|67099|68043|239706	Hspa8|Mettl21a|Eef1akmt1|Mettl22	-0.64	MyList
Reactome Gene Sets	6	R-MMU-388844	Receptor-type tyrosine-protein phosphatases		-2	4.6	3.4	20999	19	965	4	0.41	0.21	19266|75409|76965|272381	Ptprd|Slitrk5|Slitrk1|Lrrc4b	-0.64	MyList
GO Biological Processes	19	GO:0046827	positive regulation of protein export from nucleus	19_GO:0051179 localization	-2	4.6	3.4	20999	19	965	4	0.41	0.21	12326|18747|22627|50721	Camk4|Prkaca|Ywhae|Sirt6	-0.64	MyList
GO Biological Processes	19	GO:0015698	inorganic anion transport	19_GO:0051179 localization	-2	2.1	2.8	20999	136	965	13	1.3	0.37	12725|14394|20496|20512|20515|76500|107723|110886|140919|209195|228432|246133|320091	Clcn3|Gabra1|Slc12a2|Slc1a3|Slc20a1|Ip6k2|Slc12a6|Gabra5|Slc17a6|Clic6|Ano3|Kcne2|Ano4	-0.64	MyList

## Sheet: Accelerated
Category	CategoryID	GO	Description	PARENT_GO	LogP	Enrichment	Z-score	#TotalGeneInLibrary	#GeneInGO	#GeneInHitList	#GeneInGOAndHitList	%InGO	STDV %InGO	GeneID	Hits	Log(q-value)	GeneList
GO Biological Processes	19	GO:0006886	intracellular protein transport	19_GO:0051179 localization	-8.9	2.2	6.9	20999	676	968	68	7	0.82	11842|12028|12034|12631|12847|14828|15507|15525|15568|16211|16553|16572|16573|16646|16648|16649|16905|17118|17957|17999|18708|18747|19058|20660|20912|20972|23859|24067|50797|54411|56208|56428|58869|59021|64209|65114|66676|66725|68581|68729|69035|69821|70297|71770|72183|74479|74718|75695|75914|81905|100226|106572|108705|170829|208884|212999|224824|227720|228012|229709|230895|234865|245944|271564|3…	Arf3|Bax|Phb2|Cfl1|Copa|Hspa5|Hspb1|Hspa4|Elavl1|Kpnb1|Kif13a|Kif5a|Kif5b|Kpna1|Kpna3|Kpna4|Lmna|Marcks|Napb|Nedd4|Pik3r1|Prkaca|Ppp3r1|Sorl1|Stxbp3|Syngr1|Dlg2|Srp54a|Copb2|Atp6ap1|Becn1|Mtch2|Pex5l|Rab2a|Herpud1|Vps35|Tmed7|Lrrk2|Tmed10|Trim37|Zdhhc3|Mterf4|Gcc2|Ap2b1|Snx6|Snx11|Snx16|Rilpl1|Exoc6b|Cacng8|Stx12|Rab31|Pttg1ip|Tram2|Zdhhc9|Tnpo2|Pex6|Nup214|Tlk1|Ahcyl1|Vps13d|Nup133|Vps54|Vps13a|…	-4.6	MyList
GO Biological Processes	19	GO:0033365	protein localization to organelle	19_GO:0051179 localization	-8.5	2.1	6.6	20999	749	968	72	7.4	0.84	12028|12034|12631|13175|14828|15525|15568|16211|16646|16648|16649|16905|17999|18117|18186|18708|18747|19058|20174|20660|22589|23859|24067|52023|53324|53325|56208|56428|58869|63856|64209|65114|66048|66725|67181|67239|68581|68585|68729|68943|69035|69821|69917|70297|74718|76895|81905|104271|104318|105377|107566|108705|109676|170829|209361|212999|224824|227580|227720|229877|230895|231070|234865|23679…	Bax|Phb2|Cfl1|Dclk1|Hspa5|Hspa4|Elavl1|Kpnb1|Kpna1|Kpna3|Kpna4|Lmna|Nedd4|Emc8|Nrp1|Pik3r1|Prkaca|Ppp3r1|Ruvbl2|Sorl1|Atrx|Dlg2|Srp54a|Pibf1|Nptx2|Banp|Becn1|Mtch2|Pex5l|Taf8|Herpud1|Vps35|Emc6|Lrrk2|Ctdnep1|Rpf2|Tmed10|Rtn4|Trim37|Pink1|Zdhhc3|Mterf4|Nabp2|Gcc2|Snx16|Bicd2|Cacng8|Tex15|Csnk1d|Slf1|Arl2bp|Pttg1ip|Ank2|Tram2|Taf3|Tnpo2|Pex6|C1ql3|Nup214|Rap1gds1|Vps13d|Insig1|Nup133|Mmgt1|Vps54|Vp…	-4.6	MyList
GO Biological Processes	19	GO:0072594	establishment of protein localization to organelle	19_GO:0051179 localization	-8	2.6	6.8	20999	345	968	42	4.3	0.65	12028|12034|12631|14828|15525|15568|16211|16646|16648|16649|16905|17999|18708|19058|20174|20660|24067|56208|56428|58869|64209|66725|68729|68943|69821|69917|70297|74718|81905|108705|170829|212999|224824|227720|230895|234865|245944|271564|404634|665155|668173|100101806	Bax|Phb2|Cfl1|Hspa5|Hspa4|Elavl1|Kpnb1|Kpna1|Kpna3|Kpna4|Lmna|Nedd4|Pik3r1|Ppp3r1|Ruvbl2|Sorl1|Srp54a|Becn1|Mtch2|Pex5l|Herpud1|Lrrk2|Trim37|Pink1|Mterf4|Nabp2|Gcc2|Snx16|Cacng8|Pttg1ip|Tram2|Tnpo2|Pex6|Nup214|Vps13d|Nup133|Vps54|Vps13a|Macroh2a2|Srp54b|Pex10|Srp54c	-4.2	MyList
Reactome Gene Sets	6	R-MMU-422475	Axon guidance		-7.3	2.9	6.5	20999	249	968	33	3.4	0.58	11867|12569|12832|12841|12995|13000|13001|13429|13641|15461|17698|17973|18186|18222|18643|18707|18708|18710|18747|18844|20361|20742|22145|22153|22190|26396|54712|56705|71770|103967|218397|223881|269116	Arpc1b|Cdk5r1|Col5a2|Col9a3|Csnk2a1|Csnk2a2|Csnk2b|Dnm1|Efnb1|Hras|Msn|Nck1|Nrp1|Numb|Pfn1|Pik3cd|Pik3r1|Pik3r3|Prkaca|Plxna1|Sema7a|Sptbn1|Tuba4a|Tubb4a|Ubc|Map2k2|Plxnc1|Ranbp9|Ap2b1|Dnm3|Rasa1|Rnd1|Nfasc	-3.7	MyList
Reactome Gene Sets	6	R-MMU-9675108	Nervous system development		-7.3	2.9	6.5	20999	250	968	33	3.4	0.58	11867|12569|12832|12841|12995|13000|13001|13429|13641|15461|17698|17973|18186|18222|18643|18707|18708|18710|18747|18844|20361|20742|22145|22153|22190|26396|54712|56705|71770|103967|218397|223881|269116	Arpc1b|Cdk5r1|Col5a2|Col9a3|Csnk2a1|Csnk2a2|Csnk2b|Dnm1|Efnb1|Hras|Msn|Nck1|Nrp1|Numb|Pfn1|Pik3cd|Pik3r1|Pik3r3|Prkaca|Plxna1|Sema7a|Sptbn1|Tuba4a|Tubb4a|Ubc|Map2k2|Plxnc1|Ranbp9|Ap2b1|Dnm3|Rasa1|Rnd1|Nfasc	-3.7	MyList
KEGG Pathway	24	mmu04120	Ubiquitin mediated proteolysis - Mus musculus (house mouse)		-7.2	3.5	6.8	20999	147	968	24	2.5	0.5	12234|14897|16396|17999|22190|22192|22215|27401|50868|53323|59026|66156|66799|67455|68729|69807|75430|75717|83814|105193|208650|216080|216150|235439	Btrc|Trip12|Itch|Nedd4|Ubc|Ube2m|Ube3a|Skp2|Keap1|Ube2k|Huwe1|Anapc11|Ube2w|Klhl13|Trim37|Trim32|Anapc15|Cul5|Nedd4l|Nhlrc1|Cblb|Ube2d1|Cdc34|Herc1	-3.7	MyList
Reactome Gene Sets	6	R-MMU-373760	L1CAM interactions		-6.9	5.2	7.3	20999	63	968	15	1.5	0.4	12995|13000|13001|13429|17698|18186|18222|20742|22145|22153|26396|56705|71770|103967|269116	Csnk2a1|Csnk2a2|Csnk2b|Dnm1|Msn|Nrp1|Numb|Sptbn1|Tuba4a|Tubb4a|Map2k2|Ranbp9|Ap2b1|Dnm3|Nfasc	-3.5	MyList
GO Biological Processes	19	GO:0009896	positive regulation of catabolic process	19_GO:0048518 positive regulation of biological process	-6.8	2.1	5.9	20999	537	968	53	5.5	0.73	11740|11789|11920|12028|12227|12457|13046|14265|15251|15499|15511|15937|16151|16396|17698|17999|18555|18754|20660|22353|22695|23805|23806|26874|54403|54638|56208|64209|65114|66725|67154|67588|67974|68943|69807|72068|74370|75841|81601|83814|104318|108705|170625|208650|210992|217410|226641|227693|229317|230895|239528|277854|319817	Slc25a5|Apc|Atm|Bax|Btg2|Noct|Celf1|Fmr1|Hif1a|Hsf1|Hspa1b|Ier3|Ikbkg|Itch|Msn|Nedd4|Cdk16|Prkce|Sorl1|Vip|Zfp36|Apc2|Arih1|Abcd2|Slc4a4|Ccdc22|Becn1|Herpud1|Vps35|Lrrk2|Mtdh|Rnf41|Ccny|Pink1|Trim32|Cnot2|Rptor|Rnf139|Kat5|Nedd4l|Csnk1d|Pttg1ip|Snx18|Cblb|Lpcat1|Trib2|Atf6|Zer1|Eif2a|Vps13d|Ago2|Depdc5|Rc3h2	-3.4	MyList
KEGG Pathway	24	mmu05207	Chemical carcinogenesis - receptor activation - Mus musculus (house mouse)		-6.8	2.9	6.3	20999	225	968	30	3.1	0.56	11911|12043|12224|12915|14173|14281|14683|15461|16211|16452|16646|16648|16649|18707|18708|18710|18747|18752|22236|26396|94284|110651|216869|384214|394430|394432|394433|394434|394435|394436	Atf4|Bcl2|Klf5|Atf6b|Fgf2|Fos|Gnas|Hras|Kpnb1|Jak2|Kpna1|Kpna3|Kpna4|Pik3cd|Pik3r1|Pik3r3|Prkaca|Prkcg|Ugt1a2|Map2k2|Ugt1a6a|Rps6ka3|Arrb2|Ephx4|Ugt1a10|Ugt1a7c|Ugt1a5|Ugt1a9|Ugt1a6b|Ugt1a1	-3.4	MyList
GO Biological Processes	19	GO:0031344	regulation of cell projection organization	19_GO:0050789 regulation of biological process	-6.6	1.9	5.6	20999	790	968	69	7.1	0.83	11789|12064|12224|12569|12631|12704|12808|14086|14168|14265|14828|15461|15507|17118|17295|17356|17755|17756|17909|17973|17999|18007|18186|18189|18212|18222|18483|18643|18708|18844|19266|19317|20361|20614|22215|23969|26396|26556|54712|54713|56013|56294|56455|65079|65114|66725|67998|68585|70083|74694|76441|77480|77767|83814|103967|109880|110197|216049|226778|233071|234695|235106|245886|260409|32056…	Apc|Bdnf|Klf5|Cdk5r1|Cfl1|Cit|Cobl|Fscn1|Fgf13|Fmr1|Hspa5|Hras|Hspb1|Marcks|Met|Afdn|Map1b|Map2|Myo10|Nck1|Nedd4|Neo1|Nrp1|Nrxn1|Ntrk2|Numb|Palm|Pfn1|Pik3r1|Plxna1|Ptprd|Qki|Sema7a|Snap25|Ube3a|Pacsin1|Map2k2|Homer1|Plxnc1|Fezf2|Srcin1|Ptpn9|Dynll1|Rtn4r|Vps35|Lrrk2|Retreg3|Rtn4|Metrn|Tbc1d30|Daam2|Kidins220|Ermn|Nedd4l|Dnm3|Braf|Dgkg|Zfp365|Mark1|Arhgap33|Carmil2|Ntm|Ankrd27|Cdc42ep3|Islr2|Ppfia…	-3.3	MyList
GO Biological Processes	19	GO:0120035	regulation of plasma membrane bounded cell projection organization	19_GO:0050789 regulation of biological process	-6.5	1.9	5.6	20999	776	968	68	7	0.82	11789|12064|12224|12569|12631|12704|12808|14086|14168|14265|14828|15461|15507|17118|17295|17356|17755|17756|17909|17973|17999|18007|18186|18189|18212|18222|18483|18643|18708|18844|19266|19317|20361|20614|22215|23969|26396|26556|54712|54713|56013|56294|56455|65079|65114|66725|67998|68585|70083|74694|76441|77480|83814|103967|109880|110197|216049|226778|233071|234695|235106|245886|260409|320563|3278…	Apc|Bdnf|Klf5|Cdk5r1|Cfl1|Cit|Cobl|Fscn1|Fgf13|Fmr1|Hspa5|Hras|Hspb1|Marcks|Met|Afdn|Map1b|Map2|Myo10|Nck1|Nedd4|Neo1|Nrp1|Nrxn1|Ntrk2|Numb|Palm|Pfn1|Pik3r1|Plxna1|Ptprd|Qki|Sema7a|Snap25|Ube3a|Pacsin1|Map2k2|Homer1|Plxnc1|Fezf2|Srcin1|Ptpn9|Dynll1|Rtn4r|Vps35|Lrrk2|Retreg3|Rtn4|Metrn|Tbc1d30|Daam2|Kidins220|Nedd4l|Dnm3|Braf|Dgkg|Zfp365|Mark1|Arhgap33|Carmil2|Ntm|Ankrd27|Cdc42ep3|Islr2|Ppfia2|Hec…	-3.3	MyList
GO Biological Processes	19	GO:0018105	peptidyl-serine phosphorylation	19_GO:0008152 metabolic process	-6.5	3.1	6.2	20999	183	968	26	2.7	0.52	11920|12028|12043|12064|12322|12569|12995|13000|13175|13548|18212|18747|18752|18754|20817|26396|26404|57740|66725|68943|104318|108058|228012|228026|232533|328329	Atm|Bax|Bcl2|Bdnf|Camk2a|Cdk5r1|Csnk2a1|Csnk2a2|Dclk1|Dyrk1a|Ntrk2|Prkaca|Prkcg|Prkce|Srpk2|Map2k2|Map3k12|Stk32c|Lrrk2|Pink1|Csnk1d|Camk2d|Tlk1|Pdk1|Stk38l|Mast4	-3.3	MyList
Reactome Gene Sets	6	R-MMU-983168	Antigen processing: Ubiquitination & Proteasome degradation		-6.4	2.6	5.9	20999	285	968	34	3.5	0.59	14897|16396|17999|19177|19192|22190|22192|22215|22222|23997|27401|50762|50789|50868|53323|57751|59026|66156|66799|67455|67588|68431|68497|68729|69807|75717|94090|103554|208650|216080|216150|224170|235439|329152	Trip12|Itch|Nedd4|Psmb7|Psme3|Ubc|Ube2m|Ube3a|Ubr1|Psmd13|Skp2|Fbxo6|Fbxl3|Keap1|Ube2k|Rnf25|Huwe1|Anapc11|Ube2w|Klhl13|Rnf41|Fbxl15|Arel1|Trim37|Trim32|Cul5|Trim9|Psme4|Cblb|Ube2d1|Cdc34|Dzip3|Herc1|Hecw2	-3.2	MyList
GO Biological Processes	19	GO:0140352	export from cell	19_GO:0051179 localization	-6.3	2.1	5.6	20999	499	968	49	5.1	0.7	12064|13618|15251|16323|16573|16649|17101|18007|18189|18212|18555|18747|18754|19225|19276|19419|20318|20614|20912|20972|20974|20979|22353|26875|27416|52076|54403|54526|56013|56418|56455|58869|59033|64652|68581|68943|75914|94090|105504|106572|109658|109880|110891|192236|208898|228942|232975|241770|244723	Bdnf|Ednrb|Hif1a|Inhba|Kif5b|Kpna4|Lyst|Neo1|Nrxn1|Ntrk2|Cdk16|Prkaca|Prkce|Ptgs2|Ptprn2|Rasgrp1|Sdf4|Snap25|Stxbp3|Syngr1|Syngr3|Syt1|Vip|Pclo|Abcc5|Tmem38b|Slc4a4|Syt10|Srcin1|Ykt6|Dynll1|Pex5l|Slc4a8|Nisch|Tmed10|Pink1|Exoc6b|Trim9|Exoc5|Rab31|Txlna|Braf|Slc8a2|Hps1|Unc13c|Cbln4|Atp1a3|Rims4|Olfm2	-3.2	MyList
GO Biological Processes	19	GO:0030163	protein catabolic process	19_GO:0008152 metabolic process	-6.2	1.9	5.5	20999	775	968	67	6.9	0.82	11789|11920|12234|12330|12488|14042|14479|14828|14897|15931|16396|16889|17772|17999|18777|19177|19359|22129|22190|22215|22222|23805|23806|23997|27401|50762|50789|50868|53323|57751|64209|66156|66799|66967|67245|67588|68431|68497|69459|69807|74251|75717|75841|80890|81601|83814|94090|97064|103554|105193|170707|208650|210992|216080|216150|216825|216869|226757|227693|230709|240263|271564|319651|319817…	Apc|Atm|Btrc|Canx|Cd2ap|Ext1|Usp15|Hspa5|Trip12|Ids|Itch|Lipa|Mtm1|Nedd4|Lypla1|Psmb7|Rad23b|Ttc3|Ubc|Ube3a|Ubr1|Apc2|Arih1|Psmd13|Skp2|Fbxo6|Fbxl3|Keap1|Ube2k|Rnf25|Herpud1|Anapc11|Ube2w|Edem3|Peli1|Rnf41|Fbxl15|Arel1|Ubl7|Trim32|Ankrd9|Cul5|Rnf139|Trim2|Kat5|Nedd4l|Trim9|Wwtr1|Psme4|Nhlrc1|Usp48|Cblb|Lpcat1|Ube2d1|Cdc34|Usp22|Arrb2|Wdr26|Zer1|Zmpste24|Fem1c|Vps13a|Usp37|Rc3h2|Pisd|Usp24|Dnajc3	-3.2	MyList
GO Biological Processes	19	GO:0050808	synapse organization	19_GO:0009987 cellular process	-6.2	2.4	5.7	20999	345	968	38	3.9	0.62	12064|12298|12488|12631|13641|14168|14395|14401|17999|18186|18189|18483|18643|19266|20318|26875|29867|50997|56013|66725|70729|93887|103967|104418|107065|107932|110891|192198|208898|216049|227580|228942|232533|269116|272381|319387|327814|329165	Bdnf|Cacnb4|Cd2ap|Cfl1|Efnb1|Fgf13|Gabra2|Gabrb2|Nedd4|Nrp1|Nrxn1|Palm|Pfn1|Ptprd|Sdf4|Pclo|Cabp1|Mpp2|Srcin1|Lrrk2|Nos1ap|Pcdhb16|Dnm3|Dgkz|Lrrtm2|Chd4|Slc8a2|Lrrc4|Unc13c|Zfp365|C1ql3|Cbln4|Stk38l|Nfasc|Lrrc4b|Adgrl3|Ppfia2|Abi2	-3.1	MyList
GO Biological Processes	19	GO:0051603	proteolysis involved in protein catabolic process	19_GO:0008152 metabolic process	-6.2	2	5.5	20999	638	968	58	6	0.76	11789|12234|12330|12488|14479|14828|14897|16396|17772|17999|19177|19359|22129|22190|22215|22222|23805|23806|23997|27401|50762|50789|50868|53323|57751|64209|66156|66799|66967|67245|67588|68431|68497|69459|69807|74251|75717|75841|80890|81601|83814|94090|97064|103554|105193|170707|216080|216150|216825|216869|226757|227693|230709|240263|319651|319817|329908|100037258	Apc|Btrc|Canx|Cd2ap|Usp15|Hspa5|Trip12|Itch|Mtm1|Nedd4|Psmb7|Rad23b|Ttc3|Ubc|Ube3a|Ubr1|Apc2|Arih1|Psmd13|Skp2|Fbxo6|Fbxl3|Keap1|Ube2k|Rnf25|Herpud1|Anapc11|Ube2w|Edem3|Peli1|Rnf41|Fbxl15|Arel1|Ubl7|Trim32|Ankrd9|Cul5|Rnf139|Trim2|Kat5|Nedd4l|Trim9|Wwtr1|Psme4|Nhlrc1|Usp48|Ube2d1|Cdc34|Usp22|Arrb2|Wdr26|Zer1|Zmpste24|Fem1c|Usp37|Rc3h2|Usp24|Dnajc3	-3.1	MyList
GO Biological Processes	19	GO:0099536	synaptic signaling	19_GO:0050789 regulation of biological process	-6	2.2	5.5	20999	436	968	44	4.5	0.67	12064|12298|12569|14042|14265|14395|14401|14682|14802|14803|16646|17295|17957|18166|18189|18212|18747|18752|18754|18795|19266|19276|20614|20912|20979|23859|23934|26875|29867|50997|54526|60596|66725|75141|77531|93887|94090|109880|208898|211612|216869|228785|241770|245944	Bdnf|Cacnb4|Cdk5r1|Ext1|Fmr1|Gabra2|Gabrb2|Gnaq|Gria4|Grid1|Kpna1|Met|Napb|Npy1r|Nrxn1|Ntrk2|Prkaca|Prkcg|Prkce|Plcb1|Ptprd|Ptprn2|Snap25|Stxbp3|Syt1|Dlg2|Ly6h|Pclo|Cabp1|Mpp2|Syt10|Gucy1a1|Lrrk2|Rasd2|Anks1b|Pcdhb16|Trim9|Braf|Unc13c|Ptchd1|Arrb2|Mylk2|Rims4|Vps54	-3	MyList
GO Biological Processes	19	GO:0050804	modulation of chemical synaptic transmission	19_GO:0050789 regulation of biological process	-6	1.9	5.3	20999	740	968	64	6.6	0.8	11911|12064|12298|12322|12631|13004|13429|14265|14680|14802|14803|15461|16452|16504|16573|17295|17356|17999|18166|18189|18212|18643|18747|18752|18754|18795|19058|19225|19266|20496|20512|20614|20972|20979|22215|26556|26875|50997|53324|59033|60596|64652|65114|66725|68585|68943|69035|81905|100986|104418|107065|109880|110891|140492|192198|208898|213760|216869|225870|228785|231207|241770|268755|327814	Atf4|Bdnf|Cacnb4|Camk2a|Cfl1|Ncan|Dnm1|Fmr1|Gnal|Gria4|Grid1|Hras|Jak2|Kcnc3|Kif5b|Met|Afdn|Nedd4|Npy1r|Nrxn1|Ntrk2|Pfn1|Prkaca|Prkcg|Prkce|Plcb1|Ppp3r1|Ptgs2|Ptprd|Slc12a2|Slc1a3|Snap25|Syngr1|Syt1|Ube3a|Homer1|Pclo|Mpp2|Nptx2|Slc4a8|Gucy1a1|Nisch|Vps35|Lrrk2|Rtn4|Pink1|Zdhhc3|Cacng8|Akap9|Dgkz|Lrrtm2|Braf|Slc8a2|Kcnn2|Lrrc4|Unc13c|Prepl|Arrb2|Rin1|Mylk2|Cpeb2|Rims4|Mir124a-1hg|Ppfia2	-3	MyList
GO Biological Processes	19	GO:0006468	protein phosphorylation	19_GO:0008152 metabolic process	-6	1.9	5.3	20999	740	968	64	6.6	0.8	11920|12028|12043|12064|12322|12569|12631|12704|12995|13000|13001|13144|13175|13548|14479|14773|15499|16452|17295|18212|18555|18647|18708|18747|18752|18754|19116|20361|20742|20817|20872|20874|24075|26396|26400|26404|52023|53886|56208|56542|57740|63856|66725|68943|69562|104318|106522|108058|109880|110094|110651|140780|209361|217410|226751|226778|228012|228026|228785|229317|232533|320129|328329|330…	Atm|Bax|Bcl2|Bdnf|Camk2a|Cdk5r1|Cfl1|Cit|Csnk2a1|Csnk2a2|Csnk2b|Dapk3|Dclk1|Dyrk1a|Usp15|Grk5|Hsf1|Jak2|Met|Ntrk2|Cdk16|Cdk14|Pik3r1|Prkaca|Prkcg|Prkce|Prlr|Sema7a|Sptbn1|Srpk2|Stk16|Slk|Taf10|Map2k2|Map2k7|Map3k12|Pibf1|Cdkl2|Becn1|Cilk1|Stk32c|Taf8|Lrrk2|Pink1|Cdk13|Csnk1d|Pkdcc|Camk2d|Braf|Phka2|Rps6ka3|Bmp2k|Taf3|Trib2|Cdc42bpa|Mark1|Tlk1|Pdk1|Mylk2|Eif2a|Stk38l|Grk3|Mast4|Taok3	-3	MyList
GO Biological Processes	19	GO:0099177	regulation of trans-synaptic signaling	19_GO:0050789 regulation of biological process	-6	1.9	5.3	20999	741	968	64	6.6	0.8	11911|12064|12298|12322|12631|13004|13429|14265|14680|14802|14803|15461|16452|16504|16573|17295|17356|17999|18166|18189|18212|18643|18747|18752|18754|18795|19058|19225|19266|20496|20512|20614|20972|20979|22215|26556|26875|50997|53324|59033|60596|64652|65114|66725|68585|68943|69035|81905|100986|104418|107065|109880|110891|140492|192198|208898|213760|216869|225870|228785|231207|241770|268755|327814	Atf4|Bdnf|Cacnb4|Camk2a|Cfl1|Ncan|Dnm1|Fmr1|Gnal|Gria4|Grid1|Hras|Jak2|Kcnc3|Kif5b|Met|Afdn|Nedd4|Npy1r|Nrxn1|Ntrk2|Pfn1|Prkaca|Prkcg|Prkce|Plcb1|Ppp3r1|Ptgs2|Ptprd|Slc12a2|Slc1a3|Snap25|Syngr1|Syt1|Ube3a|Homer1|Pclo|Mpp2|Nptx2|Slc4a8|Gucy1a1|Nisch|Vps35|Lrrk2|Rtn4|Pink1|Zdhhc3|Cacng8|Akap9|Dgkz|Lrrtm2|Braf|Slc8a2|Kcnn2|Lrrc4|Unc13c|Prepl|Arrb2|Rin1|Mylk2|Cpeb2|Rims4|Mir124a-1hg|Ppfia2	-3	MyList
GO Biological Processes	19	GO:0019941	modification-dependent protein catabolic process	19_GO:0008152 metabolic process	-5.9	2	5.4	20999	558	968	52	5.4	0.72	11789|12234|12330|12488|14479|14828|14897|16396|17772|17999|19359|22129|22190|22215|22222|23805|23806|23997|27401|50762|50789|50868|53323|57751|64209|66156|66799|66967|67245|68431|68497|69459|69807|74251|75717|80890|81601|83814|94090|97064|105193|170707|216080|216150|216825|216869|226757|230709|240263|319651|319817|329908	Apc|Btrc|Canx|Cd2ap|Usp15|Hspa5|Trip12|Itch|Mtm1|Nedd4|Rad23b|Ttc3|Ubc|Ube3a|Ubr1|Apc2|Arih1|Psmd13|Skp2|Fbxo6|Fbxl3|Keap1|Ube2k|Rnf25|Herpud1|Anapc11|Ube2w|Edem3|Peli1|Fbxl15|Arel1|Ubl7|Trim32|Ankrd9|Cul5|Trim2|Kat5|Nedd4l|Trim9|Wwtr1|Nhlrc1|Usp48|Ube2d1|Cdc34|Usp22|Arrb2|Wdr26|Zmpste24|Fem1c|Usp37|Rc3h2|Usp24	-3	MyList
Reactome Gene Sets	6	R-MMU-983169	Class I MHC mediated antigen processing & presentation		-5.8	2.3	5.5	20999	343	968	37	3.8	0.62	12330|14828|14897|16396|17999|19177|19192|22190|22192|22215|22222|23997|27401|50762|50789|50868|53323|57751|59026|66156|66799|67455|67588|68431|68497|68729|69807|75717|94090|99683|103554|208650|216080|216150|224170|235439|329152	Canx|Hspa5|Trip12|Itch|Nedd4|Psmb7|Psme3|Ubc|Ube2m|Ube3a|Ubr1|Psmd13|Skp2|Fbxo6|Fbxl3|Keap1|Ube2k|Rnf25|Huwe1|Anapc11|Ube2w|Klhl13|Rnf41|Fbxl15|Arel1|Trim37|Trim32|Cul5|Trim9|Sec24b|Psme4|Cblb|Ube2d1|Cdc34|Dzip3|Herc1|Hecw2	-2.9	MyList
Reactome Gene Sets	6	R-MMU-1280218	Adaptive Immune System		-5.8	1.9	5.2	20999	642	968	57	5.9	0.76	12330|13429|14828|14897|15461|16151|16396|16563|16572|16573|17973|17999|18707|18708|18710|18747|19058|19177|19192|19271|19419|22145|22153|22190|22192|22215|22222|23997|27401|50762|50789|50868|52118|53323|56455|57751|59026|66156|66799|67455|67588|68431|68497|68729|69807|71770|75717|94090|99683|103554|103967|208650|216080|216150|224170|235439|329152	Canx|Dnm1|Hspa5|Trip12|Hras|Ikbkg|Itch|Kif2a|Kif5a|Kif5b|Nck1|Nedd4|Pik3cd|Pik3r1|Pik3r3|Prkaca|Ppp3r1|Psmb7|Psme3|Ptprj|Rasgrp1|Tuba4a|Tubb4a|Ubc|Ube2m|Ube3a|Ubr1|Psmd13|Skp2|Fbxo6|Fbxl3|Keap1|Pvr|Ube2k|Dynll1|Rnf25|Huwe1|Anapc11|Ube2w|Klhl13|Rnf41|Fbxl15|Arel1|Trim37|Trim32|Ap2b1|Cul5|Trim9|Sec24b|Psme4|Dnm3|Cblb|Ube2d1|Cdc34|Dzip3|Herc1|Hecw2	-2.9	MyList
GO Biological Processes	19	GO:0043632	modification-dependent macromolecule catabolic process	19_GO:0008152 metabolic process	-5.7	2	5.2	20999	569	968	52	5.4	0.72	11789|12234|12330|12488|14479|14828|14897|16396|17772|17999|19359|22129|22190|22215|22222|23805|23806|23997|27401|50762|50789|50868|53323|57751|64209|66156|66799|66967|67245|68431|68497|69459|69807|74251|75717|80890|81601|83814|94090|97064|105193|170707|216080|216150|216825|216869|226757|230709|240263|319651|319817|329908	Apc|Btrc|Canx|Cd2ap|Usp15|Hspa5|Trip12|Itch|Mtm1|Nedd4|Rad23b|Ttc3|Ubc|Ube3a|Ubr1|Apc2|Arih1|Psmd13|Skp2|Fbxo6|Fbxl3|Keap1|Ube2k|Rnf25|Herpud1|Anapc11|Ube2w|Edem3|Peli1|Fbxl15|Arel1|Ubl7|Trim32|Ankrd9|Cul5|Trim2|Kat5|Nedd4l|Trim9|Wwtr1|Nhlrc1|Usp48|Ube2d1|Cdc34|Usp22|Arrb2|Wdr26|Zmpste24|Fem1c|Usp37|Rc3h2|Usp24	-2.8	MyList
GO Biological Processes	19	GO:0018209	peptidyl-serine modification	19_GO:0008152 metabolic process	-5.7	2.8	5.6	20999	202	968	26	2.7	0.52	11920|12028|12043|12064|12322|12569|12995|13000|13175|13548|18212|18747|18752|18754|20817|26396|26404|57740|66725|68943|104318|108058|228012|228026|232533|328329	Atm|Bax|Bcl2|Bdnf|Camk2a|Cdk5r1|Csnk2a1|Csnk2a2|Dclk1|Dyrk1a|Ntrk2|Prkaca|Prkcg|Prkce|Srpk2|Map2k2|Map3k12|Stk32c|Lrrk2|Pink1|Csnk1d|Camk2d|Tlk1|Pdk1|Stk38l|Mast4	-2.8	MyList
GO Biological Processes	19	GO:0032940	secretion by cell	19_GO:0051179 localization	-5.6	2.1	5.3	20999	436	968	43	4.4	0.66	12064|13618|15251|16323|16649|17101|18007|18189|18212|18555|18747|18754|19225|19276|19419|20318|20614|20912|20972|20974|20979|22353|26875|52076|54526|56013|56418|58869|59033|64652|68581|68943|75914|94090|105504|106572|109658|109880|192236|208898|228942|241770|244723	Bdnf|Ednrb|Hif1a|Inhba|Kpna4|Lyst|Neo1|Nrxn1|Ntrk2|Cdk16|Prkaca|Prkce|Ptgs2|Ptprn2|Rasgrp1|Sdf4|Snap25|Stxbp3|Syngr1|Syngr3|Syt1|Vip|Pclo|Tmem38b|Syt10|Srcin1|Ykt6|Pex5l|Slc4a8|Nisch|Tmed10|Pink1|Exoc6b|Trim9|Exoc5|Rab31|Txlna|Braf|Hps1|Unc13c|Cbln4|Rims4|Olfm2	-2.8	MyList
KEGG Pathway	24	mmu00860	Porphyrin metabolism - Mus musculus (house mouse)		-5.6	5.5	6.6	20999	43	968	11	1.1	0.34	15288|22236|70383|94284|107508|394430|394432|394433|394434|394435|394436	Hmbs|Ugt1a2|Cox10|Ugt1a6a|Eprs|Ugt1a10|Ugt1a7c|Ugt1a5|Ugt1a9|Ugt1a6b|Ugt1a1	-2.7	MyList
GO Biological Processes	19	GO:0006511	ubiquitin-dependent protein catabolic process	19_GO:0008152 metabolic process	-5.5	2	5.1	20999	546	968	50	5.2	0.71	11789|12234|12330|12488|14479|14828|14897|16396|17772|17999|19359|22129|22215|22222|23805|23806|23997|27401|50762|50789|50868|53323|57751|64209|66156|66799|66967|67245|68431|68497|69459|69807|74251|75717|80890|81601|83814|94090|97064|105193|170707|216080|216150|216825|216869|226757|240263|319651|319817|329908	Apc|Btrc|Canx|Cd2ap|Usp15|Hspa5|Trip12|Itch|Mtm1|Nedd4|Rad23b|Ttc3|Ube3a|Ubr1|Apc2|Arih1|Psmd13|Skp2|Fbxo6|Fbxl3|Keap1|Ube2k|Rnf25|Herpud1|Anapc11|Ube2w|Edem3|Peli1|Fbxl15|Arel1|Ubl7|Trim32|Ankrd9|Cul5|Trim2|Kat5|Nedd4l|Trim9|Wwtr1|Nhlrc1|Usp48|Ube2d1|Cdc34|Usp22|Arrb2|Wdr26|Fem1c|Usp37|Rc3h2|Usp24	-2.7	MyList
GO Biological Processes	19	GO:0018193	peptidyl-amino acid modification	19_GO:0008152 metabolic process	-5.5	1.9	5.1	20999	687	968	59	6.1	0.77	11920|12028|12043|12064|12322|12569|12995|13000|13001|13175|13548|14055|14894|15288|16452|17192|18044|18212|18747|18752|18754|19116|20174|20817|21761|24075|26396|26404|52023|57740|66423|66725|67099|68023|68043|68943|69035|69487|76719|78656|79221|81601|104318|106522|107435|108058|108155|192195|208650|208884|215351|216825|226751|228012|228026|228785|232533|269424|328329	Atm|Bax|Bcl2|Bdnf|Camk2a|Cdk5r1|Csnk2a1|Csnk2a2|Csnk2b|Dclk1|Dyrk1a|Ezh1|Cfap20|Hmbs|Jak2|Mbd3|Nfya|Ntrk2|Prkaca|Prkcg|Prkce|Prlr|Ruvbl2|Srpk2|Morf4l1|Taf10|Map2k2|Map3k12|Pibf1|Stk32c|Coprs|Lrrk2|Mettl21a|Pdf|Eef1akmt1|Pink1|Zdhhc3|Ndufaf5|Kansl1|Brd8|Hdac9|Kat5|Csnk1d|Pkdcc|Hat1|Camk2d|Ogt|Ash1l|Cblb|Zdhhc9|Senp6|Usp22|Cdc42bpa|Tlk1|Pdk1|Mylk2|Stk38l|Jade1|Mast4	-2.7	MyList
GO Biological Processes	19	GO:0010975	regulation of neuron projection development	19_GO:0032502 developmental process	-5.4	1.9	5.1	20999	581	968	52	5.4	0.72	12064|12569|12631|12704|12808|14168|14828|15507|17118|17295|17356|17755|17756|17973|17999|18007|18186|18189|18212|18222|18844|19266|19317|20361|20614|22215|23969|26396|54712|54713|56013|56294|65079|66725|67998|68585|70083|77480|83814|103967|109880|110197|216049|226778|233071|235106|245886|320563|327814|329152|329165|668253	Bdnf|Cdk5r1|Cfl1|Cit|Cobl|Fgf13|Hspa5|Hspb1|Marcks|Met|Afdn|Map1b|Map2|Nck1|Nedd4|Neo1|Nrp1|Nrxn1|Ntrk2|Numb|Plxna1|Ptprd|Qki|Sema7a|Snap25|Ube3a|Pacsin1|Map2k2|Plxnc1|Fezf2|Srcin1|Ptpn9|Rtn4r|Lrrk2|Retreg3|Rtn4|Metrn|Kidins220|Nedd4l|Dnm3|Braf|Dgkg|Zfp365|Mark1|Arhgap33|Ntm|Ankrd27|Islr2|Ppfia2|Hecw2|Abi2|Dleu2	-2.6	MyList
GO Biological Processes	19	GO:0080135	regulation of cellular response to stress	19_GO:0050896 response to stimulus	-5.3	1.8	5	20999	710	968	60	6.2	0.78	11911|11920|12028|12915|13197|13548|14479|14897|15251|15461|15499|15507|15937|15939|16151|16396|17295|17973|18007|18708|18752|18795|19225|19252|19419|20174|20588|21761|24075|26396|26400|51869|56428|64209|65079|66505|66725|68149|68585|68943|69807|78656|81601|104271|104479|105377|107823|108155|108705|108937|109880|114715|216049|216825|226641|229317|230709|231070|234736|330177	Atf4|Atm|Bax|Atf6b|Gadd45a|Dyrk1a|Usp15|Trip12|Hif1a|Hras|Hsf1|Hspb1|Ier3|Ier5|Ikbkg|Itch|Met|Nck1|Neo1|Pik3r1|Prkcg|Plcb1|Ptgs2|Dusp1|Rasgrp1|Ruvbl2|Smarcc1|Morf4l1|Taf10|Map2k2|Map2k7|Rif1|Mtch2|Herpud1|Rtn4r|Zmynd11|Lrrk2|Otub2|Rtn4|Pink1|Trim32|Brd8|Kat5|Tex15|Ccdc117|Slf1|Nsd2|Ogt|Pttg1ip|Rnf169|Braf|Spred1|Zfp365|Usp22|Atf6|Eif2a|Zmpste24|Insig1|Rfwd3|Taok3	-2.6	MyList
GO Biological Processes	19	GO:0099003	vesicle-mediated transport in synapse	19_GO:0051179 localization	-5.3	2.9	5.4	20999	174	968	23	2.4	0.49	12330|13429|13858|17957|18189|18747|20403|20614|20975|20979|23969|26875|54411|54526|65114|66725|71770|72685|94090|103967|109880|208898|241770	Canx|Dnm1|Eps15|Napb|Nrxn1|Prkaca|Itsn2|Snap25|Synj2|Syt1|Pacsin1|Pclo|Atp6ap1|Syt10|Vps35|Lrrk2|Ap2b1|Dnajc6|Trim9|Dnm3|Braf|Unc13c|Rims4	-2.5	MyList
GO Biological Processes	19	GO:0099175	regulation of postsynapse organization	19_GO:0050789 regulation of biological process	-5.2	3.1	5.5	20999	139	968	20	2.1	0.46	12569|12631|13004|14803|17118|17356|18189|18222|19266|22215|26556|56013|65114|66725|103967|107065|233071|272381|327814|329165	Cdk5r1|Cfl1|Ncan|Grid1|Marcks|Afdn|Nrxn1|Numb|Ptprd|Ube3a|Homer1|Srcin1|Vps35|Lrrk2|Dnm3|Lrrtm2|Arhgap33|Lrrc4b|Ppfia2|Abi2	-2.5	MyList
GO Biological Processes	19	GO:0034330	cell junction organization	19_GO:0009987 cellular process	-5.2	1.9	4.9	20999	560	968	50	5.2	0.71	11877|12043|12064|12298|12388|12488|12557|12631|13518|13641|14042|14086|14168|14395|14401|16582|17356|17999|18186|18189|18222|18483|18643|18720|19266|20318|26875|29867|50997|56013|66725|70729|93887|103967|104418|107065|107932|110829|110891|192198|208898|216049|227580|228942|232533|269116|272381|319387|327814|329165	Arvcf|Bcl2|Bdnf|Cacnb4|Ctnnd1|Cd2ap|Cdh17|Cfl1|Dst|Efnb1|Ext1|Fscn1|Fgf13|Gabra2|Gabrb2|Kifc3|Afdn|Nedd4|Nrp1|Nrxn1|Numb|Palm|Pfn1|Pip5k1a|Ptprd|Sdf4|Pclo|Cabp1|Mpp2|Srcin1|Lrrk2|Nos1ap|Pcdhb16|Dnm3|Dgkz|Lrrtm2|Chd4|Lims1|Slc8a2|Lrrc4|Unc13c|Zfp365|C1ql3|Cbln4|Stk38l|Nfasc|Lrrc4b|Adgrl3|Ppfia2|Abi2	-2.5	MyList
GO Biological Processes	19	GO:0016567	protein ubiquitination	19_GO:0008152 metabolic process	-5.1	2	4.9	20999	516	968	47	4.9	0.69	12043|12234|14897|16396|17999|22129|22190|22215|22222|22671|23806|27401|50789|50868|53323|57751|59026|66156|66799|67150|67245|67455|67588|68431|68497|68729|68943|69792|69807|71101|74251|75717|75785|75841|80890|80904|83814|97064|105193|216080|216150|216869|224170|234736|319817|329152|668173	Bcl2|Btrc|Trip12|Itch|Nedd4|Ttc3|Ubc|Ube3a|Ubr1|Rnf112|Arih1|Skp2|Fbxl3|Keap1|Ube2k|Rnf25|Huwe1|Anapc11|Ube2w|Rnf141|Peli1|Klhl13|Rnf41|Fbxl15|Arel1|Trim37|Pink1|Med6|Trim32|Uvssa|Ankrd9|Cul5|Klhl24|Rnf139|Trim2|Dtx3|Nedd4l|Wwtr1|Nhlrc1|Ube2d1|Cdc34|Arrb2|Dzip3|Rfwd3|Rc3h2|Hecw2|Pex10	-2.4	MyList
KEGG Pathway	24	mmu04921	Oxytocin signaling pathway - Mus musculus (house mouse)		-5.1	3	5.4	20999	153	968	21	2.2	0.47	12293|12298|12322|14281|14682|14683|15461|16520|17931|18747|18752|18795|19058|19225|26396|60596|81905|108058|108097|228785|232807	Cacna2d1|Cacnb4|Camk2a|Fos|Gnaq|Gnas|Hras|Kcnj4|Ppp1r12a|Prkaca|Prkcg|Plcb1|Ppp3r1|Ptgs2|Map2k2|Gucy1a1|Cacng8|Camk2d|Prkab2|Mylk2|Ppp1r12c	-2.4	MyList
GO Biological Processes	19	GO:0034248	regulation of amide metabolic process	19_GO:0008152 metabolic process	-5.1	2	5	20999	471	968	44	4.5	0.67	11789|12227|12457|12696|12785|13046|13144|14265|15568|16007|17973|18212|18813|19317|20660|22695|24127|26987|52469|56632|66882|67579|68581|68585|68943|72068|74370|75841|76626|80890|105193|107508|108155|207214|214150|224045|227682|228026|229317|231207|238161|239528|319817|100037258	Apc|Btg2|Noct|Cirbp|Cnbp|Celf1|Dapk3|Fmr1|Elavl1|Ccn1|Nck1|Ntrk2|Pa2g4|Qki|Sorl1|Zfp36|Xrn1|Eif4e2|Coa3|Sphk2|Bzw1|Cpeb4|Tmed10|Rtn4|Pink1|Cnot2|Rptor|Rnf139|Msi2|Trim2|Nhlrc1|Eprs|Ogt|Larp4|Ago3|Eif2b5|Trub2|Pdk1|Eif2a|Cpeb2|Akap6|Ago2|Rc3h2|Dnajc3	-2.4	MyList
GO Biological Processes	19	GO:0007420	brain development	19_GO:0032502 developmental process	-5.1	1.8	4.8	20999	707	968	59	6.1	0.77	11804|11920|12028|12043|12227|12569|13046|13175|14042|14168|14173|14682|14828|15251|15531|16323|16870|16874|17295|17356|18186|18189|18212|18222|18795|18844|18991|18994|20318|20361|20675|20912|20975|22589|53883|54713|56632|57754|65079|66146|66725|67263|68585|72475|75717|78286|93686|99683|110876|207165|211612|216049|228662|235439|239857|269116|319387|320191|404634	Aplp2|Atm|Bax|Bcl2|Btg2|Cdk5r1|Celf1|Dclk1|Ext1|Fgf13|Fgf2|Gnaq|Hspa5|Hif1a|Ndst1|Inhba|Lhx2|Lhx6|Met|Afdn|Nrp1|Nrxn1|Ntrk2|Numb|Plcb1|Plxna1|Pou3f1|Pou3f4|Sdf4|Sema7a|Sox3|Stxbp3|Synj2|Atrx|Celsr2|Fezf2|Sphk2|Cend1|Rtn4r|Maco1|Lrrk2|Zswim6|Rtn4|Ssbp3|Cul5|Nav2|Rbfox2|Sec24b|Scn2a|Bptf|Ptchd1|Zfp365|Btbd3|Herc1|Cadm2|Nfasc|Adgrl3|Hook3|Macroh2a2	-2.4	MyList
GO Biological Processes	19	GO:0031175	neuron projection development	19_GO:0032502 developmental process	-5.1	1.8	4.8	20999	772	968	63	6.5	0.79	11658|11789|11804|12043|12064|12227|12322|12569|12704|12808|13175|13518|13641|14042|14265|14457|16452|16572|16573|16870|16911|17181|17356|17755|17756|17999|18007|18174|18186|18189|18222|18555|18844|19649|20361|23969|53883|54712|54713|65079|66725|67263|68585|68588|69807|70083|77480|93686|99683|109181|117197|216049|228662|230316|235402|235439|243300|243385|245886|245944|269116|329165|330177	Alcam|Apc|Aplp2|Bcl2|Bdnf|Btg2|Camk2a|Cdk5r1|Cit|Cobl|Dclk1|Dst|Efnb1|Ext1|Fmr1|Gas7|Jak2|Kif5a|Kif5b|Lhx2|Lmo4|Matn2|Afdn|Map1b|Map2|Nedd4|Neo1|Slc11a2|Nrp1|Nrxn1|Numb|Cdk16|Plxna1|Robo3|Sema7a|Pacsin1|Celsr2|Plxnc1|Fezf2|Rtn4r|Lrrk2|Zswim6|Rtn4|Cthrc1|Trim32|Metrn|Kidins220|Rbfox2|Sec24b|Trip11|Bloc1s4|Zfp365|Btbd3|Megf9|Lingo1|Herc1|Nyap1|Gprin3|Ankrd27|Vps54|Nfasc|Abi2|Taok3	-2.4	MyList
GO Biological Processes	19	GO:0051668	localization within membrane	19_GO:0051179 localization	-5.1	1.9	4.9	20999	566	968	50	5.2	0.71	12028|12322|13858|14168|14828|15525|16553|16905|17356|17761|18117|18189|18483|18720|20614|20660|20742|23859|23969|24067|53324|54411|54638|56428|57816|65114|65962|66048|69035|74277|75695|75914|76499|81905|100226|105504|106572|109676|109880|170829|192198|192786|208884|213760|227580|236792|245886|269116|100101806|100503572	Bax|Camk2a|Eps15|Fgf13|Hspa5|Hspa4|Kif13a|Lmna|Afdn|Map7|Emc8|Nrxn1|Palm|Pip5k1a|Snap25|Sorl1|Sptbn1|Dlg2|Pacsin1|Srp54a|Nptx2|Atp6ap1|Ccdc22|Mtch2|Tesc|Vps35|Nherf2|Emc6|Zdhhc3|Chic2|Rilpl1|Exoc6b|Clasp2|Cacng8|Stx12|Exoc5|Rab31|Ank2|Braf|Tram2|Lrrc4|Rapgef6|Zdhhc9|Prepl|C1ql3|Mmgt1|Ankrd27|Nfasc|Srp54c|Bbip1	-2.4	MyList
GO Biological Processes	19	GO:0052695	cellular glucuronidation	19_GO:0008152 metabolic process	-5.1	8.4	6.9	20999	18	968	7	0.72	0.27	22236|94284|394432|394433|394434|394435|394436	Ugt1a2|Ugt1a6a|Ugt1a7c|Ugt1a5|Ugt1a9|Ugt1a6b|Ugt1a1	-2.4	MyList
GO Biological Processes	19	GO:0099504	synaptic vesicle cycle	19_GO:0051179 localization	-5	2.9	5.3	20999	155	968	21	2.2	0.47	12330|13429|17957|18189|18747|20403|20614|20975|20979|23969|26875|54411|54526|66725|71770|72685|94090|103967|109880|208898|241770	Canx|Dnm1|Napb|Nrxn1|Prkaca|Itsn2|Snap25|Synj2|Syt1|Pacsin1|Pclo|Atp6ap1|Syt10|Lrrk2|Ap2b1|Dnajc6|Trim9|Dnm3|Braf|Unc13c|Rims4	-2.4	MyList
KEGG Pathway	24	mmu04144	Endocytosis - Mus musculus (house mouse)		-5	2.4	5.1	20999	272	968	30	3.1	0.56	11842|11867|13429|13858|14773|15461|15511|16396|16572|16573|17999|18719|18720|19341|65114|67588|68524|71770|72183|72543|72685|83814|103967|106572|208650|211914|216869|242894|320129|347722	Arf3|Arpc1b|Dnm1|Eps15|Grk5|Hras|Hspa1b|Itch|Kif5a|Kif5b|Nedd4|Pip5k1b|Pip5k1a|Rab4a|Vps35|Rnf41|Wipf2|Ap2b1|Snx6|Mvb12b|Dnajc6|Nedd4l|Dnm3|Rab31|Cblb|Asap2|Arrb2|Actr3b|Grk3|Agap1	-2.4	MyList
GO Biological Processes	19	GO:0032990	cell part morphogenesis	19_GO:0032502 developmental process	-4.9	1.9	4.8	20999	573	968	50	5.2	0.71	11658|11789|11804|12028|12043|12064|12322|12569|12808|13175|13518|13641|14042|14457|16572|16573|16870|16911|17181|17356|17755|17756|17772|18007|18174|18186|18189|18222|18844|19649|20361|23969|53883|54712|65079|66725|67263|68018|70083|77480|93686|216049|228662|230316|243300|245886|245944|269116|330177|403187	Alcam|Apc|Aplp2|Bax|Bcl2|Bdnf|Camk2a|Cdk5r1|Cobl|Dclk1|Dst|Efnb1|Ext1|Gas7|Kif5a|Kif5b|Lhx2|Lmo4|Matn2|Afdn|Map1b|Map2|Mtm1|Neo1|Slc11a2|Nrp1|Nrxn1|Numb|Plxna1|Robo3|Sema7a|Pacsin1|Celsr2|Plxnc1|Rtn4r|Lrrk2|Zswim6|Cert1|Metrn|Kidins220|Rbfox2|Zfp365|Btbd3|Megf9|Nyap1|Ankrd27|Vps54|Nfasc|Taok3|Opa3	-2.3	MyList
GO Biological Processes	19	GO:0050684	regulation of mRNA processing	19_GO:0008152 metabolic process	-4.9	3	5.3	20999	146	968	20	2.1	0.46	12696|13046|13548|13992|14007|14265|15499|19317|20383|20817|51796|67039|67040|68035|72289|78784|93686|170791|229709|432508	Cirbp|Celf1|Dyrk1a|Khdrbs3|Celf2|Fmr1|Hsf1|Qki|Srsf3|Srpk2|Srrm1|Rbm25|Ddx17|Rbm42|Malat1|Celf3|Rbfox2|Rbm39|Ahcyl1|Cpsf6	-2.3	MyList
GO Biological Processes	19	GO:0060322	head development	19_GO:0032502 developmental process	-4.9	1.8	4.7	20999	768	968	62	6.4	0.79	11804|11920|12028|12043|12227|12569|13046|13175|14042|14168|14173|14682|14828|15251|15531|16323|16870|16874|17295|17356|18186|18189|18212|18222|18795|18844|18991|18994|20318|20361|20675|20912|20975|22589|26396|53883|54713|56632|57754|65079|66146|66725|67263|68585|71371|72475|75717|78286|93686|99683|109880|110876|207165|211612|216049|228662|235439|239857|269116|319387|320191|404634	Aplp2|Atm|Bax|Bcl2|Btg2|Cdk5r1|Celf1|Dclk1|Ext1|Fgf13|Fgf2|Gnaq|Hspa5|Hif1a|Ndst1|Inhba|Lhx2|Lhx6|Met|Afdn|Nrp1|Nrxn1|Ntrk2|Numb|Plcb1|Plxna1|Pou3f1|Pou3f4|Sdf4|Sema7a|Sox3|Stxbp3|Synj2|Atrx|Map2k2|Celsr2|Fezf2|Sphk2|Cend1|Rtn4r|Maco1|Lrrk2|Zswim6|Rtn4|Arid5b|Ssbp3|Cul5|Nav2|Rbfox2|Sec24b|Braf|Scn2a|Bptf|Ptchd1|Zfp365|Btbd3|Herc1|Cadm2|Nfasc|Adgrl3|Hook3|Macroh2a2	-2.3	MyList
GO Biological Processes	19	GO:0050807	regulation of synapse organization	19_GO:0050789 regulation of biological process	-4.9	2.3	4.9	20999	305	968	32	3.3	0.57	12064|12569|12631|13004|14265|14803|17118|17356|17999|18189|18212|18222|18708|19266|22215|26556|54712|56013|65114|66725|72289|103967|107065|107932|108155|227580|233071|241770|272381|319387|327814|329165	Bdnf|Cdk5r1|Cfl1|Ncan|Fmr1|Grid1|Marcks|Afdn|Nedd4|Nrxn1|Ntrk2|Numb|Pik3r1|Ptprd|Ube3a|Homer1|Plxnc1|Srcin1|Vps35|Lrrk2|Malat1|Dnm3|Lrrtm2|Chd4|Ogt|C1ql3|Arhgap33|Rims4|Lrrc4b|Adgrl3|Ppfia2|Abi2	-2.3	MyList
KEGG Pathway	24	mmu01521	EGFR tyrosine kinase inhibitor resistance - Mus musculus (house mouse)		-4.9	3.8	5.6	20999	79	968	14	1.4	0.38	12028|12043|14173|15461|16452|17295|18707|18708|18710|18752|20104|26396|26987|109880	Bax|Bcl2|Fgf2|Hras|Jak2|Met|Pik3cd|Pik3r1|Pik3r3|Prkcg|Rps6|Map2k2|Eif4e2|Braf	-2.3	MyList
GO Biological Processes	19	GO:0051052	regulation of DNA metabolic process	19_GO:0008152 metabolic process	-4.9	1.9	4.7	20999	544	968	48	5	0.7	11920|12028|12461|14173|14897|15384|15461|15499|15937|16905|17215|17295|18643|18752|19252|20174|20588|21761|22589|24075|26400|29815|51869|56531|66131|66214|67278|68149|69917|70315|78656|81601|98415|104271|104479|105377|107823|108058|108937|109263|216049|216825|216869|230709|231440|245007|269424|319651	Atm|Bax|Cct2|Fgf2|Trip12|Hnrnpab|Hras|Hsf1|Ier3|Lmna|Mcm3|Met|Pfn1|Prkcg|Dusp1|Ruvbl2|Smarcc1|Morf4l1|Atrx|Taf10|Map2k7|Bcar3|Rif1|Ylpm1|Tipin|Rgcc|Pagr1a|Otub2|Nabp2|Hdac8|Brd8|Kat5|Nucks1|Tex15|Ccdc117|Slf1|Nsd2|Camk2d|Rnf169|Rlf|Zfp365|Usp22|Arrb2|Zmpste24|Parm1|Zbtb38|Jade1|Usp37	-2.3	MyList
GO Biological Processes	19	GO:0018107	peptidyl-threonine phosphorylation	19_GO:0008152 metabolic process	-4.9	4.1	5.6	20999	69	968	13	1.3	0.37	12043|12322|12569|12995|13000|13001|13548|18747|26404|66725|108058|226751|228785	Bcl2|Camk2a|Cdk5r1|Csnk2a1|Csnk2a2|Csnk2b|Dyrk1a|Prkaca|Map3k12|Lrrk2|Camk2d|Cdc42bpa|Mylk2	-2.3	MyList
KEGG Pathway	24	mmu04725	Cholinergic synapse - Mus musculus (house mouse)		-4.8	3.3	5.3	20999	112	968	17	1.8	0.42	11911|12043|12322|14281|14682|14702|15461|16452|16520|18707|18708|18710|18747|18752|18795|108058|226922	Atf4|Bcl2|Camk2a|Fos|Gnaq|Gng2|Hras|Jak2|Kcnj4|Pik3cd|Pik3r1|Pik3r3|Prkaca|Prkcg|Plcb1|Camk2d|Kcnq5	-2.3	MyList
GO Biological Processes	19	GO:0010498	proteasomal protein catabolic process	19_GO:0008152 metabolic process	-4.8	2.1	4.8	20999	364	968	36	3.7	0.61	11789|12234|12330|12488|14828|14897|16396|17772|19359|22222|23805|27401|50762|50789|53323|64209|66156|66799|66967|67245|67588|68431|74251|75717|75841|80890|81601|83814|94090|97064|103554|105193|216150|216869|226757|240263	Apc|Btrc|Canx|Cd2ap|Hspa5|Trip12|Itch|Mtm1|Rad23b|Ubr1|Apc2|Skp2|Fbxo6|Fbxl3|Ube2k|Herpud1|Anapc11|Ube2w|Edem3|Peli1|Rnf41|Fbxl15|Ankrd9|Cul5|Rnf139|Trim2|Kat5|Nedd4l|Trim9|Wwtr1|Psme4|Nhlrc1|Cdc34|Arrb2|Wdr26|Fem1c	-2.3	MyList
GO Biological Processes	19	GO:0031503	protein-containing complex localization	19_GO:0051179 localization	-4.8	2.7	5.1	20999	185	968	23	2.4	0.49	11920|12322|13858|16572|16573|16905|18189|20614|23859|53324|56455|56542|65114|67694|71770|77531|81905|100986|103967|216049|227580|231452|238161	Atm|Camk2a|Eps15|Kif5a|Kif5b|Lmna|Nrxn1|Snap25|Dlg2|Nptx2|Dynll1|Cilk1|Vps35|Ift74|Ap2b1|Anks1b|Cacng8|Akap9|Dnm3|Zfp365|C1ql3|Sdad1|Akap6	-2.3	MyList
GO Biological Processes	19	GO:0010256	endomembrane system organization	19_GO:0009987 cellular process	-4.7	1.9	4.7	20999	505	968	45	4.6	0.68	12704|13429|15463|16582|16905|17101|18117|20614|20742|20932|20972|22671|23969|26874|52076|56491|59021|66048|66241|66508|66676|66725|67181|67998|68018|68581|68585|70297|74166|76499|100226|104318|109168|109181|109676|170625|170829|192236|228432|230709|236792|320191|329702|330401|100038347	Cit|Dnm1|Agfg1|Kifc3|Lmna|Lyst|Emc8|Snap25|Sptbn1|Surf4|Syngr1|Rnf112|Pacsin1|Abcd2|Tmem38b|Vapb|Rab2a|Emc6|Tmem9|Lamtor1|Tmed7|Lrrk2|Ctdnep1|Retreg3|Cert1|Tmed10|Rtn4|Gcc2|Tmem38a|Clasp2|Stx12|Csnk1d|Atl3|Trip11|Ank2|Snx18|Tram2|Hps1|Ano3|Zmpste24|Mmgt1|Hook3|Dcst2|Tmcc1|Fam174b	-2.2	MyList
KEGG Pathway	24	mmu04666	Fc gamma R-mediated phagocytosis - Mus musculus (house mouse)		-4.7	3.5	5.3	20999	93	968	15	1.5	0.4	11867|12631|17118|17357|17909|18707|18708|18710|18719|18720|18752|18754|56632|211914|242894	Arpc1b|Cfl1|Marcks|Marcksl1|Myo10|Pik3cd|Pik3r1|Pik3r3|Pip5k1b|Pip5k1a|Prkcg|Prkce|Sphk2|Asap2|Actr3b	-2.1	MyList
GO Biological Processes	19	GO:0050803	regulation of synapse structure or activity	19_GO:0065007 biological regulation	-4.6	2.2	4.8	20999	313	968	32	3.3	0.57	12064|12569|12631|13004|14265|14803|17118|17356|17999|18189|18212|18222|18708|19266|22215|26556|54712|56013|65114|66725|72289|103967|107065|107932|108155|227580|233071|241770|272381|319387|327814|329165	Bdnf|Cdk5r1|Cfl1|Ncan|Fmr1|Grid1|Marcks|Afdn|Nedd4|Nrxn1|Ntrk2|Numb|Pik3r1|Ptprd|Ube3a|Homer1|Plxnc1|Srcin1|Vps35|Lrrk2|Malat1|Dnm3|Lrrtm2|Chd4|Ogt|C1ql3|Arhgap33|Rims4|Lrrc4b|Adgrl3|Ppfia2|Abi2	-2.1	MyList
GO Biological Processes	19	GO:0046903	secretion	19_GO:0051179 localization	-4.6	1.9	4.6	20999	557	968	48	5	0.7	11829|12064|12298|12847|13618|15251|16323|16649|17101|18007|18189|18212|18555|18747|18754|19116|19225|19276|19419|20318|20614|20912|20972|20974|20979|22353|26875|52076|53883|54526|56013|56418|58869|59033|64652|68581|68943|75914|94090|105504|106572|109658|109880|192236|208898|228942|241770|244723	Aqp4|Bdnf|Cacnb4|Copa|Ednrb|Hif1a|Inhba|Kpna4|Lyst|Neo1|Nrxn1|Ntrk2|Cdk16|Prkaca|Prkce|Prlr|Ptgs2|Ptprn2|Rasgrp1|Sdf4|Snap25|Stxbp3|Syngr1|Syngr3|Syt1|Vip|Pclo|Tmem38b|Celsr2|Syt10|Srcin1|Ykt6|Pex5l|Slc4a8|Nisch|Tmed10|Pink1|Exoc6b|Trim9|Exoc5|Rab31|Txlna|Braf|Hps1|Unc13c|Cbln4|Rims4|Olfm2	-2.1	MyList
GO Biological Processes	19	GO:0016071	mRNA metabolic process	19_GO:0008152 metabolic process	-4.6	1.8	4.5	20999	605	968	51	5.3	0.72	11877|11911|11920|12457|13046|13992|14007|14265|14266|15384|15499|18747|18795|18949|19317|20383|20817|22695|24075|24127|27981|50926|51786|51796|56463|56758|60321|63856|67039|67040|67225|68183|68188|69562|69902|72068|73666|75137|78784|93686|94191|170791|209361|214150|218543|227682|229709|319817|328110|380601|432508	Arvcf|Atf4|Atm|Noct|Celf1|Khdrbs3|Celf2|Fmr1|Aff2|Hnrnpab|Hsf1|Prkaca|Plcb1|Pnn|Qki|Srsf3|Srpk2|Zfp36|Taf10|Xrn1|Rsrp1|Hnrnpdl|Cpsf2|Srrm1|Snd1|Mbnl1|Wbp11|Taf8|Rbm25|Ddx17|Rnpc3|Bcas2|Sympk|Cdk13|Mrto4|Cnot2|Thoc3|Rprd2|Celf3|Rbfox2|Adarb2|Rbm39|Taf3|Ago3|Srek1|Trub2|Ahcyl1|Rc3h2|Prpf39|Fastkd5|Cpsf6	-2.1	MyList
GO Biological Processes	19	GO:0043161	proteasome-mediated ubiquitin-dependent protein catabolic process	19_GO:0008152 metabolic process	-4.6	2.2	4.7	20999	330	968	33	3.4	0.58	11789|12234|12330|12488|14828|14897|16396|17772|19359|22222|23805|27401|50762|50789|53323|64209|66156|66799|66967|67245|68431|74251|75717|80890|81601|83814|94090|97064|105193|216150|216869|226757|240263	Apc|Btrc|Canx|Cd2ap|Hspa5|Trip12|Itch|Mtm1|Rad23b|Ubr1|Apc2|Skp2|Fbxo6|Fbxl3|Ube2k|Herpud1|Anapc11|Ube2w|Edem3|Peli1|Fbxl15|Ankrd9|Cul5|Trim2|Kat5|Nedd4l|Trim9|Wwtr1|Nhlrc1|Cdc34|Arrb2|Wdr26|Fem1c	-2.1	MyList
GO Biological Processes	19	GO:0070647	protein modification by small protein conjugation or removal	19_GO:0008152 metabolic process	-4.6	1.8	4.5	20999	704	968	57	5.9	0.76	12043|12234|14479|14897|16396|17999|22129|22190|22192|22215|22222|22671|23806|24075|27401|50789|50868|53323|57751|59026|66156|66799|67150|67245|67455|67588|68149|68431|68497|68729|68943|69792|69807|71101|74251|75717|75785|75841|80890|80904|83814|97064|105193|170707|215351|216080|216150|216825|216869|224170|234736|319651|319817|329152|329908|330323|668173	Bcl2|Btrc|Usp15|Trip12|Itch|Nedd4|Ttc3|Ubc|Ube2m|Ube3a|Ubr1|Rnf112|Arih1|Taf10|Skp2|Fbxl3|Keap1|Ube2k|Rnf25|Huwe1|Anapc11|Ube2w|Rnf141|Peli1|Klhl13|Rnf41|Otub2|Fbxl15|Arel1|Trim37|Pink1|Med6|Trim32|Uvssa|Ankrd9|Cul5|Klhl24|Rnf139|Trim2|Dtx3|Nedd4l|Wwtr1|Nhlrc1|Usp48|Senp6|Ube2d1|Cdc34|Usp22|Arrb2|Dzip3|Rfwd3|Usp37|Rc3h2|Hecw2|Usp24|Mindy4|Pex10	-2.1	MyList
GO Biological Processes	19	GO:0048812	neuron projection morphogenesis	19_GO:0032502 developmental process	-4.5	1.9	4.5	20999	531	968	46	4.8	0.68	11658|11789|11804|12043|12064|12322|12569|12808|13175|13518|13641|14042|14457|16572|16573|16870|16911|17181|17356|17755|17756|18007|18174|18186|18189|18222|18844|19649|20361|23969|53883|54712|65079|66725|67263|70083|77480|93686|216049|228662|230316|243300|245886|245944|269116|330177	Alcam|Apc|Aplp2|Bcl2|Bdnf|Camk2a|Cdk5r1|Cobl|Dclk1|Dst|Efnb1|Ext1|Gas7|Kif5a|Kif5b|Lhx2|Lmo4|Matn2|Afdn|Map1b|Map2|Neo1|Slc11a2|Nrp1|Nrxn1|Numb|Plxna1|Robo3|Sema7a|Pacsin1|Celsr2|Plxnc1|Rtn4r|Lrrk2|Zswim6|Metrn|Kidins220|Rbfox2|Zfp365|Btbd3|Megf9|Nyap1|Ankrd27|Vps54|Nfasc|Taok3	-2	MyList
GO Biological Processes	19	GO:0032446	protein modification by small protein conjugation	19_GO:0008152 metabolic process	-4.5	1.8	4.5	20999	563	968	48	5	0.7	12043|12234|14897|16396|17999|22129|22190|22192|22215|22222|22671|23806|27401|50789|50868|53323|57751|59026|66156|66799|67150|67245|67455|67588|68431|68497|68729|68943|69792|69807|71101|74251|75717|75785|75841|80890|80904|83814|97064|105193|216080|216150|216869|224170|234736|319817|329152|668173	Bcl2|Btrc|Trip12|Itch|Nedd4|Ttc3|Ubc|Ube2m|Ube3a|Ubr1|Rnf112|Arih1|Skp2|Fbxl3|Keap1|Ube2k|Rnf25|Huwe1|Anapc11|Ube2w|Rnf141|Peli1|Klhl13|Rnf41|Fbxl15|Arel1|Trim37|Pink1|Med6|Trim32|Uvssa|Ankrd9|Cul5|Klhl24|Rnf139|Trim2|Dtx3|Nedd4l|Wwtr1|Nhlrc1|Ube2d1|Cdc34|Arrb2|Dzip3|Rfwd3|Rc3h2|Hecw2|Pex10	-2	MyList
GO Biological Processes	19	GO:0006470	protein dephosphorylation	19_GO:0008152 metabolic process	-4.5	2.8	4.9	20999	156	968	20	2.1	0.46	11431|12043|12234|17772|17931|17973|19058|19243|19244|19252|19266|19271|19273|19276|56294|56405|67181|72828|75454|320024	Acp1|Bcl2|Btrc|Mtm1|Ppp1r12a|Nck1|Ppp3r1|Ptp4a1|Ptp4a2|Dusp1|Ptprd|Ptprj|Ptpru|Ptprn2|Ptpn9|Dusp14|Ctdnep1|Ubash3b|Phpt1|Nceh1	-2	MyList
GO Biological Processes	19	GO:0045732	positive regulation of protein catabolic process	19_GO:0048518 positive regulation of biological process	-4.5	2.5	4.8	20999	208	968	24	2.5	0.5	11789|14265|15511|15937|16396|17698|17999|20660|22353|23805|23806|64209|65114|66725|67588|69807|83814|104318|108705|208650|210992|217410|227693|229317	Apc|Fmr1|Hspa1b|Ier3|Itch|Msn|Nedd4|Sorl1|Vip|Apc2|Arih1|Herpud1|Vps35|Lrrk2|Rnf41|Trim32|Nedd4l|Csnk1d|Pttg1ip|Cblb|Lpcat1|Trib2|Zer1|Eif2a	-2	MyList
GO Biological Processes	19	GO:0098609	cell-cell adhesion	19_GO:0009987 cellular process	-4.5	2	4.5	20999	455	968	41	4.2	0.65	11658|11829|11877|12043|12304|12388|12488|12557|12569|12817|14042|14683|16007|16582|17356|17698|18007|18189|18949|19266|19273|20725|20912|23959|27027|52118|53883|72828|93887|110829|114249|117197|192198|192216|210126|235574|239857|269116|272381|319387|673094	Alcam|Aqp4|Arvcf|Bcl2|Pdia4|Ctnnd1|Cd2ap|Cdh17|Cdk5r1|Col13a1|Ext1|Gnas|Ccn1|Kifc3|Afdn|Msn|Neo1|Nrxn1|Pnn|Ptprd|Ptpru|Serpinb8|Stxbp3|Nt5e|Tspan32|Pvr|Celsr2|Ubash3b|Pcdhb16|Lims1|Npnt|Bloc1s4|Lrrc4|Tmem47|Lpp|Atp2c1|Cadm2|Nfasc|Lrrc4b|Adgrl3|Cd99	-2	MyList
GO Biological Processes	19	GO:0042176	regulation of protein catabolic process	19_GO:0008152 metabolic process	-4.4	2.1	4.6	20999	365	968	35	3.6	0.6	11789|12234|14265|15511|15937|16396|17698|17772|17999|18747|18752|19192|19359|20588|20660|22353|23805|23806|53323|53325|64209|65114|66241|66725|67588|69807|83814|104318|108155|108705|208650|210992|217410|227693|229317	Apc|Btrc|Fmr1|Hspa1b|Ier3|Itch|Msn|Mtm1|Nedd4|Prkaca|Prkcg|Psme3|Rad23b|Smarcc1|Sorl1|Vip|Apc2|Arih1|Ube2k|Banp|Herpud1|Vps35|Tmem9|Lrrk2|Rnf41|Trim32|Nedd4l|Csnk1d|Ogt|Pttg1ip|Cblb|Lpcat1|Trib2|Zer1|Eif2a	-2	MyList
GO Biological Processes	19	GO:1901214	regulation of neuron death	19_GO:0050789 regulation of biological process	-4.4	2.1	4.6	20999	380	968	36	3.7	0.61	11911|11920|12028|12043|12064|12227|12569|14265|14281|15251|15461|15499|16452|18007|18186|18212|18752|20660|20817|22192|26400|26404|54338|65114|66725|67579|68943|71770|72183|74011|75695|80890|109880|216150|216869|245944	Atf4|Atm|Bax|Bcl2|Bdnf|Btg2|Cdk5r1|Fmr1|Fos|Hif1a|Hras|Hsf1|Jak2|Neo1|Nrp1|Ntrk2|Prkcg|Sorl1|Srpk2|Ube2m|Map2k7|Map3k12|Slc23a2|Vps35|Lrrk2|Cpeb4|Pink1|Ap2b1|Snx6|Slc25a27|Rilpl1|Trim2|Braf|Cdc34|Arrb2|Vps54	-2	MyList
KEGG Pathway	24	mmu04722	Neurotrophin signaling pathway - Mus musculus (house mouse)		-4.4	3	5	20999	121	968	17	1.8	0.42	11911|12028|12043|12064|12322|14570|15461|18212|18707|18708|18710|26396|26400|77480|108058|109880|110651	Atf4|Bax|Bcl2|Bdnf|Camk2a|Arhgdig|Hras|Ntrk2|Pik3cd|Pik3r1|Pik3r3|Map2k2|Map2k7|Kidins220|Camk2d|Braf|Rps6ka3	-2	MyList
GO Biological Processes	19	GO:0120039	plasma membrane bounded cell projection morphogenesis	19_GO:0032502 developmental process	-4.4	1.9	4.4	20999	537	968	46	4.8	0.68	11658|11789|11804|12043|12064|12322|12569|12808|13175|13518|13641|14042|14457|16572|16573|16870|16911|17181|17356|17755|17756|18007|18174|18186|18189|18222|18844|19649|20361|23969|53883|54712|65079|66725|67263|70083|77480|93686|216049|228662|230316|243300|245886|245944|269116|330177	Alcam|Apc|Aplp2|Bcl2|Bdnf|Camk2a|Cdk5r1|Cobl|Dclk1|Dst|Efnb1|Ext1|Gas7|Kif5a|Kif5b|Lhx2|Lmo4|Matn2|Afdn|Map1b|Map2|Neo1|Slc11a2|Nrp1|Nrxn1|Numb|Plxna1|Robo3|Sema7a|Pacsin1|Celsr2|Plxnc1|Rtn4r|Lrrk2|Zswim6|Metrn|Kidins220|Rbfox2|Zfp365|Btbd3|Megf9|Nyap1|Ankrd27|Vps54|Nfasc|Taok3	-1.9	MyList
Reactome Gene Sets	6	R-MMU-9006934	Signaling by Receptor Tyrosine Kinases		-4.4	2	4.5	20999	398	968	37	3.8	0.62	12064|12388|12832|12841|13858|14173|15461|15507|16396|16452|17937|17973|17999|18186|18212|18708|18710|18747|18754|19271|19273|19341|22190|26396|54411|56705|67588|71770|75717|77480|107932|109880|110651|114143|114715|218397|329165	Bdnf|Ctnnd1|Col5a2|Col9a3|Eps15|Fgf2|Hras|Hspb1|Itch|Jak2|Nab2|Nck1|Nedd4|Nrp1|Ntrk2|Pik3r1|Pik3r3|Prkaca|Prkce|Ptprj|Ptpru|Rab4a|Ubc|Map2k2|Atp6ap1|Ranbp9|Rnf41|Ap2b1|Cul5|Kidins220|Chd4|Braf|Rps6ka3|Atp6v0b|Spred1|Rasa1|Abi2	-1.9	MyList
GO Biological Processes	19	GO:0099537	trans-synaptic signaling	19_GO:0050789 regulation of biological process	-4.4	2	4.5	20999	383	968	36	3.7	0.61	12064|12298|14042|14265|14395|14401|14802|14803|17295|17957|18189|18212|18747|18752|18754|19266|19276|20614|20912|20979|23859|26875|50997|54526|60596|66725|75141|77531|93887|94090|109880|208898|211612|228785|241770|245944	Bdnf|Cacnb4|Ext1|Fmr1|Gabra2|Gabrb2|Gria4|Grid1|Met|Napb|Nrxn1|Ntrk2|Prkaca|Prkcg|Prkce|Ptprd|Ptprn2|Snap25|Stxbp3|Syt1|Dlg2|Pclo|Mpp2|Syt10|Gucy1a1|Lrrk2|Rasd2|Anks1b|Pcdhb16|Trim9|Braf|Unc13c|Ptchd1|Mylk2|Rims4|Vps54	-1.9	MyList
GO Biological Processes	19	GO:0042391	regulation of membrane potential	19_GO:0065007 biological regulation	-4.3	1.9	4.4	20999	491	968	43	4.4	0.66	12028|12043|12064|12293|12298|14168|14265|14395|14401|14682|14802|16492|16573|16889|17295|17356|17999|18189|18212|18754|20273|26875|50997|54403|56428|56455|58869|59033|66725|68943|70729|74011|83814|100986|108058|109676|110876|110891|140492|230709|232975|238161|241770	Bax|Bcl2|Bdnf|Cacna2d1|Cacnb4|Fgf13|Fmr1|Gabra2|Gabrb2|Gnaq|Gria4|Kcna4|Kif5b|Lipa|Met|Afdn|Nedd4|Nrxn1|Ntrk2|Prkce|Scn8a|Pclo|Mpp2|Slc4a4|Mtch2|Dynll1|Pex5l|Slc4a8|Lrrk2|Pink1|Nos1ap|Slc25a27|Nedd4l|Akap9|Camk2d|Ank2|Scn2a|Slc8a2|Kcnn2|Zmpste24|Atp1a3|Akap6|Rims4	-1.9	MyList
KEGG Pathway	24	mmu05235	PD-L1 expression and PD-1 checkpoint pathway in cancer - Mus musculus (house mouse)		-4.3	3.5	5.1	20999	88	968	14	1.4	0.38	12995|13000|13001|14281|15251|15461|16151|16452|18707|18708|18710|19058|19419|26396	Csnk2a1|Csnk2a2|Csnk2b|Fos|Hif1a|Hras|Ikbkg|Jak2|Pik3cd|Pik3r1|Pik3r3|Ppp3r1|Rasgrp1|Map2k2	-1.9	MyList
KEGG Pathway	24	mmu04720	Long-term potentiation - Mus musculus (house mouse)		-4.3	3.9	5.2	20999	67	968	12	1.2	0.36	11911|12322|14682|15461|18747|18752|18795|19058|26396|108058|109880|110651	Atf4|Camk2a|Gnaq|Hras|Prkaca|Prkcg|Plcb1|Ppp3r1|Map2k2|Camk2d|Braf|Rps6ka3	-1.9	MyList
KEGG Pathway	24	mmu04976	Bile secretion - Mus musculus (house mouse)		-4.3	3.3	5	20999	100	968	15	1.5	0.4	11829|14683|18747|22236|54403|94284|140492|232975|320024|394430|394432|394433|394434|394435|394436	Aqp4|Gnas|Prkaca|Ugt1a2|Slc4a4|Ugt1a6a|Kcnn2|Atp1a3|Nceh1|Ugt1a10|Ugt1a7c|Ugt1a5|Ugt1a9|Ugt1a6b|Ugt1a1	-1.9	MyList
GO Biological Processes	19	GO:0034504	protein localization to nucleus	19_GO:0051179 localization	-4.3	2.5	4.7	20999	200	968	23	2.4	0.49	12034|12631|13175|15568|16211|16646|16648|16649|16905|18708|19058|53325|63856|66725|67181|67239|107566|108705|209361|212999|227720|229877|234865	Phb2|Cfl1|Dclk1|Elavl1|Kpnb1|Kpna1|Kpna3|Kpna4|Lmna|Pik3r1|Ppp3r1|Banp|Taf8|Lrrk2|Ctdnep1|Rpf2|Arl2bp|Pttg1ip|Taf3|Tnpo2|Nup214|Rap1gds1|Nup133	-1.9	MyList
GO Biological Processes	19	GO:0018210	peptidyl-threonine modification	19_GO:0008152 metabolic process	-4.3	3.6	5.1	20999	78	968	13	1.3	0.37	12043|12322|12569|12995|13000|13001|13548|18747|26404|66725|108058|226751|228785	Bcl2|Camk2a|Cdk5r1|Csnk2a1|Csnk2a2|Csnk2b|Dyrk1a|Prkaca|Map3k12|Lrrk2|Camk2d|Cdc42bpa|Mylk2	-1.9	MyList
GO Biological Processes	19	GO:0043484	regulation of RNA splicing	19_GO:0008152 metabolic process	-4.3	2.6	4.7	20999	187	968	22	2.3	0.48	12696|13046|13548|13992|14007|14265|14266|18708|19317|20383|24075|51796|56758|67039|67040|68035|72289|72397|78784|93686|170791|216825	Cirbp|Celf1|Dyrk1a|Khdrbs3|Celf2|Fmr1|Aff2|Pik3r1|Qki|Srsf3|Taf10|Srrm1|Mbnl1|Rbm25|Ddx17|Rbm42|Malat1|Rbm12b1|Celf3|Rbfox2|Rbm39|Usp22	-1.9	MyList
Reactome Gene Sets	6	R-MMU-1660499	Synthesis of PIPs at the plasma membrane		-4.3	4.5	5.4	20999	48	968	10	1	0.32	17772|18707|18708|18710|18719|18720|19341|20975|83436|109135	Mtm1|Pik3cd|Pik3r1|Pik3r3|Pip5k1b|Pip5k1a|Rab4a|Synj2|Plekha2|Plekha5	-1.9	MyList
GO Biological Processes	19	GO:0006063	uronic acid metabolic process	19_GO:0008152 metabolic process	-4.3	6.6	5.9	20999	23	968	7	0.72	0.27	22236|94284|394432|394433|394434|394435|394436	Ugt1a2|Ugt1a6a|Ugt1a7c|Ugt1a5|Ugt1a9|Ugt1a6b|Ugt1a1	-1.9	MyList
GO Biological Processes	19	GO:0019585	glucuronate metabolic process	19_GO:0008152 metabolic process	-4.3	6.6	5.9	20999	23	968	7	0.72	0.27	22236|94284|394432|394433|394434|394435|394436	Ugt1a2|Ugt1a6a|Ugt1a7c|Ugt1a5|Ugt1a9|Ugt1a6b|Ugt1a1	-1.9	MyList
GO Biological Processes	19	GO:0000209	protein polyubiquitination	19_GO:0008152 metabolic process	-4.2	2.3	4.6	20999	242	968	26	2.7	0.52	12043|12234|14897|16396|17999|22129|22215|23806|27401|53323|57751|59026|66156|66799|67245|67588|68497|69807|80890|83814|105193|216080|216150|224170|319817|668173	Bcl2|Btrc|Trip12|Itch|Nedd4|Ttc3|Ube3a|Arih1|Skp2|Ube2k|Rnf25|Huwe1|Anapc11|Ube2w|Peli1|Rnf41|Arel1|Trim32|Trim2|Nedd4l|Nhlrc1|Ube2d1|Cdc34|Dzip3|Rc3h2|Pex10	-1.9	MyList
WikiPathways	27	WP385	Myometrial relaxation and contraction pathways		-4.2	2.8	4.8	20999	149	968	19	2	0.45	11911|12322|12915|14281|14391|14682|14683|14702|14773|17896|18752|18754|19737|60596|104418|108058|109624|216869|228785	Atf4|Camk2a|Atf6b|Fos|Gabpb1|Gnaq|Gnas|Gng2|Grk5|Myl4|Prkcg|Prkce|Rgs5|Gucy1a1|Dgkz|Camk2d|Cald1|Arrb2|Mylk2	-1.9	MyList
KEGG Pathway	24	mmu04137	Mitophagy - animal - Mus musculus (house mouse)		-4.2	3.8	5.1	20999	68	968	12	1.2	0.36	11911|12995|13000|13001|14479|15251|15461|22190|52440|56208|66734|68943	Atf4|Csnk2a1|Csnk2a2|Csnk2b|Usp15|Hif1a|Hras|Ubc|Tax1bp1|Becn1|Map1lc3a|Pink1	-1.9	MyList
KEGG Pathway	24	mmu00053	Ascorbate and aldarate metabolism - Mus musculus (house mouse)		-4.2	5.6	5.6	20999	31	968	8	0.83	0.29	22236|94284|394430|394432|394433|394434|394435|394436	Ugt1a2|Ugt1a6a|Ugt1a10|Ugt1a7c|Ugt1a5|Ugt1a9|Ugt1a6b|Ugt1a1	-1.9	MyList
GO Biological Processes	19	GO:0048858	cell projection morphogenesis	19_GO:0032502 developmental process	-4.2	1.8	4.3	20999	545	968	46	4.8	0.68	11658|11789|11804|12043|12064|12322|12569|12808|13175|13518|13641|14042|14457|16572|16573|16870|16911|17181|17356|17755|17756|18007|18174|18186|18189|18222|18844|19649|20361|23969|53883|54712|65079|66725|67263|70083|77480|93686|216049|228662|230316|243300|245886|245944|269116|330177	Alcam|Apc|Aplp2|Bcl2|Bdnf|Camk2a|Cdk5r1|Cobl|Dclk1|Dst|Efnb1|Ext1|Gas7|Kif5a|Kif5b|Lhx2|Lmo4|Matn2|Afdn|Map1b|Map2|Neo1|Slc11a2|Nrp1|Nrxn1|Numb|Plxna1|Robo3|Sema7a|Pacsin1|Celsr2|Plxnc1|Rtn4r|Lrrk2|Zswim6|Metrn|Kidins220|Rbfox2|Zfp365|Btbd3|Megf9|Nyap1|Ankrd27|Vps54|Nfasc|Taok3	-1.9	MyList
GO Biological Processes	19	GO:0016311	dephosphorylation	19_GO:0008152 metabolic process	-4.2	2.4	4.6	20999	217	968	24	2.5	0.5	11431|12043|12234|17772|17931|17973|19058|19243|19244|19252|19266|19271|19273|19276|20975|56294|56405|67181|72685|72828|74411|75454|100678|320024	Acp1|Bcl2|Btrc|Mtm1|Ppp1r12a|Nck1|Ppp3r1|Ptp4a1|Ptp4a2|Dusp1|Ptprd|Ptprj|Ptpru|Ptprn2|Synj2|Ptpn9|Dusp14|Ctdnep1|Dnajc6|Ubash3b|Plpp6|Phpt1|Psph|Nceh1	-1.9	MyList
GO Biological Processes	19	GO:0061001	regulation of dendritic spine morphogenesis	19_GO:0032502 developmental process	-4.2	4	5.1	20999	59	968	11	1.1	0.34	12569|12631|17118|17356|22215|56013|66725|103967|233071|327814|329165	Cdk5r1|Cfl1|Marcks|Afdn|Ube3a|Srcin1|Lrrk2|Dnm3|Arhgap33|Ppfia2|Abi2	-1.9	MyList
GO Biological Processes	19	GO:0097120	receptor localization to synapse	19_GO:0051179 localization	-4.2	4	5.1	20999	59	968	11	1.1	0.34	12322|16572|16573|18189|20614|23859|53324|65114|77531|81905|227580	Camk2a|Kif5a|Kif5b|Nrxn1|Snap25|Dlg2|Nptx2|Vps35|Anks1b|Cacng8|C1ql3	-1.9	MyList
GO Biological Processes	19	GO:2000300	regulation of synaptic vesicle exocytosis	19_GO:0051179 localization	-4.2	4	5.1	20999	59	968	11	1.1	0.34	12298|14265|18166|18752|20979|59033|66725|109880|213760|241770|327814	Cacnb4|Fmr1|Npy1r|Prkcg|Syt1|Slc4a8|Lrrk2|Braf|Prepl|Rims4|Ppfia2	-1.9	MyList
Reactome Gene Sets	6	R-MMU-6811434	COPI-dependent Golgi-to-ER retrograde traffic		-4.2	3.3	4.9	20999	91	968	14	1.4	0.38	11842|12847|16563|16572|16573|17957|20932|22145|22153|50797|66676|68581|72772|269152	Arf3|Copa|Kif2a|Kif5a|Kif5b|Napb|Surf4|Tuba4a|Tubb4a|Copb2|Tmed7|Tmed10|Rint1|Kif26b	-1.9	MyList
GO Biological Processes	19	GO:0048024	regulation of mRNA splicing, via spliceosome	19_GO:0008152 metabolic process	-4.1	3	4.8	20999	115	968	16	1.7	0.41	12696|13046|13548|13992|14007|14265|19317|20383|51796|67039|67040|68035|72289|78784|93686|170791	Cirbp|Celf1|Dyrk1a|Khdrbs3|Celf2|Fmr1|Qki|Srsf3|Srrm1|Rbm25|Ddx17|Rbm42|Malat1|Celf3|Rbfox2|Rbm39	-1.8	MyList
GO Biological Processes	19	GO:0007029	endoplasmic reticulum organization	19_GO:0009987 cellular process	-4.1	3.3	4.9	20999	92	968	14	1.4	0.38	18117|22671|52076|56491|66048|66725|67998|68018|68585|74166|109168|170829|236792|330401	Emc8|Rnf112|Tmem38b|Vapb|Emc6|Lrrk2|Retreg3|Cert1|Rtn4|Tmem38a|Atl3|Tram2|Mmgt1|Tmcc1	-1.8	MyList
Reactome Gene Sets	6	R-MMU-199991	Membrane Trafficking		-4.1	1.8	4.2	20999	536	968	45	4.6	0.68	11842|12847|13429|13858|15463|16563|16572|16573|17957|19341|20742|20932|20975|20979|22145|22153|22190|23969|50797|56418|56455|66676|68581|69440|70297|71770|72543|72685|72772|76895|99683|103724|103967|104318|106572|109181|117197|192236|216869|225870|245886|245944|269152|319934|320129	Arf3|Copa|Dnm1|Eps15|Agfg1|Kif2a|Kif5a|Kif5b|Napb|Rab4a|Sptbn1|Surf4|Synj2|Syt1|Tuba4a|Tubb4a|Ubc|Pacsin1|Copb2|Ykt6|Dynll1|Tmed7|Tmed10|Dennd6b|Gcc2|Ap2b1|Mvb12b|Dnajc6|Rint1|Bicd2|Sec24b|Tbc1d10a|Dnm3|Csnk1d|Rab31|Trip11|Bloc1s4|Hps1|Arrb2|Rin1|Ankrd27|Vps54|Kif26b|Sbf2|Grk3	-1.8	MyList
Reactome Gene Sets	6	R-MMU-5683057	MAPK family signaling cascades		-4.1	2.2	4.4	20999	291	968	29	3	0.55	12322|14173|15461|15507|16452|18708|18747|18777|19177|19192|19252|19414|19419|20742|22190|23859|23997|26396|56705|81489|101809|103554|108058|109880|114715|208884|216869|218397|260409	Camk2a|Fgf2|Hras|Hspb1|Jak2|Pik3r1|Prkaca|Lypla1|Psmb7|Psme3|Dusp1|Rasa3|Rasgrp1|Sptbn1|Ubc|Dlg2|Psmd13|Map2k2|Ranbp9|Dnajb1|Spred3|Psme4|Camk2d|Braf|Spred1|Zdhhc9|Arrb2|Rasa1|Cdc42ep3	-1.8	MyList
GO Biological Processes	19	GO:0051640	organelle localization	19_GO:0051179 localization	-4	1.8	4.2	20999	538	968	45	4.6	0.68	11920|12631|13429|15251|16151|16211|16553|16572|16573|16905|17755|17772|18189|19419|20912|20979|26875|52023|56208|56418|56455|56491|66508|66725|68581|74252|75914|76499|76895|81601|100226|100986|103967|105504|108155|109181|117197|208898|226751|226778|228785|229709|231452|320191|327814	Atm|Cfl1|Dnm1|Hif1a|Ikbkg|Kpnb1|Kif13a|Kif5a|Kif5b|Lmna|Map1b|Mtm1|Nrxn1|Rasgrp1|Stxbp3|Syt1|Pclo|Pibf1|Becn1|Ykt6|Dynll1|Vapb|Lamtor1|Lrrk2|Tmed10|Armc1|Exoc6b|Clasp2|Bicd2|Kat5|Stx12|Akap9|Dnm3|Exoc5|Ogt|Trip11|Bloc1s4|Unc13c|Cdc42bpa|Mark1|Mylk2|Ahcyl1|Sdad1|Hook3|Ppfia2	-1.8	MyList
GO Biological Processes	19	GO:1901215	negative regulation of neuron death	19_GO:0048519 negative regulation of biological process	-4	2.3	4.4	20999	250	968	26	2.7	0.52	11911|12028|12043|12064|12227|14265|15251|15461|15499|16452|18007|18186|18212|18752|20660|26404|54338|65114|67579|68943|71770|72183|74011|109880|216869|245944	Atf4|Bax|Bcl2|Bdnf|Btg2|Fmr1|Hif1a|Hras|Hsf1|Jak2|Neo1|Nrp1|Ntrk2|Prkcg|Sorl1|Map3k12|Slc23a2|Vps35|Cpeb4|Pink1|Ap2b1|Snx6|Slc25a27|Braf|Arrb2|Vps54	-1.7	MyList
GO Biological Processes	19	GO:1903311	regulation of mRNA metabolic process	19_GO:0008152 metabolic process	-4	2.1	4.3	20999	308	968	30	3.1	0.56	12227|12457|12696|13046|13548|13992|14007|14265|15384|15499|15568|19317|20383|20817|22695|51796|67039|67040|68035|72068|72289|78784|93686|170791|229709|239528|319817|320720|380601|432508	Btg2|Noct|Cirbp|Celf1|Dyrk1a|Khdrbs3|Celf2|Fmr1|Hnrnpab|Hsf1|Elavl1|Qki|Srsf3|Srpk2|Zfp36|Srrm1|Rbm25|Ddx17|Rbm42|Cnot2|Malat1|Celf3|Rbfox2|Rbm39|Ahcyl1|Ago2|Rc3h2|Fastkd1|Fastkd5|Cpsf6	-1.7	MyList
KEGG Pathway	24	mmu05223	Non-small cell lung cancer - Mus musculus (house mouse)		-4	3.6	4.9	20999	72	968	12	1.2	0.36	12028|13197|15461|16572|16573|17295|18707|18708|18710|18752|26396|109880	Bax|Gadd45a|Hras|Kif5a|Kif5b|Met|Pik3cd|Pik3r1|Pik3r3|Prkcg|Map2k2|Braf	-1.7	MyList
GO Biological Processes	19	GO:0001505	regulation of neurotransmitter levels	19_GO:0065007 biological regulation	-4	2.3	4.4	20999	238	968	25	2.6	0.51	12298|12322|14265|14395|16504|18166|18189|18212|18747|18752|19276|20614|20912|20974|20979|26875|54526|59033|66725|94090|109880|208898|213760|241770|327814	Cacnb4|Camk2a|Fmr1|Gabra2|Kcnc3|Npy1r|Nrxn1|Ntrk2|Prkaca|Prkcg|Ptprn2|Snap25|Stxbp3|Syngr3|Syt1|Pclo|Syt10|Slc4a8|Lrrk2|Trim9|Braf|Unc13c|Prepl|Rims4|Ppfia2	-1.7	MyList
KEGG Pathway	24	mmu04012	ErbB signaling pathway - Mus musculus (house mouse)		-3.9	3.4	4.8	20999	84	968	13	1.3	0.37	12322|12576|15461|17973|18707|18708|18710|18752|26396|26400|108058|109880|208650	Camk2a|Cdkn1b|Hras|Nck1|Pik3cd|Pik3r1|Pik3r3|Prkcg|Map2k2|Map2k7|Camk2d|Braf|Cblb	-1.7	MyList
GO Biological Processes	19	GO:0043254	regulation of protein-containing complex assembly	19_GO:0050789 regulation of biological process	-3.9	1.9	4.1	20999	450	968	39	4	0.63	11789|11920|12028|12557|12576|12631|13548|14086|15499|16911|17295|17698|17755|17756|17957|17973|18643|18754|20660|20742|22153|27360|55985|65114|68943|72042|72205|76441|76499|76820|94090|100986|105377|215351|216742|218397|234695|245886|260409	Apc|Atm|Bax|Cdh17|Cdkn1b|Cfl1|Dyrk1a|Fscn1|Hsf1|Lmo4|Met|Msn|Map1b|Map2|Napb|Nck1|Pfn1|Prkce|Sorl1|Sptbn1|Tubb4a|Add3|Cxcl13|Vps35|Pink1|Cotl1|Eml2|Daam2|Clasp2|Cyria|Trim9|Akap9|Slf1|Senp6|Fnip1|Rasa1|Carmil2|Ankrd27|Cdc42ep3	-1.6	MyList
GO Biological Processes	19	GO:0000902	cell morphogenesis	19_GO:0032502 developmental process	-3.9	1.7	4	20999	762	968	58	6	0.76	11658|11789|11804|11911|12043|12064|12322|12557|12569|12808|13175|13518|13641|14042|14457|16572|16573|16870|16889|16911|17181|17295|17356|17755|17756|17761|18007|18174|18186|18189|18222|18844|19649|20361|20512|23969|29876|53883|54712|65079|66725|67263|68018|70083|75695|77480|93686|99683|192236|216049|228662|230316|243300|245886|245944|269116|329165|330177	Alcam|Apc|Aplp2|Atf4|Bcl2|Bdnf|Camk2a|Cdh17|Cdk5r1|Cobl|Dclk1|Dst|Efnb1|Ext1|Gas7|Kif5a|Kif5b|Lhx2|Lipa|Lmo4|Matn2|Met|Afdn|Map1b|Map2|Map7|Neo1|Slc11a2|Nrp1|Nrxn1|Numb|Plxna1|Robo3|Sema7a|Slc1a3|Pacsin1|Clic4|Celsr2|Plxnc1|Rtn4r|Lrrk2|Zswim6|Cert1|Metrn|Rilpl1|Kidins220|Rbfox2|Sec24b|Hps1|Zfp365|Btbd3|Megf9|Nyap1|Ankrd27|Vps54|Nfasc|Abi2|Taok3	-1.6	MyList
KEGG Pathway	24	mmu04918	Thyroid hormone synthesis - Mus musculus (house mouse)		-3.9	3.5	4.8	20999	74	968	12	1.2	0.36	11911|12304|12330|12915|14682|14683|14828|18747|18752|18795|22139|232975	Atf4|Pdia4|Canx|Atf6b|Gnaq|Gnas|Hspa5|Prkaca|Prkcg|Plcb1|Ttr|Atp1a3	-1.6	MyList
GO Biological Processes	19	GO:0044089	positive regulation of cellular component biogenesis	19_GO:0048518 positive regulation of biological process	-3.9	1.8	4.1	20999	548	968	45	4.6	0.68	11789|11920|12028|12064|12557|12576|12631|12808|14086|14265|15461|15499|17295|17698|17755|17973|18186|18189|18212|18483|18643|18708|18754|19266|19271|55985|56208|56455|66214|72068|76499|100986|103967|105377|107065|109880|110829|170625|216150|216742|234695|260409|272381|319387|329165	Apc|Atm|Bax|Bdnf|Cdh17|Cdkn1b|Cfl1|Cobl|Fscn1|Fmr1|Hras|Hsf1|Met|Msn|Map1b|Nck1|Nrp1|Nrxn1|Ntrk2|Palm|Pfn1|Pik3r1|Prkce|Ptprd|Ptprj|Cxcl13|Becn1|Dynll1|Rgcc|Cnot2|Clasp2|Akap9|Dnm3|Slf1|Lrrtm2|Braf|Lims1|Snx18|Cdc34|Fnip1|Carmil2|Cdc42ep3|Lrrc4b|Adgrl3|Abi2	-1.6	MyList
WikiPathways	27	WP493	Mapk signaling pathway		-3.9	2.6	4.4	20999	159	968	19	2	0.45	11911|12064|13197|14281|14828|15507|16151|18747|18752|19058|19252|19419|26396|26400|26404|109880|110651|216869|218397	Atf4|Bdnf|Gadd45a|Fos|Hspa5|Hspb1|Ikbkg|Prkaca|Prkcg|Ppp3r1|Dusp1|Rasgrp1|Map2k2|Map2k7|Map3k12|Braf|Rps6ka3|Arrb2|Rasa1	-1.6	MyList
KEGG Pathway	24	mmu04911	Insulin secretion - Mus musculus (house mouse)		-3.8	3.3	4.7	20999	86	968	13	1.3	0.37	11911|12322|12915|14682|14683|18747|18752|18795|20614|26875|108058|140492|232975	Atf4|Camk2a|Atf6b|Gnaq|Gnas|Prkaca|Prkcg|Plcb1|Snap25|Pclo|Camk2d|Kcnn2|Atp1a3	-1.6	MyList
WikiPathways	27	WP310	mRNA processing		-3.8	1.9	4.1	20999	455	968	39	4	0.63	11640|12696|13046|14007|14265|15384|15568|18938|19317|20104|20383|20817|20975|24067|26987|50926|51786|51796|56758|66405|66645|67039|67120|67225|67579|68035|68195|68581|72160|72397|76626|78784|93686|93871|94191|170791|208606|218543|235402	Akap1|Cirbp|Celf1|Celf2|Fmr1|Hnrnpab|Elavl1|Ppp1r14b|Qki|Rps6|Srsf3|Srpk2|Synj2|Srp54a|Eif4e2|Hnrnpdl|Cpsf2|Srrm1|Mbnl1|Mcts2|Pspc1|Rbm25|Ttc14|Rnpc3|Cpeb4|Rbm42|Rnaset2b|Tmed10|Tmem163|Rbm12b1|Msi2|Celf3|Rbfox2|Brwd1|Adarb2|Rbm39|Rsrc2|Srek1|Lingo1	-1.6	MyList
KEGG Pathway	24	mmu05022	Pathways of neurodegeneration - multiple diseases - Mus musculus (house mouse)		-3.8	1.8	4.1	20999	471	968	40	4.1	0.64	11740|11789|11911|11946|12028|12043|12064|12322|12569|12995|13000|13001|14682|14802|14828|15461|16572|16573|18752|18795|19058|19177|19225|22145|22153|22190|23805|23997|26396|26400|56208|56491|66725|66734|66925|68943|74781|108058|109880|226641	Slc25a5|Apc|Atf4|Atp5a1|Bax|Bcl2|Bdnf|Camk2a|Cdk5r1|Csnk2a1|Csnk2a2|Csnk2b|Gnaq|Gria4|Hspa5|Hras|Kif5a|Kif5b|Prkcg|Plcb1|Ppp3r1|Psmb7|Ptgs2|Tuba4a|Tubb4a|Ubc|Apc2|Psmd13|Map2k2|Map2k7|Becn1|Vapb|Lrrk2|Map1lc3a|Sdhd|Pink1|Wipi2|Camk2d|Braf|Atf6	-1.6	MyList
GO Biological Processes	19	GO:0072657	protein localization to membrane	19_GO:0051179 localization	-3.8	1.8	4	20999	488	968	41	4.2	0.65	12028|14168|14828|15525|16553|17356|17761|18117|18189|18483|18720|20614|20660|20742|23859|23969|24067|53324|54411|56428|57816|65114|65962|66048|69035|75695|76499|105504|106572|109676|109880|170829|192198|192786|208884|213760|227580|236792|269116|100101806|100503572	Bax|Fgf13|Hspa5|Hspa4|Kif13a|Afdn|Map7|Emc8|Nrxn1|Palm|Pip5k1a|Snap25|Sorl1|Sptbn1|Dlg2|Pacsin1|Srp54a|Nptx2|Atp6ap1|Mtch2|Tesc|Vps35|Nherf2|Emc6|Zdhhc3|Rilpl1|Clasp2|Exoc5|Rab31|Ank2|Braf|Tram2|Lrrc4|Rapgef6|Zdhhc9|Prepl|C1ql3|Mmgt1|Nfasc|Srp54c|Bbip1	-1.6	MyList
GO Biological Processes	19	GO:0030900	forebrain development	19_GO:0032502 developmental process	-3.8	1.9	4.1	20999	425	968	37	3.8	0.62	11804|12028|12227|12569|13046|13175|14042|14168|14173|14682|15251|15531|16323|16870|16874|17356|18186|18212|18222|18795|18844|18991|18994|20361|20675|22589|54713|65079|66725|67263|68585|75717|110876|211612|228662|235439|320191	Aplp2|Bax|Btg2|Cdk5r1|Celf1|Dclk1|Ext1|Fgf13|Fgf2|Gnaq|Hif1a|Ndst1|Inhba|Lhx2|Lhx6|Afdn|Nrp1|Ntrk2|Numb|Plcb1|Plxna1|Pou3f1|Pou3f4|Sema7a|Sox3|Atrx|Fezf2|Rtn4r|Lrrk2|Zswim6|Rtn4|Cul5|Scn2a|Ptchd1|Btbd3|Herc1|Hook3	-1.6	MyList
GO Biological Processes	19	GO:0030282	bone mineralization	19_GO:0032502 developmental process	-3.8	3.7	4.7	20999	65	968	11	1.1	0.34	11911|15251|18675|19225|21847|52076|68431|75302|106522|230709|232685	Atf4|Hif1a|Phex|Ptgs2|Klf10|Tmem38b|Fbxl15|Asxl2|Pkdcc|Zmpste24|Lncpint	-1.6	MyList
GO Biological Processes	19	GO:0098916	anterograde trans-synaptic signaling	19_GO:0050789 regulation of biological process	-3.8	2	4.1	20999	364	968	33	3.4	0.58	12064|12298|14042|14265|14395|14401|14802|14803|17295|17957|18189|18747|18752|18754|19276|20614|20912|20979|23859|26875|50997|54526|66725|75141|77531|93887|94090|109880|208898|211612|228785|241770|245944	Bdnf|Cacnb4|Ext1|Fmr1|Gabra2|Gabrb2|Gria4|Grid1|Met|Napb|Nrxn1|Prkaca|Prkcg|Prkce|Ptprn2|Snap25|Stxbp3|Syt1|Dlg2|Pclo|Mpp2|Syt10|Lrrk2|Rasd2|Anks1b|Pcdhb16|Trim9|Braf|Unc13c|Ptchd1|Mylk2|Rims4|Vps54	-1.5	MyList
GO Biological Processes	19	GO:0007268	chemical synaptic transmission	19_GO:0050789 regulation of biological process	-3.8	2	4.1	20999	364	968	33	3.4	0.58	12064|12298|14042|14265|14395|14401|14802|14803|17295|17957|18189|18747|18752|18754|19276|20614|20912|20979|23859|26875|50997|54526|66725|75141|77531|93887|94090|109880|208898|211612|228785|241770|245944	Bdnf|Cacnb4|Ext1|Fmr1|Gabra2|Gabrb2|Gria4|Grid1|Met|Napb|Nrxn1|Prkaca|Prkcg|Prkce|Ptprn2|Snap25|Stxbp3|Syt1|Dlg2|Pclo|Mpp2|Syt10|Lrrk2|Rasd2|Anks1b|Pcdhb16|Trim9|Braf|Unc13c|Ptchd1|Mylk2|Rims4|Vps54	-1.5	MyList
GO Biological Processes	19	GO:0016358	dendrite development	19_GO:0032502 developmental process	-3.7	2.6	4.4	20999	149	968	18	1.9	0.43	12064|12322|12704|13175|14265|17181|17356|17755|17756|18174|18186|53883|54713|77480|93686|216049|228662|329165	Bdnf|Camk2a|Cit|Dclk1|Fmr1|Matn2|Afdn|Map1b|Map2|Slc11a2|Nrp1|Celsr2|Fezf2|Kidins220|Rbfox2|Zfp365|Btbd3|Abi2	-1.5	MyList
GO Biological Processes	19	GO:0031113	regulation of microtubule polymerization	19_GO:0050789 regulation of biological process	-3.7	3.9	4.8	20999	55	968	10	1	0.32	11789|12576|13548|17295|17755|17756|22153|72205|76499|100986	Apc|Cdkn1b|Dyrk1a|Met|Map1b|Map2|Tubb4a|Eml2|Clasp2|Akap9	-1.5	MyList
Reactome Gene Sets	6	R-MMU-8856688	Golgi-to-ER retrograde transport		-3.7	2.8	4.4	20999	124	968	16	1.7	0.41	11842|12847|16563|16572|16573|17957|20932|22145|22153|50797|56455|66676|68581|72772|76895|269152	Arf3|Copa|Kif2a|Kif5a|Kif5b|Napb|Surf4|Tuba4a|Tubb4a|Copb2|Dynll1|Tmed7|Tmed10|Rint1|Bicd2|Kif26b	-1.5	MyList
KEGG Pathway	24	mmu00040	Pentose and glucuronate interconversions - Mus musculus (house mouse)		-3.7	4.8	5	20999	36	968	8	0.83	0.29	22236|94284|394430|394432|394433|394434|394435|394436	Ugt1a2|Ugt1a6a|Ugt1a10|Ugt1a7c|Ugt1a5|Ugt1a9|Ugt1a6b|Ugt1a1	-1.5	MyList
GO Biological Processes	19	GO:0044770	cell cycle phase transition	19_GO:0009987 cellular process	-3.7	2.5	4.3	20999	163	968	19	2	0.45	11789|12043|12322|12576|12704|18555|18647|18795|20104|24075|27401|63955|66131|66214|67974|68431|76499|108058|319651	Apc|Bcl2|Camk2a|Cdkn1b|Cit|Cdk16|Cdk14|Plcb1|Rps6|Taf10|Skp2|Cables1|Tipin|Rgcc|Ccny|Fbxl15|Clasp2|Camk2d|Usp37	-1.5	MyList
GO Biological Processes	19	GO:0036465	synaptic vesicle recycling	19_GO:0051179 localization	-3.7	3.6	4.7	20999	66	968	11	1.1	0.34	12330|13429|17957|20403|20975|20979|23969|66725|71770|72685|103967	Canx|Dnm1|Napb|Itsn2|Synj2|Syt1|Pacsin1|Lrrk2|Ap2b1|Dnajc6|Dnm3	-1.5	MyList
GO Biological Processes	19	GO:0048511	rhythmic process	19_GO:0048511 rhythmic process	-3.7	2.1	4.1	20999	276	968	27	2.8	0.53	11898|11911|12064|12234|12457|12569|12995|13548|16323|18044|18212|18752|21685|21847|22215|50789|59026|66645|75605|104318|108155|195646|214899|216869|217732|225998|353187	Ass1|Atf4|Bdnf|Btrc|Noct|Cdk5r1|Csnk2a1|Dyrk1a|Inhba|Nfya|Ntrk2|Prkcg|Tef|Klf10|Ube3a|Fbxl3|Huwe1|Pspc1|Kdm5b|Csnk1d|Ogt|Hs3st2|Kdm5a|Arrb2|Cipc|Rorb|Nr1d2	-1.5	MyList
GO Biological Processes	19	GO:0090150	establishment of protein localization to membrane	19_GO:0051179 localization	-3.7	2.3	4.2	20999	219	968	23	2.4	0.49	12028|14828|15525|16553|17356|18117|20614|20660|20742|24067|54411|56428|65114|66048|69035|75695|106572|109880|170829|208884|213760|236792|100101806	Bax|Hspa5|Hspa4|Kif13a|Afdn|Emc8|Snap25|Sorl1|Sptbn1|Srp54a|Atp6ap1|Mtch2|Vps35|Emc6|Zdhhc3|Rilpl1|Rab31|Braf|Tram2|Zdhhc9|Prepl|Mmgt1|Srp54c	-1.5	MyList
GO Biological Processes	19	GO:0032271	regulation of protein polymerization	19_GO:0050789 regulation of biological process	-3.7	2.3	4.2	20999	205	968	22	2.3	0.48	11789|12576|12631|13548|17295|17755|17756|17973|18643|18754|20742|22153|27360|72042|72205|76441|76499|76820|100986|218397|234695|260409	Apc|Cdkn1b|Cfl1|Dyrk1a|Met|Map1b|Map2|Nck1|Pfn1|Prkce|Sptbn1|Tubb4a|Add3|Cotl1|Eml2|Daam2|Clasp2|Cyria|Akap9|Rasa1|Carmil2|Cdc42ep3	-1.5	MyList
Reactome Gene Sets	6	R-MMU-156588	Glucuronidation		-3.7	6.5	5.4	20999	20	968	6	0.62	0.25	22236|94284|394432|394433|394434|394436	Ugt1a2|Ugt1a6a|Ugt1a7c|Ugt1a5|Ugt1a9|Ugt1a1	-1.5	MyList
GO Biological Processes	19	GO:0044772	mitotic cell cycle phase transition	19_GO:0009987 cellular process	-3.7	2.6	4.3	20999	151	968	18	1.9	0.43	11789|12043|12322|12576|12704|18555|18647|18795|20104|24075|27401|63955|66214|67974|68431|76499|108058|319651	Apc|Bcl2|Camk2a|Cdkn1b|Cit|Cdk16|Cdk14|Plcb1|Rps6|Taf10|Skp2|Cables1|Rgcc|Ccny|Fbxl15|Clasp2|Camk2d|Usp37	-1.5	MyList
GO Biological Processes	19	GO:0032989	cellular component morphogenesis	19_GO:0032502 developmental process	-3.7	1.7	3.9	20999	675	968	52	5.4	0.72	11658|11789|11804|12028|12043|12064|12322|12569|12808|13175|13518|13641|14042|14457|15463|16572|16573|16870|16911|17181|17356|17755|17756|17772|18007|18174|18186|18189|18222|18844|19649|20361|23969|53883|54712|65079|66725|67263|68018|68794|70083|77480|93686|216049|228662|230316|243300|245886|245944|269116|330177|403187	Alcam|Apc|Aplp2|Bax|Bcl2|Bdnf|Camk2a|Cdk5r1|Cobl|Dclk1|Dst|Efnb1|Ext1|Gas7|Agfg1|Kif5a|Kif5b|Lhx2|Lmo4|Matn2|Afdn|Map1b|Map2|Mtm1|Neo1|Slc11a2|Nrp1|Nrxn1|Numb|Plxna1|Robo3|Sema7a|Pacsin1|Celsr2|Plxnc1|Rtn4r|Lrrk2|Zswim6|Cert1|Flnc|Metrn|Kidins220|Rbfox2|Zfp365|Btbd3|Megf9|Nyap1|Ankrd27|Vps54|Nfasc|Taok3|Opa3	-1.5	MyList
GO Biological Processes	19	GO:0099072	regulation of postsynaptic membrane neurotransmitter receptor levels	19_GO:0065007 biological regulation	-3.7	3.2	4.5	20999	89	968	13	1.3	0.37	12322|12388|13858|20614|23859|53324|65114|71770|72183|81905|100226|103967|227580	Camk2a|Ctnnd1|Eps15|Snap25|Dlg2|Nptx2|Vps35|Ap2b1|Snx6|Cacng8|Stx12|Dnm3|C1ql3	-1.5	MyList
GO Biological Processes	19	GO:0031346	positive regulation of cell projection organization	19_GO:0048518 positive regulation of biological process	-3.7	1.8	4	20999	462	968	39	4	0.63	11789|12064|12631|12808|14086|14265|14828|15461|15507|17118|17295|17356|17755|17973|18186|18189|18212|18222|18483|18643|18708|18844|19266|19317|20361|23969|26396|54712|56455|67998|70083|77480|103967|109880|234695|245886|260409|320563|329165	Apc|Bdnf|Cfl1|Cobl|Fscn1|Fmr1|Hspa5|Hras|Hspb1|Marcks|Met|Afdn|Map1b|Nck1|Nrp1|Nrxn1|Ntrk2|Numb|Palm|Pfn1|Pik3r1|Plxna1|Ptprd|Qki|Sema7a|Pacsin1|Map2k2|Plxnc1|Dynll1|Retreg3|Metrn|Kidins220|Dnm3|Braf|Carmil2|Ankrd27|Cdc42ep3|Islr2|Abi2	-1.5	MyList
GO Biological Processes	19	GO:0006898	receptor-mediated endocytosis	19_GO:0051179 localization	-3.7	2.5	4.2	20999	165	968	19	2	0.45	12330|13429|13858|15366|16396|17999|20403|20614|20660|54598|71770|72685|73094|81905|103967|106572|216869|320129|544817	Canx|Dnm1|Eps15|Hmmr|Itch|Nedd4|Itsn2|Snap25|Sorl1|Calcrl|Ap2b1|Dnajc6|Sgip1|Cacng8|Dnm3|Rab31|Arrb2|Grk3|Arhgap27	-1.5	MyList
GO Biological Processes	19	GO:1990778	protein localization to cell periphery	19_GO:0051179 localization	-3.6	2.1	4.1	20999	278	968	27	2.8	0.53	14168|16553|17356|17761|18483|18720|20614|20660|20742|23859|23969|53324|54411|57816|65114|65962|69035|75695|76499|105504|106572|109676|192786|213760|227580|269116|100503572	Fgf13|Kif13a|Afdn|Map7|Palm|Pip5k1a|Snap25|Sorl1|Sptbn1|Dlg2|Pacsin1|Nptx2|Atp6ap1|Tesc|Vps35|Nherf2|Zdhhc3|Rilpl1|Clasp2|Exoc5|Rab31|Ank2|Rapgef6|Prepl|C1ql3|Nfasc|Bbip1	-1.5	MyList
GO Biological Processes	19	GO:0000082	G1/S transition of mitotic cell cycle	19_GO:0009987 cellular process	-3.6	3.3	4.5	20999	78	968	12	1.2	0.36	12043|12322|12576|18555|18647|20104|24075|27401|63955|66214|108058|319651	Bcl2|Camk2a|Cdkn1b|Cdk16|Cdk14|Rps6|Taf10|Skp2|Cables1|Rgcc|Camk2d|Usp37	-1.5	MyList
GO Biological Processes	19	GO:0055082	intracellular chemical homeostasis	19_GO:0042592 homeostatic process	-3.6	1.7	3.9	20999	577	968	46	4.8	0.68	11804|11829|11911|12028|12043|12298|15251|17357|18007|18166|18174|18708|18747|18754|19276|20496|20512|20912|22215|29876|54403|54411|54638|56491|57816|59033|64209|66241|66383|66725|67634|68585|74011|74251|75717|81601|98415|108058|108155|109676|110891|192236|229877|232975|235574|245944	Aplp2|Aqp4|Atf4|Bax|Bcl2|Cacnb4|Hif1a|Marcksl1|Neo1|Npy1r|Slc11a2|Pik3r1|Prkaca|Prkce|Ptprn2|Slc12a2|Slc1a3|Stxbp3|Ube3a|Clic4|Slc4a4|Atp6ap1|Ccdc22|Vapb|Tesc|Slc4a8|Herpud1|Tmem9|Iscu|Lrrk2|Ftmt|Rtn4|Slc25a27|Ankrd9|Cul5|Kat5|Nucks1|Camk2d|Ogt|Ank2|Slc8a2|Hps1|Rap1gds1|Atp1a3|Atp2c1|Vps54	-1.5	MyList
Reactome Gene Sets	6	R-MMU-6811442	Intra-Golgi and retrograde Golgi-to-ER traffic		-3.6	2.4	4.2	20999	179	968	20	2.1	0.46	11842|12847|16563|16572|16573|17957|20932|22145|22153|50797|56418|56455|66676|68581|70297|72772|76895|109181|245944|269152	Arf3|Copa|Kif2a|Kif5a|Kif5b|Napb|Surf4|Tuba4a|Tubb4a|Copb2|Ykt6|Dynll1|Tmed7|Tmed10|Gcc2|Rint1|Bicd2|Trip11|Vps54|Kif26b	-1.5	MyList
GO Biological Processes	19	GO:0006606	protein import into nucleus	19_GO:0051179 localization	-3.6	2.9	4.4	20999	114	968	15	1.5	0.4	12034|12631|15568|16211|16646|16648|16649|16905|18708|19058|66725|108705|212999|227720|234865	Phb2|Cfl1|Elavl1|Kpnb1|Kpna1|Kpna3|Kpna4|Lmna|Pik3r1|Ppp3r1|Lrrk2|Pttg1ip|Tnpo2|Nup214|Nup133	-1.5	MyList
GO Biological Processes	19	GO:0032386	regulation of intracellular transport	19_GO:0051179 localization	-3.6	2	4	20999	339	968	31	3.2	0.57	11640|12569|15461|15937|16452|16573|17698|17755|17756|17931|17999|18708|18747|19225|20660|21924|26396|29867|65114|66725|68943|70297|72772|75841|99683|108155|227720|228359|228785|231070|432508	Akap1|Cdk5r1|Hras|Ier3|Jak2|Kif5b|Msn|Map1b|Map2|Ppp1r12a|Nedd4|Pik3r1|Prkaca|Ptgs2|Sorl1|Tnnc1|Map2k2|Cabp1|Vps35|Lrrk2|Pink1|Gcc2|Rint1|Rnf139|Sec24b|Ogt|Nup214|Arhgap1|Mylk2|Insig1|Cpsf6	-1.5	MyList
KEGG Pathway	24	mmu04010	MAPK signaling pathway - Mus musculus (house mouse)		-3.6	2.1	4	20999	294	968	28	2.9	0.54	11911|12064|12293|12298|13197|14173|14281|15461|15507|15511|16151|17295|18212|18747|18752|19058|19252|19419|26396|26400|26404|68794|81905|109880|110651|216869|218397|330177	Atf4|Bdnf|Cacna2d1|Cacnb4|Gadd45a|Fgf2|Fos|Hras|Hspb1|Hspa1b|Ikbkg|Met|Ntrk2|Prkaca|Prkcg|Ppp3r1|Dusp1|Rasgrp1|Map2k2|Map2k7|Map3k12|Flnc|Cacng8|Braf|Rps6ka3|Arrb2|Rasa1|Taok3	-1.5	MyList
GO Biological Processes	19	GO:0007416	synapse assembly	19_GO:0032502 developmental process	-3.6	3	4.4	20999	102	968	14	1.4	0.38	12064|13641|14168|14395|14401|18189|19266|26875|93887|103967|192198|227580|228942|319387	Bdnf|Efnb1|Fgf13|Gabra2|Gabrb2|Nrxn1|Ptprd|Pclo|Pcdhb16|Dnm3|Lrrc4|C1ql3|Cbln4|Adgrl3	-1.5	MyList
GO Biological Processes	19	GO:0048488	synaptic vesicle endocytosis	19_GO:0051179 localization	-3.6	3.8	4.7	20999	57	968	10	1	0.32	12330|13429|17957|20403|20975|20979|23969|71770|72685|103967	Canx|Dnm1|Napb|Itsn2|Synj2|Syt1|Pacsin1|Ap2b1|Dnajc6|Dnm3	-1.5	MyList
GO Biological Processes	19	GO:0022604	regulation of cell morphogenesis	19_GO:0032502 developmental process	-3.6	2.1	4	20999	281	968	27	2.8	0.53	12631|13144|14457|17118|17295|17356|17698|17909|18222|18483|18844|19266|20403|20979|22129|54338|54712|56364|77767|83814|93871|207214|230709|245886|260409|269233|677884	Cfl1|Dapk3|Gas7|Marcks|Met|Afdn|Msn|Myo10|Numb|Palm|Plxna1|Ptprd|Itsn2|Syt1|Ttc3|Slc23a2|Plxnc1|Zmym3|Ermn|Nedd4l|Brwd1|Larp4|Zmpste24|Ankrd27|Cdc42ep3|Fam171a1|Pakap	-1.5	MyList
GO Biological Processes	19	GO:0046928	regulation of neurotransmitter secretion	19_GO:0051179 localization	-3.6	2.9	4.4	20999	103	968	14	1.4	0.38	12298|12322|14265|16504|18166|18212|18752|20979|59033|66725|109880|213760|241770|327814	Cacnb4|Camk2a|Fmr1|Kcnc3|Npy1r|Ntrk2|Prkcg|Syt1|Slc4a8|Lrrk2|Braf|Prepl|Rims4|Ppfia2	-1.5	MyList
GO Biological Processes	19	GO:0045185	maintenance of protein location	19_GO:0051179 localization	-3.6	2.9	4.4	20999	103	968	14	1.4	0.38	12388|14828|18643|20660|50868|54638|58869|63856|68943|107566|209361|230895|231070|271564	Ctnnd1|Hspa5|Pfn1|Sorl1|Keap1|Ccdc22|Pex5l|Taf8|Pink1|Arl2bp|Taf3|Vps13d|Insig1|Vps13a	-1.5	MyList
KEGG Pathway	24	mmu04360	Axon guidance - Mus musculus (house mouse)		-3.6	2.4	4.1	20999	181	968	20	2.1	0.46	12322|12631|13641|15461|17295|17973|18007|18186|18707|18708|18710|18844|19058|19649|20361|54712|108058|192198|218397|223881	Camk2a|Cfl1|Efnb1|Hras|Met|Nck1|Neo1|Nrp1|Pik3cd|Pik3r1|Pik3r3|Plxna1|Ppp3r1|Robo3|Sema7a|Plxnc1|Camk2d|Lrrc4|Rasa1|Rnd1	-1.5	MyList
Reactome Gene Sets	6	R-MMU-201688	WNT mediated activation of DVL		-3.6	11	6.1	20999	8	968	4	0.41	0.21	12995|13000|13001|18719	Csnk2a1|Csnk2a2|Csnk2b|Pip5k1b	-1.5	MyList
GO Biological Processes	19	GO:0031509	subtelomeric heterochromatin formation	19_GO:0048519 negative regulation of biological process	-3.6	11	6.1	20999	8	968	4	0.41	0.21	14055|22589|51869|107435	Ezh1|Atrx|Rif1|Hat1	-1.5	MyList
GO Biological Processes	19	GO:0044843	cell cycle G1/S phase transition	19_GO:0009987 cellular process	-3.5	3.3	4.4	20999	80	968	12	1.2	0.36	12043|12322|12576|18555|18647|20104|24075|27401|63955|66214|108058|319651	Bcl2|Camk2a|Cdkn1b|Cdk16|Cdk14|Rps6|Taf10|Skp2|Cables1|Rgcc|Camk2d|Usp37	-1.4	MyList
KEGG Pathway	24	mmu05213	Endometrial cancer - Mus musculus (house mouse)		-3.5	3.7	4.6	20999	58	968	10	1	0.32	11789|12028|13197|15461|18707|18708|18710|23805|26396|109880	Apc|Bax|Gadd45a|Hras|Pik3cd|Pik3r1|Pik3r3|Apc2|Map2k2|Braf	-1.4	MyList
KEGG Pathway	24	mmu04370	VEGF signaling pathway - Mus musculus (house mouse)		-3.5	3.7	4.6	20999	58	968	10	1	0.32	15461|15507|18707|18708|18710|18752|19058|19225|26396|56632	Hras|Hspb1|Pik3cd|Pik3r1|Pik3r3|Prkcg|Ppp3r1|Ptgs2|Map2k2|Sphk2	-1.4	MyList
GO Biological Processes	19	GO:0045814	negative regulation of gene expression, epigenetic	19_GO:0048519 negative regulation of biological process	-3.5	3.1	4.4	20999	92	968	13	1.3	0.37	14055|14897|16870|16905|17192|22589|51869|68729|79221|104271|107435|214899|404634	Ezh1|Trip12|Lhx2|Lmna|Mbd3|Atrx|Rif1|Trim37|Hdac9|Tex15|Hat1|Kdm5a|Macroh2a2	-1.4	MyList
GO Biological Processes	19	GO:0022613	ribonucleoprotein complex biogenesis	19_GO:0009987 cellular process	-3.5	1.9	3.9	20999	422	968	36	3.7	0.61	13046|14007|18813|19942|20104|20174|20817|26905|27981|52535|56758|59050|60321|66405|66448|66481|66596|67040|67239|67276|67832|69821|69902|71990|78784|101612|102614|214150|216767|216987|217995|229317|231452|239528|328110|432508	Celf1|Celf2|Pa2g4|Rpl27|Rps6|Ruvbl2|Srpk2|Eif2s3x|Rsrp1|Mettl17|Mbnl1|Nsa2|Wbp11|Mcts2|Mrpl20|Rps21|Gtf3a|Ddx17|Rpf2|Eri1|Brix1|Mterf4|Mrto4|Ddx54|Celf3|Grwd1|Rpp25|Ago3|Mrpl22|Utp6|Heatr1|Eif2a|Sdad1|Ago2|Prpf39|Cpsf6	-1.4	MyList
[truncated: 505 more rows]

## Sheet: Early
Category	CategoryID	GO	Description	PARENT_GO	LogP	Enrichment	Z-score	#TotalGeneInLibrary	#GeneInGO	#GeneInHitList	#GeneInGOAndHitList	%InGO	STDV %InGO	GeneID	Hits	Log(q-value)	GeneList
[truncated: 510 more rows]

[truncated: 1 more sheets: Late]
