# Supplementary material for: Investigation into Molecular Brain Aging in Senescence-Accelerated Mouse (SAM) Model Employing Whole Transcriptomic Analysis in Search of Potential Molecular Targets for Therapeutic Interventions
Source: Int J Mol Sci. 2023 Sep 8;24(18):13867. doi: 10.3390/ijms241813867 (PMC10530366; doi:10.3390/ijms241813867)
Supplement: Supplementary file 1 [file ijms-24-13867-s001.zip › Supplementary File S3.xlsx]

## Sheet: Astrocytes
Gene symbol	Physiological aging	Accelerated aging	Early events in an accelerated aging	Late events in an accelerated aging
Slc25A18	1.25	1.26	0	0
Slc15A2	1.16	1.23	0	0
Nr2E1	-1.16	-1.31	0	0
Nkain4	-1.18	0	-1.24	0
Tnfaip8	-1.18	-1.2	0	1.11
Pdlim4	-1.2	0	0	0
Adhfe1	-1.23	0	0	0
Cth	-1.25	-1.19	0	-1.22
Gm266	-1.27	0	0	0
Hes5	-1.3	0	0	0
Slc9A3R1	-1.3	-1.21	0	0
Emp2	-1.44	1.23	0	0
Tst	-1.55	-1.39	-1.25	0
Tifa	0	1.25	0	0
Upp1	0	1.17	0	0
Bc064078	0	1.18	-1.21	0
Cideb	0	1.15	0	0
Ctf1	0	1.17	0	0
Papss2	0	1.18	-1.15	0
Gli3	0	-1.13	1.33	1.15
Kctd14	0	-1.11	0	0
Lhx2	0	-1.38	0	0
Serhl	0	-1.22	0	0
Slco1C1	0	-1.2	-1.33	-1.43
Mertk	0	-1.18	0	-1.24
Fgd6	0	-1.23	0	0
Emx2	0	-1.21	0	0
Aass	0	0	1.26	0
Cyp4F15	0	0	-1.14	-1.12
Entpd2	0	0	-1.5	-1.3
Fzd2	0	0	-1.21	0
Lmcd1	0	0	1.27	1.21
Ppp1R3G	0	0	-1.25	-1.51
Myoc	0	0	0	-1.16
Oaf	0	0	0	-1.14

## Sheet: Oligodedrocyte Prgenitors
Gene symbol	Physiological aging	Accelerated aging	Early events in an accelerated aging	Late events in an accelerated aging
Tagln2	1.18	-1.32	0	-1.11
Traf4	1.15	-1.17	0	0
Fam114A1	1.18	1.2	0	0
Bmp4	1.25	0	1.27	0
Pdgfra	1.14	1.22	0	1.16
Ccnb1	1.24	1.21	0	0
Rab32	-1.12	0	0	0
Spry1	-1.12	0	0	1.16
Rassf10	-1.16	0	0	0
Caskin2	-1.15	0	-1.21	0
Ppfibp1	-1.14	-1.18	0	0
Dpyd	-1.21	-1.19	0	0
Sox6	-1.14	-1.16	0	0
Scel	-1.12	0	0	0
Cspg4	-1.34	0	-1.25	0
Gpr17	-1.25	-1.2	0	0
Adam12	-1.27	-1.24	0	0
Susd5	-1.18	-1.24	0	0
Lhfpl3	0	1.66	0	1.13
Snx22	0	1.13	0	0
Cav1	0	1.22	0	0
Lad1	0	1.12	0	0
Gm22	0	-1.13	0	0
Nusap1	0	-1.13	0	0
Cdca5	0	0	1.22	1.11
Ccnd1	0	0	-1.18	0
Pnlip	0	0	-1.17	-1.2
Melk	0	0	0	1.11
Olig2	0	0	0	1.25
Shc4	0	0	0	-1.15
Slc16A12	0	0	0	-1.23

## Sheet: Oligodedrocyte　Myelinating
Gene symbol	Physiological aging	Accelerated aging	Early events in an accelerated aging	Late events in an accelerated aging
Cd82	1.14	1.25	0	-1.2
Mobp	1.34	1.3	-1.33	-1.28
Gjc2	1.14	-1.14	0	0
Insc	1.14	0	0	0
Anln	1.17	-1.19	-1.3	-1.68
Lpar1	1.18	1.28	0	-1.11
Tnfaip6	1.24	0	0	-1.34
Gjb1	-1.28	-1.16	-1.24	0
Rasgrp3	-1.16	0	0	0
Trim59	-1.41	1.22	-1.34	0
Opalin	-1.3	0	-1.27	1.25
Pllp	-1.78	-1.28	-1.28	0
Litaf	-1.12	0	0	0
Gamt	-1.18	0	0	0
Mag	-1.12	0	-1.24	0
S1Pr5	-1.6	0	-1.5	0
Hhip	-1.17	-1.31	0	0
Prr5L	-1.61	0	0	0
Cdc42Ep2	-1.24	0	0	0
Ndrg1	-1.15	0	-1.22	-1.22
Tmbim1	-1.33	-1.23	-1.29	-1.14
Rhog	-1.12	0	0	0
Ermn	-1.31	-1.58	0	0
Phldb1	-1.19	0	-1.19	0
Mog	-1.44	0	-1.57	-1.39
Aspa	-1.2	0	-1.53	0
Gpr37	-1.37	0	-1.41	0
Prr18	-1.38	-1.22	-1.25	0
Cnp	-1.24	1.31	-1.33	-1.13
Ppfibp2	-1.2	0	0	0
Itgb4	-1.13	-1.2	0	0
Plekhh1	-1.28	0	-1.24	-1.22
Sox10	-1.3	0	-1.17	0
Depdc7	-1.13	0	0	0
Ppp1R14A	-1.4	0	-1.98	-1.2
Gatm	0	1.58	0	0
Il33	0	1.26	-1.31	0
Tmem88B	0	1.18	-1.29	0
Unc5B	0	1.17	-1.26	-1.16
Tspan2	0	1.24	-1.37	-1.13
Clmn	0	1.16	-1.51	-1.3
Galnt6	0	0	-1.27	0
Pcolce2	0	0	-2.06	-1.54
Pdlim2	0	0	-1.5	-1.41
Myo1D	0	0	-1.17	1.12
Nkx6-2	0	0	-1.25	0
Chdh	0	0	0	-1.16
Nrap	0	0	0	-1.12
Pls1	0	0	0	-1.11
Cpm	0	0	0	-1.29
