# Supplementary material for: Investigation into Molecular Brain Aging in Senescence-Accelerated Mouse (SAM) Model Employing Whole Transcriptomic Analysis in Search of Potential Molecular Targets for Therapeutic Interventions
Source: Int J Mol Sci. 2023 Sep 8;24(18):13867. doi: 10.3390/ijms241813867 (PMC10530366; doi:10.3390/ijms241813867)
Supplement: Supplementary file 1 [file ijms-24-13867-s001.zip › Supplementary File S4.xlsx]

## Sheet: Physiological
Ontology term	Ontology domain	#genes @ input data	score @ input data
postsynaptic ribosome	CC	3	3.17001
extrinsic component of presynaptic endocytic zone membrane (GO:0098894)	CC	3	3.02524
anchored component of synaptic vesicle membrane (GO:0098993)	CC	3	2.86257
integral component of postsynaptic specialization membrane (GO:0099060)	CC	3	2.59597
presynaptic dense core vesicle exocytosis (GO:0099525)	BP	3	3.39668
postsynaptic specialization assembly (GO:0098698)	BP	4	3.31958
postsynaptic density assembly (GO:0097107)	BP	4	3.31958
regulation of postsynaptic density assembly (GO:0099151)	BP	4	3.31958
synaptic vesicle exocytosis (GO:0016079)	BP	7	3.25964
postsynaptic signaling pathway (GO:0098926)	BP	3	3.17722
regulation of presynapse assembly (GO:1905606)	BP	3	3.13856
transport	BP	3	2.98359
modification of synaptic structure (GO:0099563)	BP	7	2.92822
postsynaptic cytoskeleton (GO:0099571)	CC	4	2.66402
anchored component of presynaptic membrane (GO:0099026)	CC	4	3.29846
postsynaptic specialization membrane (GO:0099634)	CC	4	2.40739
integral component of presynaptic active zone membrane (GO:0099059)	CC	4	3.24913
postsynaptic density, intracellular component (GO:0099092)	CC	4	3.00858
anchored component of postsynaptic density membrane (GO:0099031)	CC	4	2.90164
modification of postsynaptic structure (GO:0099010)	BP	7	2.92822
metabolism	BP	6	2.89438
structural constituent of postsynaptic density (GO:0098919)	BP	3	2.87938
synapse adhesion between pre- and post-synapse (GO:0099560)	BP	4	2.87061
neurotransmitter receptor localization to postsynaptic specialization membrane (GO:0099645)	BP	6	2.82479
regulation of synaptic vesicle cycle (GO:0098693)	BP	3	2.80198
regulation of postsynaptic membrane neurotransmitter receptor levels (GO:0099072)	BP	17	2.80069
synapse assembly (GO:0007416)	BP	11	2.78737
regulation of postsynaptic neurotransmitter receptor activity (GO:0098962)	BP	5	2.7511
synaptic vesicle cycle (GO:0099504)	BP	25	2.74759
postsynaptic cytosol (GO:0099524)	CC	5	2.8979
presynaptic endocytic zone membrane (GO:0098835)	CC	5	2.78144
process in the synapse	BP	104	2.71609
regulation of postsynapse organization (GO:0099175)	BP	8	2.71567
process in the postsynapse	BP	34	2.7096
postsynaptic neurotransmitter receptor endocytosis (GO:0098884)	BP	8	2.69225
modification of postsynaptic actin cytoskeleton (GO:0098885)	BP	5	2.69035
presynaptic active zone membrane (GO:0048787)	CC	6	3.35857
synapse organization (GO:0050808)	BP	41	2.68504
chemical synaptic transmission (GO:0007268)	BP	23	2.68146
trans-synaptic signaling (GO:0099537)	BP	26	2.68138
modulation of chemical synaptic transmission (GO:0050804)	BP	17	2.67269
structural constituent of synapse (GO:0098918)	BP	6	2.6712
structural constituent of postsynapse (GO:0099186)	BP	6	2.6712
presynaptic active zone (GO:0048786)	CC	7	3.28647
integral component of synaptic vesicle membrane (GO:0030285)	CC	7	2.99507
process in the presynapse	BP	36	2.6614
postsynapse organization (GO:0099173)	BP	9	2.65068
synaptic signaling (GO:0099536)	BP	28	2.60116
regulation of postsynaptic neurotransmitter receptor endocytosis (GO:0099149)	BP	6	2.55269
presynaptic cytosol (GO:0099523)	CC	8	3.1294
presynaptic endocytic zone (GO:0098833)	CC	8	2.69146
regulation of postsynaptic cytosolic calcium levels (GO:0099566)	BP	3	2.55122
synaptic vesicle endocytosis (GO:0048488)	BP	13	2.54373
integral component of postsynaptic membrane (GO:0099055)	CC	9	2.78877
regulation of synapse assembly (GO:0051963)	BP	7	2.50666
integral component of presynaptic membrane (GO:0099056)	CC	11	2.52944
regulation of synapse organization (GO:0050807)	BP	4	2.48266
postsynaptic membrane (GO:0045211)	CC	12	2.8517
integral component of postsynaptic density membrane (GO:0099061)	CC	12	3.04898
synaptic vesicle membrane (GO:0030672)	CC	13	2.89622
regulation of neurotransmitter receptor localization to postsynaptic specialization membrane (GO:0098696)	BP	4	2.44737
synaptic vesicle (GO:0008021)	CC	16	2.95629
presynaptic membrane (GO:0042734)	CC	16	2.78379
postsynaptic process involved in chemical synaptic transmission (GO:0099565)	BP	4	2.43488
postsynaptic modulation of chemical synaptic transmission (GO:0099170)	BP	4	2.43488
postsynaptic density membrane (GO:0098839)	CC	20	2.85095
maintenance of synapse structure (GO:0099558)	BP	3	2.43252
synapse maturation (GO:0060074)	BP	3	2.42966
regulation of presynaptic cytosolic calcium levels (GO:0099509)	BP	5	2.38762
regulation of postsynaptic membrane potential (GO:0060078)	BP	6	2.2623
regulation of presynaptic membrane potential (GO:0099505)	BP	5	2.2587
postsynaptic density (GO:0014069)	CC	35	2.78831
transmitter-gated ion channel activity involved in regulation of postsynaptic membrane potential (GO:1904315)	BP	5	2.09538
postsynaptic specialization (GO:0099572)	CC	37	2.72241
regulation of synaptic vesicle endocytosis (GO:1900242)	BP	4	2.08513
presynapse (GO:0098793)	CC	68	2.7641
postsynapse (GO:0098794)	CC	73	2.75251
ligand-gated ion channel activity involved in regulation of presynaptic membrane potential (GO:0099507)	BP	4	2.06194
synapse (GO:0045202)	CC	121	2.73614

## Sheet: Accelerated
Ontology term	Ontology domain	#genes @ input data	score @ input data
neuronal dense core vesicle (GO:0098992)	CC	3	3.49828
presynaptic ribosome	CC	3	2.91685
postsynaptic ribosome	CC	3	2.91685
anchored component of presynaptic membrane (GO:0099026)	CC	3	2.78079
extrinsic component of presynaptic endocytic zone membrane (GO:0098894)	CC	3	3.10625
integral component of postsynaptic specialization membrane (GO:0099060)	CC	3	2.63404
regulation of neurotransmitter receptor localization to postsynaptic specialization membrane (GO:0098696)	BP	3	3.79931
neurotransmitter receptor localization to postsynaptic specialization membrane (GO:0099645)	BP	6	3.64027
regulation of postsynaptic neurotransmitter receptor endocytosis (GO:0099149)	BP	4	3.55546
modification of synaptic structure (GO:0099563)	BP	4	3.49168
modification of postsynaptic structure (GO:0099010)	BP	4	3.49168
modification of postsynaptic actin cytoskeleton (GO:0098885)	BP	4	3.49168
regulation of postsynaptic neurotransmitter receptor activity (GO:0098962)	BP	3	3.41727
postsynaptic neurotransmitter receptor endocytosis (GO:0098884)	BP	6	3.38646
regulation of postsynaptic membrane neurotransmitter receptor levels (GO:0099072)	BP	16	3.36732
structural constituent of postsynapse (GO:0099186)	BP	4	3.34419
modulation of chemical synaptic transmission (GO:0050804)	BP	13	3.27239
synaptic vesicle endocytosis (GO:0048488)	BP	9	3.24846
synapse adhesion between pre- and post-synapse (GO:0099560)	BP	4	3.24342
presynaptic endocytic zone membrane (GO:0098835)	CC	4	3.25443
postsynaptic specialization membrane (GO:0099634)	CC	4	2.90027
postsynaptic density, intracellular component (GO:0099092)	CC	4	2.63157
synaptic vesicle exocytosis (GO:0016079)	BP	9	3.19788
voltage-gated ion channel activity involved in regulation of presynaptic membrane potential (GO:0099508)	BP	3	3.19062
process in the postsynapse	BP	27	3.18969
synaptic signaling (GO:0099536)	BP	23	3.17673
trans-synaptic signaling (GO:0099537)	BP	22	3.153
chemical synaptic transmission (GO:0007268)	BP	18	3.14558
structural constituent of synapse (GO:0098918)	BP	6	3.13058
presynaptic dense core vesicle exocytosis (GO:0099525)	BP	5	3.08951
synapse organization (GO:0050808)	BP	34	3.08318
postsynaptic signaling pathway (GO:0098926)	BP	5	3.07271
synaptic vesicle cycle (GO:0099504)	BP	28	3.05955
process in the synapse	BP	92	3.04375
regulation of synaptic vesicle exocytosis (GO:2000300)	BP	4	3.03615
regulation of synaptic vesicle cycle (GO:0098693)	BP	5	2.95655
metabolism	BP	6	2.95573
regulation of synapse assembly (GO:0051963)	BP	7	2.95504
process in the presynapse	BP	37	2.95469
presynaptic endocytic zone (GO:0098833)	CC	6	3.22275
integral component of presynaptic active zone membrane (GO:0099059)	CC	6	2.5441
integral component of synaptic vesicle membrane (GO:0030285)	CC	6	2.57922
translation at synapse (GO:0140241)	BP	3	2.91685
translation at presynapse (GO:0140236)	BP	3	2.91685
translation at postsynapse (GO:0140242)	BP	3	2.91685
postsynapse to nucleus signaling pathway (GO:0099527)	BP	4	2.91615
postsynaptic cytoskeleton organization (GO:0099188)	BP	3	2.88299
postsynaptic cytosol (GO:0099524)	CC	7	3.30589
postsynaptic actin cytoskeleton organization (GO:0098974)	BP	3	2.88299
presynaptic active zone membrane (GO:0048787)	CC	8	2.84772
synaptic vesicle membrane (GO:0030672)	CC	8	2.9085
integral component of postsynaptic membrane (GO:0099055)	CC	8	2.89964
integral component of presynaptic membrane (GO:0099056)	CC	9	3.09293
integral component of postsynaptic density membrane (GO:0099061)	CC	9	2.63113
synapse assembly (GO:0007416)	BP	13	2.88127
postsynaptic specialization assembly (GO:0098698)	BP	5	2.83312
presynaptic active zone (GO:0048786)	CC	11	2.9235
postsynaptic membrane (GO:0045211)	CC	11	3.02464
synaptic vesicle (GO:0008021)	CC	12	2.7336
presynaptic cytosol (GO:0099523)	CC	13	3.18123
presynaptic membrane (GO:0042734)	CC	13	2.9562
postsynaptic density membrane (GO:0098839)	CC	13	2.86923
postsynaptic density assembly (GO:0097107)	BP	5	2.83312
regulation of postsynaptic density assembly (GO:0099151)	BP	4	2.77996
regulation of presynaptic membrane potential (GO:0099505)	BP	6	2.72951
regulation of presynaptic cytosolic calcium levels (GO:0099509)	BP	3	2.68102
postsynaptic modulation of chemical synaptic transmission (GO:0099170)	BP	3	2.5975
postsynapse organization (GO:0099173)	BP	5	2.59266
postsynaptic density (GO:0014069)	CC	27	2.87251
presynapse assembly (GO:0099054)	BP	4	2.50307
postsynaptic process involved in chemical synaptic transmission (GO:0099565)	BP	4	2.46967
postsynaptic specialization (GO:0099572)	CC	32	2.84662
regulation of postsynaptic membrane potential (GO:0060078)	BP	3	2.2684
ligand-gated ion channel activity involved in regulation of presynaptic membrane potential (GO:0099507)	BP	3	2.2684
presynapse (GO:0098793)	CC	69	3.06891
postsynapse (GO:0098794)	CC	71	2.98251
transmitter-gated ion channel activity involved in regulation of postsynaptic membrane potential (GO:1904315)	BP	3	2.2684
synapse (GO:0045202)	CC	117	3.0204

## Sheet: Early
Ontology term	Ontology domain	#genes @ input data	score @ input data
synaptic membrane (GO:0097060)	CC	3	1.69695
presynaptic endocytic zone (GO:0098833)	CC	3	2.42428
postsynaptic cytoskeleton (GO:0099571)	CC	3	1.84585
postsynaptic actin cytoskeleton (GO:0098871)	CC	3	1.84585
integral component of presynaptic active zone membrane (GO:0099059)	CC	3	2.00654
postsynaptic density, intracellular component (GO:0099092)	CC	3	2.09109
regulation of synapse organization (GO:0050807)	BP	4	3.14702
regulation of neurotransmitter receptor localization to postsynaptic specialization membrane (GO:0098696)	BP	3	2.7752
presynaptic process involved in chemical synaptic transmission (GO:0099531)	BP	3	2.65553
presynaptic modulation of chemical synaptic transmission (GO:0099171)	BP	3	2.65553
metabolism	BP	5	2.6314
calcium-dependent activation of synaptic vesicle fusion (GO:0099502)	BP	3	2.5303
regulation of presynaptic cytosolic calcium levels (GO:0099509)	BP	3	2.37696
synaptic signaling (GO:0099536)	BP	19	2.35865
trans-synaptic signaling (GO:0099537)	BP	19	2.35865
regulation of synaptic vesicle cycle (GO:0098693)	BP	3	2.34359
chemical synaptic transmission (GO:0007268)	BP	17	2.33419
modulation of chemical synaptic transmission (GO:0050804)	BP	11	2.30954
presynapse assembly (GO:0099054)	BP	3	2.30126
synapse organization (GO:0050808)	BP	27	2.29991
structural constituent of synapse (GO:0098918)	BP	3	2.27978
neurotransmitter receptor localization to postsynaptic specialization membrane (GO:0099645)	BP	6	2.26138
process in the synapse	BP	88	2.25664
synaptic vesicle fusion to presynaptic active zone membrane (GO:0031629)	BP	3	2.25274
regulation of synaptic vesicle fusion to presynaptic active zone membrane (GO:0031630)	BP	3	2.25274
postsynaptic neurotransmitter receptor endocytosis (GO:0098884)	BP	5	2.25044
synaptic vesicle exocytosis (GO:0016079)	BP	13	2.24882
modification of synaptic structure (GO:0099563)	BP	3	2.23243
modification of postsynaptic structure (GO:0099010)	BP	3	2.23243
postsynaptic specialization assembly (GO:0098698)	BP	3	2.21798
presynaptic ribosome	CC	4	2.12078
presynaptic active zone membrane (GO:0048787)	CC	4	2.35439
postsynaptic specialization membrane (GO:0099634)	CC	4	2.01752
integral component of postsynaptic specialization membrane (GO:0099060)	CC	4	2.01752
postsynaptic density assembly (GO:0097107)	BP	3	2.21798
process in the presynapse	BP	37	2.1636
regulation of postsynaptic membrane neurotransmitter receptor levels (GO:0099072)	BP	15	2.16159
regulation of synaptic vesicle endocytosis (GO:1900242)	BP	3	2.15427
process in the postsynapse	BP	21	2.14716
neuronal dense core vesicle (GO:0098992)	CC	5	2.74417
postsynaptic cytosol (GO:0099524)	CC	5	2.67174
postsynaptic ribosome	CC	5	2.18067
integral component of postsynaptic density membrane (GO:0099061)	CC	5	1.94808
synaptic vesicle cycle (GO:0099504)	BP	28	2.13492
regulation of synaptic vesicle exocytosis (GO:2000300)	BP	6	2.13189
regulation of postsynaptic neurotransmitter receptor endocytosis (GO:0099149)	BP	4	2.12687
postsynaptic process involved in chemical synaptic transmission (GO:0099565)	BP	3	2.10325
postsynaptic modulation of chemical synaptic transmission (GO:0099170)	BP	3	2.10325
synapse assembly (GO:0007416)	BP	7	2.09089
translation at synapse (GO:0140241)	BP	3	2.08709
presynaptic cytosol (GO:0099523)	CC	8	2.56328
presynaptic active zone (GO:0048786)	CC	8	2.48392
translation at presynapse (GO:0140236)	BP	3	2.08709
integral component of postsynaptic membrane (GO:0099055)	CC	10	2.39501
integral component of synaptic vesicle membrane (GO:0030285)	CC	10	2.12979
postsynaptic density membrane (GO:0098839)	CC	10	1.82123
translation at postsynapse (GO:0140242)	BP	3	2.08709
presynaptic membrane (GO:0042734)	CC	12	2.23231
synaptic vesicle membrane (GO:0030672)	CC	12	2.03812
integral component of presynaptic membrane (GO:0099056)	CC	12	2.23231
synaptic vesicle (GO:0008021)	CC	13	2.12917
postsynaptic cytoskeleton organization (GO:0099188)	BP	5	2.05347
postsynaptic membrane (GO:0045211)	CC	14	2.59091
synaptic vesicle endocytosis (GO:0048488)	BP	8	2.04407
regulation of postsynaptic membrane potential (GO:0060078)	BP	4	2.02203
transmitter-gated ion channel activity involved in regulation of postsynaptic membrane potential (GO:1904315)	BP	4	2.02203
ligand-gated ion channel activity involved in regulation of presynaptic membrane potential (GO:0099507)	BP	3	2.02195
postsynaptic density (GO:0014069)	CC	21	2.22479
postsynaptic actin cytoskeleton organization (GO:0098974)	BP	4	1.94313
postsynaptic specialization (GO:0099572)	CC	26	2.1862
regulation of presynaptic membrane potential (GO:0099505)	BP	5	1.93381
regulation of synapse assembly (GO:0051963)	BP	3	1.88729
postsynapse organization (GO:0099173)	BP	3	1.85247
presynapse (GO:0098793)	CC	58	2.31678
postsynapse (GO:0098794)	CC	59	2.30064
synaptic vesicle clustering (GO:0097091)	BP	3	1.74512
synapse (GO:0045202)	CC	109	2.27673

## Sheet: Late
Ontology term	Ontology domain	#genes @ input data	score @ input data
anchored component of synaptic vesicle membrane (GO:0098993)	CC	3	2.44611
regulation of synapse organization (GO:0050807)	BP	6	3.5631
integral component of postsynaptic density membrane (GO:0099061)	CC	5	2.97696
integral component of postsynaptic membrane (GO:0099055)	CC	10	2.91639
integral component of postsynaptic specialization membrane (GO:0099060)	CC	5	3.0105
integral component of presynaptic membrane (GO:0099056)	CC	10	2.31653
integral component of synaptic vesicle membrane (GO:0030285)	CC	6	2.91856
regulation of postsynaptic membrane potential (GO:0060078)	BP	3	3.35707
postsynaptic neurotransmitter receptor endocytosis (GO:0098884)	BP	5	3.28842
synaptic vesicle exocytosis (GO:0016079)	BP	6	3.16437
neuronal dense core vesicle (GO:0098992)	CC	7	2.68402
structural constituent of synapse (GO:0098918)	BP	3	3.15789
presynaptic modulation of chemical synaptic transmission (GO:0099171)	BP	3	3.09485
postsynapse (GO:0098794)	CC	44	2.84659
presynaptic process involved in chemical synaptic transmission (GO:0099531)	BP	3	3.09485
postsynaptic actin cytoskeleton (GO:0098871)	CC	5	2.7429
regulation of postsynaptic neurotransmitter receptor endocytosis (GO:0099149)	BP	4	3.08818
postsynaptic cytoskeleton (GO:0099571)	CC	5	2.7429
process in the postsynapse	BP	12	2.87026
postsynaptic density (GO:0014069)	CC	19	2.84132
regulation of postsynaptic membrane neurotransmitter receptor levels (GO:0099072)	BP	8	2.85409
postsynaptic density membrane (GO:0098839)	CC	7	3.1903
postsynaptic density, intracellular component (GO:0099092)	CC	3	2.65845
postsynaptic membrane (GO:0045211)	CC	15	3.02384
synaptic vesicle cycle (GO:0099504)	BP	22	2.77075
process in the presynapse	BP	29	2.69646
metabolism	BP	3	2.67606
postsynaptic specialization (GO:0099572)	CC	24	2.79995
postsynaptic density assembly (GO:0097107)	BP	4	2.66371
postsynaptic specialization membrane (GO:0099634)	CC	7	2.63303
presynapse (GO:0098793)	CC	50	2.60189
presynaptic active zone (GO:0048786)	CC	5	3.21286
presynaptic cytosol (GO:0099523)	CC	7	2.62092
presynaptic endocytic zone (GO:0098833)	CC	3	3.58905
presynaptic membrane (GO:0042734)	CC	11	2.27419
postsynaptic specialization assembly (GO:0098698)	BP	4	2.66371
regulation of postsynaptic density assembly (GO:0099151)	BP	4	2.66371
process in the synapse	BP	79	2.64958
synapse assembly (GO:0007416)	BP	6	2.64672
chemical synaptic transmission (GO:0007268)	BP	18	2.64516
modulation of chemical synaptic transmission (GO:0050804)	BP	12	2.60513
synaptic vesicle endocytosis (GO:0048488)	BP	6	2.59812
synapse organization (GO:0050808)	BP	30	2.58005
synaptic signaling (GO:0099536)	BP	25	2.5574
trans-synaptic signaling (GO:0099537)	BP	25	2.5574
neurotransmitter reuptake (GO:0098810)	BP	4	2.42803
postsynaptic modulation of chemical synaptic transmission (GO:0099170)	BP	3	2.35559
postsynaptic process involved in chemical synaptic transmission (GO:0099565)	BP	3	2.35559
synapse (GO:0045202)	CC	86	2.73444
regulation of synaptic vesicle cycle (GO:0098693)	BP	5	2.35233
trans-synaptic signaling by BDNF, modulating synaptic transmission (GO:0099183)	BP	3	2.27447
synapse adhesion between pre- and post-synapse (GO:0099560)	BP	8	2.23657
trans-synaptic signaling by trans-synaptic complex (GO:0099545)	BP	4	2.15588
synaptic vesicle (GO:0008021)	CC	13	2.63105
neurotransmitter receptor localization to postsynaptic specialization membrane (GO:0099645)	BP	3	2.13022
postsynapse organization (GO:0099173)	BP	3	2.08505
regulation of postsynapse organization (GO:0099175)	BP	3	2.08505
synaptic vesicle membrane (GO:0030672)	CC	11	2.72115
postsynaptic actin cytoskeleton organization (GO:0098974)	BP	4	2.08133
postsynaptic cytoskeleton organization (GO:0099188)	BP	6	1.93367
maintenance of synapse structure (GO:0099558)	BP	3	1.65713
