# Supplementary material for: Investigation into Molecular Brain Aging in Senescence-Accelerated Mouse (SAM) Model Employing Whole Transcriptomic Analysis in Search of Potential Molecular Targets for Therapeutic Interventions
Source: Int J Mol Sci. 2023 Sep 8;24(18):13867. doi: 10.3390/ijms241813867 (PMC10530366; doi:10.3390/ijms241813867)
Supplement: Supplementary file 1 [file ijms-24-13867-s001.zip › Supplementary File S5xlsx.xlsx]

## Sheet: Excitatory synapse
Gene Symbol	Physiological aging	Accelarated aging	Early events in an aging	Late events in an aging
Nlgn1	1.21	-1.15	0	1.16
Neto1	1.16	-1.22	1.19	1.16
Syt1	1.85	1.61	-1.3	0
Homer1	2.77	-1.4	1.18	-1.15
Ntrk2	1.91	1.37	-1.19	1.54
Bsn	-1.15	-1.24	0	1.11
Met	-1.48	-1.82	1.35	1.14
Grin1	-1.27	-1.22	0	0
Ntm	-1.48	-1.52	0	0
Gria1	-1.2	0	0	0
Shank1	-1.47	0	0	0
Rapgef4	0	-1.33	0	-1.2
Ptprf	0	-1.12	0	-1.12
Nrxn1	0	2.16	0	-1.12
Dlg4	0	1.12	0	0
Shank3	0	-1.23	0	0
Syp	0	-1.17	-1.17	0

## Sheet: Inhabitory synapse
Gene Symbol	Physiological aging	Accelarated aging	Early events in an aging	Late events in an aging
Gphn	1.31	0	0	0
Nrxn1	0	2.16	0	-1.12

## Sheet: Synapse part
Gene Symbol	Physiological aging	Accelarated aging	Early events in an aging	Late events in an aging
Tmem57	1.43	1.39	0	0
Bsn	-1.15	-1.24	0	1.11
Cntn2	-1.18	0	-1.16	0
