# Supplementary material for: Investigation into Molecular Brain Aging in Senescence-Accelerated Mouse (SAM) Model Employing Whole Transcriptomic Analysis in Search of Potential Molecular Targets for Therapeutic Interventions
Source: Int J Mol Sci. 2023 Sep 8;24(18):13867. doi: 10.3390/ijms241813867 (PMC10530366; doi:10.3390/ijms241813867)
Supplement: Supplementary file 1 [file ijms-24-13867-s001.zip › Supplementary File S6.xlsx]

## Sheet: Protein Phosphorylation
Gene symbol	Condition 1	Condition 2	Condition 3	Condition 4
Pik3r1	3.28	2.79	1.16	0
Rasgrp1	2.55	1.67	1.16	-1.17
Fnip1	1.94	1.8	1.17	0
Ntrk2	1.91	1.37	-1.19	1.54
Cdc42bpa	1.83	1.61	0	-1.15
Cdk14	1.78	1.55	0	0
Sgk1	1.75	0	0	-1.41
Marcks	1.74	1.82	0	1.13
Aplp2	1.72	1.69	1.28	0
Akap9	1.71	1.7	0	0
Cfl1	-1.62	-1.43	0	1.2
Ogt	-1.63	-1.69	0	0
Cit	-1.64	-1.48	-1.19	-1.15
Csnk2a1	-1.67	-2.01	1.21	0
Prkaca	-1.71	-1.47	0	0
Prkce	-1.71	-2.08	0	0
Dusp16	-1.74	-1.18	-1.15	1.2
Jun	-1.85	-1.18	0	1.19
Bax	-2.15	-2.3	0	0
Avp	-4.23	0	-4.59	-1.14
Nrxn1	0	2.16	0	-1.12
Nsd1	0	1.85	0	0
Ednrb	1.24	1.75	-1.2	0
Pink1	1.46	1.69	0	0
Nhlrc1	-1.48	-1.72	1.71	1.51
Spred1	1.43	-1.79	1.32	-1.31
Met	-1.48	-1.82	1.35	1.14
Bdnf	1.3	-1.86	1.18	-1.32
Pik3r3	-1.58	-1.96	0	-1.23
Hspa4	-1.4	-1.98	0	-1.4
Ptgs2	1.14	-2.07	1.34	-1.47
Crh	1.41	0	1.81	1.13
Erc1	-1.26	1.13	1.73	1.36
Lrrk2	1.32	-1.54	1.67	-1.3
Cask	1.2	1.25	1.53	1.51
Cdk5r1	0	-1.44	1.47	0
Cdkn1a	1.6	0	1.46	-1.15
Kalrn	1.17	-1.13	1.44	1.13
Pik3c3	0	0	1.44	1.18
Peli2	0	0	1.43	1.47
Camk2a	-1.49	-1.52	-1.49	-1.28
Bmpr1b	-1.41	-1.33	-1.51	-1.33
Ccny	1.25	1.38	-1.52	-1.17
Fech	0	0	-1.66	-1.71
Kndc1	0	0	-1.72	-1.64
Prkcd	-1.37	0	-1.72	0
Stk3	0	0	-1.73	-1.31
Map2k5	-1.28	-1.14	-2.58	1.21
Csnk1a1	1.21	1.23	-3.94	-2.76
Invs	-1.37	-1.22	1.33	2.46
Ptpro	-1.38	0	0	2.08
Dusp1	-1.54	1.46	0	2.06
Cd24a	0	1.28	0	1.41
Aif1	0	0	0	1.4
Pmepa1	-1.18	-1.36	1.3	1.4
Synpo2	1.17	-1.24	0	-1.41
Dbndd2	-1.31	-1.4	-1.22	-1.44
Pkn2	1.18	0	0	-1.45
Sik2	1.61	-1.29	1.34	-1.5

## Sheet: Lipid metabolism
Gene symbol	Condition 1	Condition 2	Condition 3	Condition 4
Agk	0	-1.15	1.2	0
Dgkb	1.57	0	1.32	1.18
Dgkd	-1.2	-1.27	0	0
Dgke	-1.25	-1.3	0	0
Dgkg	-1.43	-1.53	0	0
Dgkh	1.33	1.3	0	0
Dgki	-1.32	-1.32	1.25	0
Dgkq	-1.38	0	-1.29	0
Dgkz	-1.31	-1.42	0	0
Pik3ca	-1.22	-1.21	0	0
Pip4k2a	1.16	-1.12	-1.16	-1.13
Pip5k1a	-1.42	-1.84	0	-1.33
Sphk2	1.42	1.47	0	0
