# Supplementary material for: Investigation into Molecular Brain Aging in Senescence-Accelerated Mouse (SAM) Model Employing Whole Transcriptomic Analysis in Search of Potential Molecular Targets for Therapeutic Interventions
Source: Int J Mol Sci. 2023 Sep 8;24(18):13867. doi: 10.3390/ijms241813867 (PMC10530366; doi:10.3390/ijms241813867)
Supplement: Supplementary file 1 [file ijms-24-13867-s001.zip › Supplementary File S7.xlsx]

## Sheet: Condition 1
Name	Degree	Expression
Fos	53	-1.44
Fyn	45	-1.31
Egr1	40	1.24
Junb	27	-2.11
Nfkbia	22	1.21
Epor	18	-1.13
Snca	15	1.22
Ncor2	15	-1.14
Ret	15	-1.13
Id2	13	-1.14
Ubc	10
Tuba4a	8	-1.19
Usp2	8	-1.19
Tal1	7
Mycn	6	-1.16
Hist1h1c	6	1.21
Zfp36	6	1.28
Stat3	5
Foxp3	5
Tuba1c	5	1.48
Trp53	4
Gsn	4	-1.18
Mt1	4	-1.12
Tnf	4
Elavl4	4	1.22
Pdlim4	4	-1.2
Dcx	4	-1.33
Adam12	4	-1.27
Id4	4	1.36
Dusp2	4	1.12

## Sheet: Condition 2
Name	Degree	Expr.
Fos	53	1.54
Egr1	40	-1.17
Snca	15	1.2
Ncor2	15	-1.35
Nacc1	14	-1.32
Egr2	14	1.32
Smurf1	14	-1.17
Id2	13	1.23
Dbp	10	1.23
Tuba4a	8	-1.37
Ubc	6
Arhgap33	6	-1.4
Hist1h1c	6	1.33
Zfp36	6	1.4
Foxp3	5
Tuba1c	5	1.32
Bace1	5	1.24
Trp53	4
Gsn	4	1.32
Elavl4	4	-1.18
Dlg4	4
Id4	4	1.21
Pou5f1	3
Sirt1	3
Stat3	3
Tnf	3
Nanog	3
Srf	3
Rela	3
Myc	3

## Sheet: Condition 3
Name	Degree	Betweeness	Expr.
Egr1	40	2703.83	1.4
Ccnd1	28	2072.5	-1.18
Srebf1	15	1347.67	-1.3
Gadd45b	4	264	1.19
Rela	3	677.667
Stat3	3	884.667
Zfp423	3	177	-1.34
Hdac1	2	540.667
Rxra	2	261
Sp1	2	735
Il33	2	89	-1.31
Dmtf1	1	0
Ezh2	1	0
Elk1	1	0
Tle1	1	0
Cdk1	1	0
Cul4b	1	0
Ctnnb1	1	0
Pura	1	0
Fbxo4	1	0
Rala	1	0
Pou2f1	1	0
Ppp1cc	1	0
Cul4a	1	0
Ralb	1	0
Mybl2	1	0
Ehmt1	1	0
Smarca4	1	0
Cdkn1a	1	0
Cdk4	1	0

## Sheet: Condition 4
Name	Degree	Expr.
Fos	53	2.25
Junb	27	2.13
Ncor2	15	-1.12
Egr2	14	1.63
Id2	13	1.17
Bbs9	7	1.12
Stat3	4
Gadd45b	4	1.27
Dcx	4	1.5
Id4	4	-1.18
Trp53	3
Il12b	3
Ubc	3
Rab11a	2
Nav1	2	-1.16
Ywhae	2
Sirt1	2
Smad3	2
Sfpi1	2
Il10	2
Epha4	2
Olig2	2
Olig1	2
Myc	2
Fasl	2
Tcf3	2
Gfi1	2
Timp1	2
Star	2
Fosl1	2
