# Supplementary material for: Investigation into Molecular Brain Aging in Senescence-Accelerated Mouse (SAM) Model Employing Whole Transcriptomic Analysis in Search of Potential Molecular Targets for Therapeutic Interventions
Source: Int J Mol Sci. 2023 Sep 8;24(18):13867. doi: 10.3390/ijms241813867 (PMC10530366; doi:10.3390/ijms241813867)
Supplement: Supplementary file 1 [file ijms-24-13867-s001.zip › Supplementary File S8.xlsx]

## Sheet: interlukin
Gene Symbol	Physiological aging	Accelerated aging	Early events in an accelerated aging	Late events in an accelerated aging
Il13ra1	1.39	1.18	0	0
Il1rap	1.29	-1.32	0	-1.26
Il6st	1.26	-1.12	0	1.14
Il12rb2	1.2	0	0	0
Ilf3	1.18	1.28	-1.17	0
Il2rg	1.16	1.25	0	0
Il9r	1.15	0	0	0
Il18rap	1.15	0	0	0
Il17re	-1.12	1.14	0	0
Il17f	-1.13	0	0	0
Il31ra	-1.14	-1.14	0	0
Il2	-1.15	-1.18	0	0
Il16	-1.15	0	0	0
Il4i1	-1.15	0	0	0
Il4ra	-1.22	1.27	0	0
Il20rb	-1.22	0	0	0
Il1rl2	-1.22	0	0	0
Il18	-1.22	0	-1.2	0
Nfil3	-1.3	0	1.34	1.13
Il17b	0	1.32	-1.2	0
Il33	0	1.26	-1.31	0
Il2ra	0	1.16	0	0
Il7r	0	1.14	0	0
Il10	0	1.12	0	0
Il3ra	0	-1.12	0	0
Il5	0	-1.13	0	0
Il6ra	0	-1.14	-1.22	0
Il17rc	0	-1.18	0	0
Il34	0	-1.25	1.36	0
Il17d	0	-1.9	0	-1.46
Il17ra	0	0	1.15	-1.11
Il18r1	0	0	-1.15	0
Il10rb	0	0	-1.18	0
Il11ra1	0	0	0	1.21
Il13ra2	0	0	0	1.13
Il1rn	0	0	0	-1.18

## Sheet: interfelon
Gene Symbol	Physiological aging	Accelerated aging	Early events in an accelerated aging	Late events in an accelerated aging
Irf2bp2	1.5	1.21	-1.3	-1.4
Ifit1bl2	1.26	1.45	0	0
Gvin1	1.2	1.23	0	1.2
Ifrd1	1.17	0	1.15	-1.13
Ifi27l2b	1.13	0	0	0
Iigp1	-1.14	0	0	0
Irf4	-1.18	-1.15	0	0
Ifna1	-1.18	-1.25	1.17	0
Ifitm10	-1.2	-1.25	0	0
Ifnar2	-1.22	1.17	0	1.25
Irf2	-1.24	-1.73	0	-1.12
Irf3	-1.25	-1.15	0	-1.14
Irf2bpl	-1.27	-1.42	0	0
Ifitm2	-1.31	-1.28	0	0
Irf5	0	1.39	0	0
Ifi44	0	1.17	0	1.15
Ifit1bl1	0	1.14	0	0
Ifitm5	0	1.13	0	0
Irf2bp1	0	-1.21	0	0
Prkra	0	-1.25	0	0
Ifit3	0	0	1.5	1.31
Ifitm3	0	0	1.4	1.26
Ifit1	0	0	1.36	1.28
Irf9	0	0	1.36	1.25
Ifit2	0	0	1.19	0
Ifi27l2a	0	0	1.17	1.33
Ifi27	0	0	1.14	1.44
Igtp	0	0	0	1.16
Ifi203	0	0	0	1.14
Ifna9	0	0	0	1.11
Irf6	0	0	0	-1.15

## Sheet: CSF
Gene Symbol	Physiological aging	Accelerated aging	Early events in an accelerated aging	Late events in an accelerated aging
Csf1	-1.15	0	0	0
Csf2ra	-1.19	-1.2	-1.26	0
Csf2rb; Csf2rb2	0	1.19	0	0
Csf2rb2	0	1.18	0	0
Csf1r	0	1.11	-1.26	0
Csf2rb	0	0	-1.2	0
erythropoietin receptor	-1.13	0	0	0

## Sheet: TNF
Gene Symbol	Physiological aging	Accelerated aging	Early events in an accelerated aging	Late events in an accelerated aging
Tnfrsf21	1.42	0	0	0
Tnfaip6	1.24	0	0	-1.34
Tnfrsf22	1.2	1.26	0	0
Tnfrsf1b	1.18	0	0	0
Tnfaip3	1.14	0	0	0
Tnfrsf11a	1.12	0	0	0
C1qtnf2	-1.11	0	0	0
C1qtnf1	-1.17	0	0	0
Tnfaip8	-1.18	-1.2	0	1.11
Tnfrsf25	-1.19	-1.28	0	0
Tnfaip1	-1.31	-1.16	0	0
Tnf	0	1.12	0	0
C1qtnf4	0	-1.17	0	0
Tnfrsf12a	0	-1.28	1.15	0

## Sheet: EGF
Gene Symbol	Physiological aging	Accelerated aging	Early events in an accelerated aging	Late events in an accelerated aging
Eps15	1.54	1.38	1.13	0
Egf	1.14	1.18	0	0
Efemp2	-1.16	0	0	0
Egfbp2	-1.17	-1.13	0	0
Eps8	-1.33	-1.22	0	0
Efemp1	0	1.2	0	0
Tgfbr3	1.34	0	0	0
Tgfb3	1.3	0	0	0
Ltbp4	-1.13	0	0	0
Tbrg1	-1.14	0	0	0
Tgfbr1	-1.18	-1.2	0	1.13
Tgfb1i1	-1.2	0	0	0
Ltbp3	-1.27	0	-1.23	0
Tbrg4	-1.38	0	0	1.12
Tgfbi	0	1.17	0	-1.19

## Sheet: chemokine
Gene Symbol	Physiological aging	Accelerated aging	Early events in an accelerated aging	Late events in an accelerated aging
Ackr4	1.37	1.4	0	0
Ackr3	1.26	1.2	0	0
Ccr6	1.18	0	0	0
Ccl8	1.13	0	0	0
Ccr9	1.11	0	0	0
Ccrl2	-1.13	0	0	0
Ccr5	-1.17	-1.19	0	0
Cx3cl1	-1.19	-1.28	0	0
Ackr2	-1.2	0	0	0
Cxcl14	-1.4	-1.27	0	-1.12
Cxcl13	0	1.59	0	1.69
Ccl21a	0	1.31	0	1.36
Cxcl15	0	1.29	0	0
Ccl28	0	1.19	1.37	1.46
Ccl5	0	1.16	0	0
Cxcl9	0	1.16	0	0
Cklf	0	-1.16	1.28	1.22
Cxcl1	0	-1.22	0	0
Cxcr4	0	-1.28	0	0
Ccl19	0	0	13.08	12.65
Ccl27a	0	0	1.92	2.16
Ccl12	0	0	1.17	-1.12
Ccl17	0	0	-1.28	-1.13
Ccr8	0	0	0	-1.15
