# Supplementary material for: Investigation into Molecular Brain Aging in Senescence-Accelerated Mouse (SAM) Model Employing Whole Transcriptomic Analysis in Search of Potential Molecular Targets for Therapeutic Interventions
Source: Int J Mol Sci. 2023 Sep 8;24(18):13867. doi: 10.3390/ijms241813867 (PMC10530366; doi:10.3390/ijms241813867)
Supplement: Supplementary file 1 [file ijms-24-13867-s001.zip › Supplementary File S9.xlsx]

## Sheet: Condition 1
Name	Degree	Betweeness	Expr.
Ubc	243	554264	1.9
Ywhae	128	190779	-1.38
Jun	78	109954	-1.85
Lmna	54	77709.8	-1.43
Fos	52	66306.6	-1.44
Pik3r1	51	76658.4	3.28
Foxp3	30	58586.6
Hspa8	29	57028.7	-1.6
Snap25	28	31287.8	2.37
Junb	27	25054.3	-2.11
Ssbp3	27	53918.1	-1.48
Ddx58	26	43421.8
Nedd4	26	38266.1	1.67
Ywhab	26	37386.4	1.38
Pou5f1	25	54426.8
Hspa1b	25	26310.8	1.79
Hspa5	24	22187.8	1.59
Prkaca	24	25659	-1.71
Dlg1	23	25431	1.53
Cdkn1a	23	26370	1.6
Bax	23	39370	-2.15
Chd4	23	37553	1.43
Per2	22	20372.6	1.45
Sos1	22	29093.4	-1.47
Hif1a	22	21783.4	1.64
Cry1	21	21518.5	1.38
Cdkn1b	21	14572.4	1.48
Dab1	20	26976.3	-1.43
Nfya	19	25287.7	1.42
Ywhaz	18	38711.6

## Sheet: Condition 2
Name	Degree	Betweeness	Expr.
Ubc	243	466012	1.82
Lmna	54	63973.9	-1.53
Fos	52	65052.1	1.54
Pik3r1	51	66439.7	2.79
Bcl2	45	61991	-1.39
Ikbkg	36	30796.2	-1.37
Foxp3	32	81197.7
Lrrk2	32	37837.5	-1.54
Snap25	28	29299.5	2.18
Smarcc1	27	27749.8	-1.57
Ssbp3	27	42789.2	-1.66
Nedd4	26	28013.1	1.55
Pou5f1	25	46918.8
Hspa1b	25	21193	-1.53
Hspa5	24	28030.4	-1.68
Prkaca	24	23610.1	-1.47
Bax	23	41127.2	-2.3
Chd4	23	37279.6	1.48
Dnm1	22	17647	-1.44
Hif1a	22	24353.5	1.66
Cdkn1b	21	19710	1.49
Ddx58	21	35775.3
Rnf41	20	14784.2	-1.48
Kat5	20	28150.1	-1.61
Btrc	19	8810.45	-1.41
Nfya	19	19245.7	1.33
Nck1	18	15319.4	-1.37
Hras1	18	24472	-1.52
Ywhae	18	28087.8
Orc2	17	22066.7	1.41

## Sheet: Condition 3
Name	Degree	Betweeness	Expr.
Tcf3	110	180436	-1.29
Mdm2	40	73187	1.37
Egr1	39	64697.9	1.4
Vcp	35	50843.7	-3.85
Lrrk2	32	47752.5	1.67
Tbp	31	44673.8	1.34
Smad2	28	45013.6	1.29
Usf1	27	33575.4	-1.45
Nedd4	26	42082.9	1.39
Mapk8	25	26792.3	-1.25
Pbx1	25	22718.4	2.83
Hspa1b	25	29105.7	1.91
Hspa5	24	24641.6	1.36
Ddx58	23	36038.5
Cdkn1a	23	23561.5	1.46
Ets1	22	33982.4	-1.53
Per2	22	25816.7	1.54
Foxp3	21	35633.5
Ubc	21	149859
Csf1r	20	40947.2	-1.26
Rbbp4	20	38289.4	1.34
Irf8	19	36977.6
Nck1	18	21337.7	1.3
Mcl1	18	20870.5	1.27
Ywhag	18	24697.2	1.39
Srf	17	18947.3	1.27
Tal1	17	41908.6
Pabpc1	16	31551.7	-1.38
Gja1	16	21448.1	1.56
Camk2a	16	18190.4	-1.49

## Sheet: Condition 4
Name	Degree	Betweeness	Expr.
Jun	78	101023	1.19
Mapk1	53	72429.1	-1.22
Fos	52	65882.6	2.25
Smad3	52	72568.9	-1.21
Sirt1	47	62746.7	1.2
Vcp	35	42494	-3.69
Lrrk2	32	27903.6	-1.3
Tbp	31	33525.1	1.28
Hspa8	29	34809.1	1.8
Tbk1	27	31700.2	-1.21
Junb	27	16153.8	2.13
Usf1	27	33212.2	-1.51
Vamp2	26	35501.5	1.25
Irf8	26	40370.9
Pbx1	25	23106.4	2.03
Hsp90ab1	25	26778.6	1.22
Hspa5	24	20962.8	-1.55
Runx2	23	38059	-1.33
Per2	22	28300.6	-1.46
Sos1	22	21198.1	-1.21
Ubc	22	133894
Cry1	21	22521.4	-1.22
Tal1	19	35061.7
Cdk4	18	14988.5	1.2
Ddx58	17	19086.4
Pbx3	17	4766.04	1.82
Camk2a	16	18226.8	-1.28
Maf	16	10149.5	1.46
Oprm1	15	12696.7	1.3
Etv6	15	8768.26	-1.23
